# Supplementary material for: The enrichment ratio of atomic contacts in the crystal structure of isomeric, triply protonated, 4′-functionalized terpyridine cations with [ZnCl4]2− as counter-ion
Source: Acta Crystallogr E Crystallogr Commun. 2018 Nov 30;74(Pt 12):1881–6. doi: 10.1107/S2056989018016250 (PMC6281113; doi:10.1107/S2056989018016250)
Supplement: Supplementary file 1 [file e-74-01881-sup1.cif]

##############################################################################
#                                                                            #
# This CIF contains the data in a paper accepted for publication in          #
# Acta Crystallographica Section E. It conforms to the requirements of       #
# Notes for Authors for Acta Crystallographica Section E, and has been       #
# peer reviewed under the auspices of the IUCr Commission on Journals.       #
#                                                                            #
# Full details of the Crystallographic Information File format               #
# are given in the paper "The Crystallographic Information File (CIF):       #
# a New Standard Archive File for Crystallography" by S. R. Hall, F. H.      #
# Allen and I. D. Brown [Acta Cryst. (1991), A47, 655-685].                  #
#                                                                            #
# The current version of the core CIF dictionary is obtainable from          #
# ftp://ftp.iucr.org/pub/cif_core.dic.                                       #
#                                                                            #
# Software is freely available for graphical display of the structure(s)     #
# in this CIF. For information consult the CIF software page                 #
# http://www.iucr.org/resources/cif/software.                                #
#                                                                            #
# This file may be used for bona fide research purposes within the           #
# scientific community so long as proper attribution is given to the journal # 
# article from which it was obtained.                                        #
#                                                                            #
##############################################################################
data_I
_audit_creation_method     'SHELXL-2018/1'
_chemical_name_systematic
;
Bis[4'-(isoquinolin-2-ium-4-yl)-4,2':6',4''-terpyridine-1,1''-diium]
tris(tetrachloridozincate)
;
_chemical_name_common     ?
_chemical_formula_moiety     '2(C24 H19 N4 3+), 3(Cl4 Zn 2-)'
_chemical_formula_sum     'C48 H38 Cl12 N8 Zn3'
_chemical_formula_iupac     '(C24 H19 N4)2 [Zn Cl4]3'
_chemical_formula_weight     1348.37
_chemical_melting_point     ?
_space_group_crystal_system     monoclinic
_space_group_name_H-M_alt     'C 2/c'
_space_group_name_Hall     '-C 2yc'
loop_
    _space_group_symop_operation_xyz
    'x, y, z'
    'x, -y, z+1/2'
    'x+1/2, y+1/2, z'
    'x+1/2, -y+1/2, z+1/2'
    '-x, -y, -z'
    '-x, y, -z-1/2'
    '-x+1/2, -y+1/2, -z'
    '-x+1/2, y+1/2, -z-1/2'
_cell_length_a     30.642(2)
_cell_length_b     8.0866(4)
_cell_length_c     23.413(2)
_cell_angle_alpha     90
_cell_angle_beta     114.316(7)
_cell_angle_gamma     90
_cell_volume     5286.8(7)
_cell_formula_units_Z     4
_cell_measurement_reflns_used     4699
_cell_measurement_theta_min     3.7020
_cell_measurement_theta_max     27.4920
_cell_measurement_temperature     295(2)
_exptl_crystal_description     blocks
_exptl_crystal_colour     colourless
_exptl_crystal_size_max     0.34
_exptl_crystal_size_mid     0.20
_exptl_crystal_size_min     0.14
_exptl_crystal_density_diffrn     1.694
_exptl_crystal_density_meas     ?
_exptl_crystal_density_method     ?
_exptl_crystal_F_000     2704
_exptl_absorpt_coefficient_mu     2.001
_exptl_absorpt_correction_type     multi-scan
_exptl_absorpt_process_details
;
(CrysAlisPro; Rigaku OD, 2015)
;
_exptl_absorpt_correction_T_min     0.58
_exptl_absorpt_correction_T_max     0.82
_diffrn_ambient_temperature     295(2)
_diffrn_source     'fine-focus sealed X-ray tube'
_diffrn_radiation_type     'Mo K\a'
_diffrn_radiation_wavelength     0.71073
_diffrn_radiation_monochromator     graphite
_diffrn_measurement_device_type     'Oxford Diffraction Xcalibur, Sapphire3'
_diffrn_measurement_device     'four-circle diffractometer'
_diffrn_measurement_method     '\w scans'
_diffrn_detector     'CCD plate'
_diffrn_reflns_number     23819
_diffrn_reflns_av_R_equivalents     0.0653
_diffrn_reflns_av_unetI/netI     0.0679
_diffrn_reflns_theta_min     3.711
_diffrn_reflns_theta_max     29.384
_diffrn_reflns_theta_full     25.250
_diffrn_measured_fraction_theta_max     0.881
_diffrn_measured_fraction_theta_full     0.996
_diffrn_reflns_limit_h_min     -39
_diffrn_reflns_limit_h_max     41
_diffrn_reflns_limit_k_min     -10
_diffrn_reflns_limit_k_max     10
_diffrn_reflns_limit_l_min     -30
_diffrn_reflns_limit_l_max     31
_diffrn_radiation_probe     x-ray
_reflns_number_total     6416
_reflns_number_gt     4482
_reflns_threshold_expression     'I > 2\s(I)'
_refine_ls_structure_factor_coef     Fsqd
_refine_ls_matrix_type     full
_refine_ls_R_factor_all     0.0802
_refine_ls_R_factor_gt     0.0454
_refine_ls_wR_factor_gt     0.0862
_refine_ls_wR_factor_ref     0.1060
_refine_ls_goodness_of_fit_ref     1.083
_refine_ls_restrained_S_all     1.083
_refine_ls_number_reflns     6416
_refine_ls_number_parameters     330
_refine_ls_number_restraints     3
_refine_ls_hydrogen_treatment     mixed
_refine_ls_weighting_scheme     calc
_refine_ls_weighting_details
              'w=1/[\s^2^(Fo^2^)+(0.0313P)^2^+4.8559P] where P=(Fo^2^+2Fc^2^)/3'
_atom_sites_solution_hydrogens     mixed
_atom_sites_solution_primary     ?
_atom_sites_solution_secondary     ?
_refine_ls_shift/su_max     0.002
_refine_ls_shift/su_mean     0.000
_refine_diff_density_max     0.623
_refine_diff_density_min     -0.602
_refine_ls_extinction_method     none
_refine_ls_extinction_coef     .
loop_
    _atom_type_symbol
    _atom_type_description
    _atom_type_scat_dispersion_real
    _atom_type_scat_dispersion_imag
    _atom_type_scat_source
    'C' 'C' 0.0033 0.0016
                         'International Tables Vol C Tables 4.2.6.8 and 6.1.1.4'
    'H' 'H' 0.0000 0.0000
                         'International Tables Vol C Tables 4.2.6.8 and 6.1.1.4'
    'N' 'N' 0.0061 0.0033
                         'International Tables Vol C Tables 4.2.6.8 and 6.1.1.4'
    'Zn' 'Zn' 0.2839 1.4301
                         'International Tables Vol C Tables 4.2.6.8 and 6.1.1.4'
    'Cl' 'Cl' 0.1484 0.1585
                         'International Tables Vol C Tables 4.2.6.8 and 6.1.1.4'
_computing_data_collection
;
CrysAlisPro (Rigaku OD, 2015)
;
_computing_cell_refinement
;
CrysAlisPro (Rigaku OD, 2015)
;
_computing_data_reduction
;
CrysAlisPro  (Rigaku OD, 2015)
;
_computing_structure_solution
;
SHELXS97 (Sheldrick, 2008)
;
_computing_structure_refinement
;
SHELXL2014 (Sheldrick, 2015)
;
_computing_molecular_graphics
;
SHELXTL (Sheldrick, 2008)
;
_computing_publication_material
;
SHELXL2014  (Sheldrick, 2015), PLATON (Spek, 2009)
;
loop_
    _atom_site_type_symbol
    _atom_site_label
    _atom_site_fract_x
    _atom_site_fract_y
    _atom_site_fract_z
    _atom_site_U_iso_or_equiv
    _atom_site_adp_type
    _atom_site_calc_flag
    _atom_site_occupancy
    _atom_site_disorder_assembly
    _atom_site_disorder_group
    Zn Zn1 0.65199(2) 0.59124(5) 0.12147(2) 0.02480(12) Uani d 1 . .
    Cl Cl11 0.68969(3) 0.80880(11) 0.18160(5) 0.0407(3) Uani d 1 . .
    Cl Cl12 0.58917(3) 0.50894(12) 0.14395(5) 0.0419(3) Uani d 1 . .
    Cl Cl13 0.62471(4) 0.63226(13) 0.01753(4) 0.0418(2) Uani d 1 . .
    Cl Cl14 0.70191(3) 0.37027(10) 0.15801(4) 0.0325(2) Uani d 1 . .
    Zn Zn2 0.500000 0.40642(7) 0.750000 0.02449(14) Uani d 1 . .
    Cl Cl21 0.56071(3) 0.22938(11) 0.76067(5) 0.0384(2) Uani d 1 . .
    Cl Cl22 0.47311(3) 0.57574(10) 0.66606(4) 0.0342(2) Uani d 1 . .
    N N1 0.84733(11) 0.9147(4) 0.65467(16) 0.0383(8) Uani d 1 . .
    H H1N 0.8754(6) 0.887(4) 0.6794(16) 0.046 Uiso d 1 . .
    N N2 0.70304(9) 1.0267(3) 0.46155(13) 0.0257(6) Uani d 1 . .
    N N3 0.65260(11) 1.2242(4) 0.24416(14) 0.0327(7) Uani d 1 . .
    H H3N 0.6521(13) 1.273(4) 0.2119(11) 0.039 Uiso d 1 . .
    N N4 0.51052(10) 0.6700(3) 0.43396(14) 0.0281(7) Uani d 1 . .
    H H4N 0.4922(11) 0.609(3) 0.4043(12) 0.034 Uiso d 1 . .
    C C1 0.79534(11) 0.9775(4) 0.55141(17) 0.0328(9) Uani d 1 . .
    H H1 0.790536 1.005648 0.510738 0.039 Uiso calc 1 . .
    C C2 0.84084(12) 0.9559(5) 0.59660(19) 0.0380(9) Uani d 1 . .
    H H2 0.867084 0.969995 0.586770 0.046 Uiso calc 1 . .
    C C3 0.81105(13) 0.9004(4) 0.67238(18) 0.0377(10) Uani d 1 . .
    H H3 0.816987 0.874321 0.713614 0.045 Uiso calc 1 . .
    C C4 0.76494(12) 0.9249(4) 0.62865(17) 0.0334(9) Uani d 1 . .
    H H4 0.739506 0.919950 0.640532 0.040 Uiso calc 1 . .
    C C5 0.75647(11) 0.9572(4) 0.56675(16) 0.0257(8) Uani d 1 . .
    C C6 0.70667(11) 0.9661(4) 0.51656(15) 0.0233(7) Uani d 1 . .
    C C7 0.66782(11) 0.9041(4) 0.52621(15) 0.0228(7) Uani d 1 . .
    H H7 0.672074 0.860642 0.564933 0.027 Uiso calc 1 . .
    C C8 0.62267(11) 0.9081(4) 0.47714(16) 0.0221(7) Uani d 1 . .
    C C9 0.61866(11) 0.9763(4) 0.42063(16) 0.0251(7) Uani d 1 . .
    H H9 0.588853 0.984287 0.387052 0.030 Uiso calc 1 . .
    C C10 0.65932(11) 1.0322(4) 0.41467(15) 0.0230(7) Uani d 1 . .
    C C11 0.65678(11) 1.0990(4) 0.35449(15) 0.0232(7) Uani d 1 . .
    C C12 0.61460(12) 1.1688(4) 0.31040(16) 0.0285(8) Uani d 1 . .
    H H12 0.587272 1.172068 0.318353 0.034 Uiso calc 1 . .
    C C13 0.61339(13) 1.2323(4) 0.25572(17) 0.0313(8) Uani d 1 . .
    H H13 0.585546 1.280842 0.226775 0.038 Uiso calc 1 . .
    C C14 0.69363(13) 1.1557(5) 0.28393(18) 0.0366(9) Uani d 1 . .
    H H14 0.719948 1.150150 0.273842 0.044 Uiso calc 1 . .
    C C15 0.69625(13) 1.0939(4) 0.33971(17) 0.0321(8) Uani d 1 . .
    H H15 0.724803 1.048051 0.368031 0.039 Uiso calc 1 . .
    C C16 0.57945(11) 0.8377(4) 0.48229(15) 0.0225(7) Uani d 1 . .
    C C17 0.55171(11) 0.7358(4) 0.43484(16) 0.0270(8) Uani d 1 . .
    H H17 0.561020 0.710850 0.402698 0.032 Uiso calc 1 . .
    C C18 0.49493(11) 0.7020(4) 0.47743(16) 0.0253(8) Uani d 1 . .
    H H18 0.466264 0.655910 0.474464 0.030 Uiso calc 1 . .
    C C19 0.52111(11) 0.8044(4) 0.52799(16) 0.0236(7) Uani d 1 . .
    C C20 0.50381(11) 0.8408(4) 0.57389(16) 0.0262(8) Uani d 1 . .
    H H20 0.475249 0.794643 0.571249 0.031 Uiso calc 1 . .
    C C21 0.52914(12) 0.9435(4) 0.62180(16) 0.0301(8) Uani d 1 . .
    H H21 0.518261 0.966419 0.652638 0.036 Uiso calc 1 . .
    C C22 0.57181(12) 1.0155(4) 0.62503(16) 0.0283(8) Uani d 1 . .
    H H22 0.588456 1.087141 0.657908 0.034 Uiso calc 1 . .
    C C23 0.58967(11) 0.9837(4) 0.58143(15) 0.0243(7) Uani d 1 . .
    H H23 0.617993 1.033407 0.584754 0.029 Uiso calc 1 . .
    C C24 0.56479(11) 0.8747(4) 0.53117(15) 0.0218(7) Uani d 1 . .
loop_
    _atom_site_aniso_label
    _atom_site_aniso_U_11
    _atom_site_aniso_U_22
    _atom_site_aniso_U_33
    _atom_site_aniso_U_12
    _atom_site_aniso_U_13
    _atom_site_aniso_U_23
    Zn1 0.0216(2) 0.0276(2) 0.0238(2) 0.00225(15) 0.00800(17) 0.00170(16)
    Cl11 0.0324(5) 0.0322(5) 0.0413(6) 0.0011(4) -0.0012(4) -0.0048(4)
    Cl12 0.0251(5) 0.0506(6) 0.0529(6) 0.0114(4) 0.0190(4) 0.0275(5)
    Cl13 0.0453(6) 0.0558(6) 0.0245(5) 0.0109(5) 0.0146(4) 0.0042(4)
    Cl14 0.0280(4) 0.0315(5) 0.0396(5) 0.0075(3) 0.0156(4) 0.0052(4)
    Zn2 0.0206(3) 0.0297(3) 0.0206(3) 0.000 0.0060(2) 0.000
    Cl21 0.0251(5) 0.0401(5) 0.0431(6) 0.0051(4) 0.0071(4) -0.0101(4)
    Cl22 0.0450(5) 0.0337(5) 0.0243(5) 0.0047(4) 0.0147(4) 0.0039(4)
    N1 0.0213(16) 0.0404(19) 0.040(2) 0.0015(14) -0.0010(15) 0.0030(16)
    N2 0.0209(14) 0.0291(15) 0.0278(17) -0.0009(12) 0.0107(12) 0.0032(13)
    N3 0.0368(18) 0.0399(18) 0.0223(17) -0.0082(14) 0.0132(14) 0.0010(14)
    N4 0.0220(15) 0.0294(16) 0.0305(18) -0.0063(12) 0.0084(13) -0.0068(13)
    C1 0.0209(18) 0.045(2) 0.031(2) -0.0024(16) 0.0089(15) 0.0016(17)
    C2 0.0211(18) 0.050(2) 0.039(2) 0.0001(16) 0.0088(17) -0.0028(19)
    C3 0.033(2) 0.040(2) 0.030(2) -0.0108(17) 0.0027(17) 0.0060(17)
    C4 0.0229(18) 0.044(2) 0.028(2) -0.0078(15) 0.0058(15) 0.0030(17)
    C5 0.0185(16) 0.0262(17) 0.030(2) -0.0052(13) 0.0075(14) 0.0007(15)
    C6 0.0211(17) 0.0260(17) 0.0235(18) -0.0026(14) 0.0097(14) 0.0004(14)
    C7 0.0221(17) 0.0276(17) 0.0182(17) -0.0003(13) 0.0079(13) 0.0005(14)
    C8 0.0210(16) 0.0231(16) 0.0243(18) -0.0029(13) 0.0115(14) -0.0044(14)
    C9 0.0181(16) 0.0290(18) 0.0266(19) 0.0004(13) 0.0077(14) -0.0016(15)
    C10 0.0191(16) 0.0286(17) 0.0208(18) 0.0022(13) 0.0078(13) 0.0013(14)
    C11 0.0196(16) 0.0270(17) 0.0224(18) -0.0011(13) 0.0081(14) -0.0032(14)
    C12 0.0246(18) 0.0316(19) 0.029(2) -0.0014(14) 0.0109(15) 0.0060(16)
    C13 0.029(2) 0.0311(19) 0.028(2) -0.0032(15) 0.0059(16) 0.0028(16)
    C14 0.028(2) 0.052(2) 0.033(2) -0.0050(17) 0.0166(17) -0.0026(18)
    C15 0.0273(19) 0.041(2) 0.029(2) 0.0041(16) 0.0129(16) 0.0056(17)
    C16 0.0168(16) 0.0243(17) 0.0235(18) 0.0017(13) 0.0053(13) 0.0014(14)
    C17 0.0194(17) 0.0365(19) 0.0259(19) 0.0008(14) 0.0101(14) 0.0000(15)
    C18 0.0175(16) 0.0268(18) 0.031(2) -0.0029(13) 0.0093(14) 0.0032(15)
    C19 0.0172(16) 0.0250(17) 0.0270(19) 0.0016(13) 0.0075(14) 0.0060(14)
    C20 0.0198(17) 0.0330(19) 0.0262(19) 0.0012(14) 0.0099(14) 0.0091(15)
    C21 0.0289(19) 0.040(2) 0.026(2) 0.0048(16) 0.0157(16) 0.0060(16)
    C22 0.0294(19) 0.0300(19) 0.0220(18) -0.0021(15) 0.0071(15) -0.0008(15)
    C23 0.0221(17) 0.0263(17) 0.0233(18) -0.0029(13) 0.0080(14) 0.0025(14)
    C24 0.0183(16) 0.0226(16) 0.0247(18) 0.0029(13) 0.0091(13) 0.0052(14)
_geom_special_details
;
 All esds (except the esd in the dihedral angle between two l.s. planes)
 are estimated using the full covariance matrix.  The cell esds are taken
 into account individually in the estimation of esds in distances, angles
 and torsion angles; correlations between esds in cell parameters are only
 used when they are defined by crystal symmetry.  An approximate (isotropic)
 treatment of cell esds is used for estimating esds involving l.s. planes.
;
loop_
    _geom_bond_atom_site_label_1
    _geom_bond_atom_site_label_2
    _geom_bond_site_symmetry_2
    _geom_bond_distance
    _geom_bond_publ_flag
    Zn1 Cl13 . 2.2485(10) ?
    Zn1 Cl11 . 2.2521(10) ?
    Zn1 Cl14 . 2.2775(9) ?
    Zn1 Cl12 . 2.2935(10) ?
    Zn2 Cl22 . 2.2545(9) ?
    Zn2 Cl22 6_657 2.2545(9) ?
    Zn2 Cl21 . 2.2782(9) ?
    Zn2 Cl21 6_657 2.2783(9) ?
    N1 C2 . 1.333(5) ?
    N1 C3 . 1.342(5) ?
    N1 H1N . 0.846(10) ?
    N2 C10 . 1.338(4) ?
    N2 C6 . 1.339(4) ?
    N3 C13 . 1.337(5) ?
    N3 C14 . 1.338(5) ?
    N3 H3N . 0.847(10) ?
    N4 C18 . 1.316(4) ?
    N4 C17 . 1.362(4) ?
    N4 H4N . 0.850(10) ?
    C1 C2 . 1.371(5) ?
    C1 C5 . 1.388(5) ?
    C1 H1 . 0.9300 ?
    C2 H2 . 0.9300 ?
    C3 C4 . 1.376(5) ?
    C3 H3 . 0.9300 ?
    C4 C5 . 1.388(5) ?
    C4 H4 . 0.9300 ?
    C5 C6 . 1.496(4) ?
    C6 C7 . 1.393(4) ?
    C7 C8 . 1.388(4) ?
    C7 H7 . 0.9300 ?
    C8 C9 . 1.391(5) ?
    C8 C16 . 1.491(4) ?
    C9 C10 . 1.385(4) ?
    C9 H9 . 0.9300 ?
    C10 C11 . 1.481(5) ?
    C11 C15 . 1.389(5) ?
    C11 C12 . 1.399(4) ?
    C12 C13 . 1.366(5) ?
    C12 H12 . 0.9300 ?
    C13 H13 . 0.9300 ?
    C14 C15 . 1.369(5) ?
    C14 H14 . 0.9300 ?
    C15 H15 . 0.9300 ?
    C16 C17 . 1.363(4) ?
    C16 C24 . 1.423(5) ?
    C17 H17 . 0.9300 ?
    C18 C19 . 1.396(5) ?
    C18 H18 . 0.9300 ?
    C19 C20 . 1.411(5) ?
    C19 C24 . 1.427(4) ?
    C20 C21 . 1.354(5) ?
    C20 H20 . 0.9300 ?
    C21 C22 . 1.405(5) ?
    C21 H21 . 0.9300 ?
    C22 C23 . 1.367(5) ?
    C22 H22 . 0.9300 ?
    C23 C24 . 1.416(4) ?
    C23 H23 . 0.9300 ?
loop_
    _geom_angle_atom_site_label_1
    _geom_angle_atom_site_label_2
    _geom_angle_atom_site_label_3
    _geom_angle_site_symmetry_1
    _geom_angle_site_symmetry_3
    _geom_angle
    _geom_angle_publ_flag
    Cl13 Zn1 Cl11 . . 115.32(4) ?
    Cl13 Zn1 Cl14 . . 114.53(4) ?
    Cl11 Zn1 Cl14 . . 106.61(4) ?
    Cl13 Zn1 Cl12 . . 108.54(4) ?
    Cl11 Zn1 Cl12 . . 110.25(4) ?
    Cl14 Zn1 Cl12 . . 100.58(4) ?
    Cl22 Zn2 Cl22 . 6_657 105.21(5) ?
    Cl22 Zn2 Cl21 . . 117.78(4) ?
    Cl22 Zn2 Cl21 6_657 . 107.29(3) ?
    Cl22 Zn2 Cl21 . 6_657 107.30(3) ?
    Cl22 Zn2 Cl21 6_657 6_657 117.77(4) ?
    Cl21 Zn2 Cl21 . 6_657 102.14(5) ?
    C2 N1 C3 . . 122.8(3) ?
    C2 N1 H1N . . 117(3) ?
    C3 N1 H1N . . 120(3) ?
    C10 N2 C6 . . 117.4(3) ?
    C13 N3 C14 . . 123.0(3) ?
    C13 N3 H3N . . 118(3) ?
    C14 N3 H3N . . 119(3) ?
    C18 N4 C17 . . 122.8(3) ?
    C18 N4 H4N . . 115(3) ?
    C17 N4 H4N . . 122(3) ?
    C2 C1 C5 . . 119.6(4) ?
    C2 C1 H1 . . 120.2 ?
    C5 C1 H1 . . 120.2 ?
    N1 C2 C1 . . 119.7(4) ?
    N1 C2 H2 . . 120.1 ?
    C1 C2 H2 . . 120.1 ?
    N1 C3 C4 . . 119.0(4) ?
    N1 C3 H3 . . 120.5 ?
    C4 C3 H3 . . 120.5 ?
    C3 C4 C5 . . 119.8(4) ?
    C3 C4 H4 . . 120.1 ?
    C5 C4 H4 . . 120.1 ?
    C1 C5 C4 . . 118.8(3) ?
    C1 C5 C6 . . 119.8(3) ?
    C4 C5 C6 . . 121.4(3) ?
    N2 C6 C7 . . 123.3(3) ?
    N2 C6 C5 . . 115.3(3) ?
    C7 C6 C5 . . 121.2(3) ?
    C8 C7 C6 . . 119.0(3) ?
    C8 C7 H7 . . 120.5 ?
    C6 C7 H7 . . 120.5 ?
    C7 C8 C9 . . 117.7(3) ?
    C7 C8 C16 . . 122.7(3) ?
    C9 C8 C16 . . 119.6(3) ?
    C10 C9 C8 . . 119.6(3) ?
    C10 C9 H9 . . 120.2 ?
    C8 C9 H9 . . 120.2 ?
    N2 C10 C9 . . 123.0(3) ?
    N2 C10 C11 . . 115.8(3) ?
    C9 C10 C11 . . 121.2(3) ?
    C15 C11 C12 . . 117.6(3) ?
    C15 C11 C10 . . 121.1(3) ?
    C12 C11 C10 . . 121.3(3) ?
    C13 C12 C11 . . 120.3(3) ?
    C13 C12 H12 . . 119.9 ?
    C11 C12 H12 . . 119.9 ?
    N3 C13 C12 . . 119.4(3) ?
    N3 C13 H13 . . 120.3 ?
    C12 C13 H13 . . 120.3 ?
    N3 C14 C15 . . 118.9(4) ?
    N3 C14 H14 . . 120.5 ?
    C15 C14 H14 . . 120.5 ?
    C14 C15 C11 . . 120.8(3) ?
    C14 C15 H15 . . 119.6 ?
    C11 C15 H15 . . 119.6 ?
    C17 C16 C24 . . 119.0(3) ?
    C17 C16 C8 . . 116.2(3) ?
    C24 C16 C8 . . 124.7(3) ?
    N4 C17 C16 . . 120.7(3) ?
    N4 C17 H17 . . 119.6 ?
    C16 C17 H17 . . 119.6 ?
    N4 C18 C19 . . 120.5(3) ?
    N4 C18 H18 . . 119.8 ?
    C19 C18 H18 . . 119.8 ?
    C18 C19 C20 . . 120.3(3) ?
    C18 C19 C24 . . 118.6(3) ?
    C20 C19 C24 . . 121.0(3) ?
    C21 C20 C19 . . 119.5(3) ?
    C21 C20 H20 . . 120.3 ?
    C19 C20 H20 . . 120.3 ?
    C20 C21 C22 . . 120.1(3) ?
    C20 C21 H21 . . 119.9 ?
    C22 C21 H21 . . 119.9 ?
    C23 C22 C21 . . 122.1(3) ?
    C23 C22 H22 . . 118.9 ?
    C21 C22 H22 . . 118.9 ?
    C22 C23 C24 . . 119.6(3) ?
    C22 C23 H23 . . 120.2 ?
    C24 C23 H23 . . 120.2 ?
    C23 C24 C16 . . 124.0(3) ?
    C23 C24 C19 . . 117.6(3) ?
    C16 C24 C19 . . 118.3(3) ?
loop_
    _geom_hbond_atom_site_label_D
    _geom_hbond_atom_site_label_H
    _geom_hbond_atom_site_label_A
    _geom_hbond_site_symmetry_A
    _geom_hbond_distance_DH
    _geom_hbond_distance_HA
    _geom_hbond_distance_DA
    _geom_hbond_angle_DHA
    _geom_hbond_publ_flag
    N1 H1N Cl21 8_657 0.846(10) 2.272(16) 3.084(3) 161(3) no
    N3 H3N Cl12 1_565 0.847(10) 2.71(3) 3.291(3) 127(3) no
    N3 H3N Cl14 1_565 0.847(10) 2.47(2) 3.203(3) 144(3) no
    N4 H4N Cl12 6_656 0.850(10) 2.41(2) 3.125(3) 142(3) no
    N4 H4N Cl22 5_666 0.850(10) 2.74(3) 3.264(3) 121(3) no
    C2 H2 Cl13 8_656 0.93 2.87 3.551(4) 130.8 no
    C3 H3 Cl11 7_666 0.93 2.94 3.823(4) 158.1 no
    C4 H4 Cl14 2_565 0.93 2.72 3.316(4) 122.8 no
    C7 H7 Cl14 2_565 0.93 2.73 3.589(3) 154.7 no
    C12 H12 Cl22 5_676 0.93 2.88 3.607(4) 136.4 no
    C13 H13 Cl12 1_565 0.93 2.71 3.287(4) 120.8 no
    C14 H14 Cl11 8_656 0.93 2.83 3.548(4) 134.7 no
    C15 H15 Cl14 8_656 0.93 2.93 3.588(4) 128.5 no
    C17 H17 Cl22 5_666 0.93 2.77 3.320(4) 118.9 no
    C18 H18 Cl12 6_656 0.93 2.85 3.335(3) 114.0 no
    C18 H18 Cl13 6_656 0.93 2.88 3.759(3) 158.9 no
_shelx_estimated_absorpt_T_min     ?
_shelx_estimated_absorpt_T_max     ?
_shelx_hkl_file
;
  -4   0   4  579.84    8.22
  -6   0   6    1.20    0.54
   6   0  -6    2.01    0.71
   6   0  -6    1.08    0.44
   8   0  -8    0.83    0.35
  -8   0   8    1.00    0.42
  -8   0   8    0.93    0.47
 -10   0  10    7.66    1.69
  10   0 -10    6.49    1.62
 -10   0  10    7.63    1.46
  12   0 -12   67.22    5.86
 -12   0  12   59.08    5.08
 -12   0  12   61.86    4.41
  14   0 -14  241.51   12.22
 -14   0  14  244.64   11.37
 -14   0  14  245.95    9.38
 -14   0  14  236.90   10.54
 -16   0  16   54.16    5.87
  16   0 -16   49.07    6.07
  18   0 -18  389.40   18.58
 -18   0  18  364.34   16.42
 -20   0  20  236.42   14.26
  20   0 -20  250.28   16.04
  22   0 -22    9.45    3.29
 -22   0  22    7.37    2.38
 -24   0  24    0.94    1.28
  24   0 -24    5.57    3.24
 -26   0  26    3.70    1.56
  26   0 -26    5.52    3.01
  28   0 -28    3.91    2.68
   5  -1  -5    2.12    0.52
   5   1  -5    1.57    0.62
   5  -1  -5    1.24    0.41
  -5   1   5    1.88    0.61
   5  -1  -5    1.73    0.79
   7  -1  -7    0.70    0.36
   7  -1  -7    0.92    0.62
  -7   1   7    0.08    0.31
   7  -1  -7    1.19    0.75
   7   1  -7    0.38    0.50
  -7   1   7   -0.19    0.46
  -9   1   9    0.25    0.38
   9   1  -9    0.92    0.53
   9  -1  -9    1.13    0.57
  -9   1   9    1.11    0.68
   9  -1  -9    0.79    0.65
  -9   1   9    0.22    0.45
  11  -1 -11   64.91    5.50
 -11   1  11   68.99    5.16
  11  -1 -11   71.93    4.65
  11   1 -11   66.79    5.67
 -11   1  11   69.97    5.44
 -11   1  11   74.89    5.62
 -11  -1  11   76.29    5.12
 -13  -1  13   71.89    5.29
  13  -1 -13   65.94    6.19
 -13   1  13   66.62    5.75
  13  -1 -13   68.37    4.74
 -13   1  13   72.26    5.80
  13   1 -13   68.04    6.27
 -15   1  15   44.98    5.08
 -15  -1  15   42.79    4.33
  15  -1 -15   41.38    5.35
 -15  -1  15   39.68    5.05
  15  -1 -15   44.65    4.04
 -15   1  15   40.10    4.74
  15  -1 -15   48.94    3.24
  15   1 -15   46.44    5.66
 -17   1  17    1.34    1.34
  17  -1 -17    1.65    1.33
 -17  -1  17    3.75    1.94
 -17  -1  17    0.90    0.51
  17   1 -17    1.57    1.08
  17  -1 -17    1.49    0.66
  19  -1 -19    4.64    1.84
 -19  -1  19    7.13    1.91
 -19   1  19   11.51    3.21
  19  -1 -19    8.43    1.33
  19   1 -19    6.63    2.68
 -19  -1  19    7.92    2.64
 -21  -1  21    1.01    0.92
  21  -1 -21    3.08    2.32
 -21  -1  21   -0.39    1.36
  21   1 -21    3.47    2.43
 -21   1  21    0.63    0.97
  23   1 -23    3.41    1.62
  23  -1 -23    5.80    3.03
 -23  -1  23    2.64    1.92
 -23   1  23    1.46    1.42
  25  -1 -25   25.94    6.25
 -25   1  25   19.49    4.79
  25   1 -25   15.57    4.57
 -25  -1  25   12.09    3.81
  27  -1 -27    1.49    1.73
  27   1 -27    0.39    1.33
 -27  -1  27   -1.75    1.87
 -27   1  27    1.75    1.51
   0  -2   0  461.27    6.55
   0  -2   0  463.61    9.45
   0   2   0  451.77    9.83
  -2   2   2  225.10    6.99
   2  -2  -2  197.14    6.50
   2  -2  -2  211.00    5.29
   2   2  -2  222.81    6.55
  -2  -2   2  221.82    6.52
  -2   2   2  222.26    6.94
   4  -2  -4  192.82    7.04
   4   2  -4  215.89    7.19
  -4   2   4  212.16    6.72
  -4   2   4  200.29    6.90
  -4  -2   4  193.19    6.55
   6  -2  -6   50.55    3.92
   6  -2  -6   51.86    3.18
   6   2  -6   52.99    4.12
   6  -2  -6   50.57    3.25
  -6   2   6   52.92    3.99
  -8   2   8   25.75    2.96
   8  -2  -8   25.76    2.59
   8  -2  -8   27.03    2.55
   8   2  -8   20.84    2.90
   8  -2  -8   23.35    2.28
   8  -2  -8   24.83    3.29
 -10   2  10  370.55   12.14
  10  -2 -10  382.16    9.35
  10   2 -10  364.64   13.29
  10  -2 -10  355.31   13.67
  12   2 -12   11.68    2.59
  12  -2 -12   10.03    2.03
  12  -2 -12    9.10    2.52
 -12   2  12   10.94    2.22
  12  -2 -12   12.34    1.74
 -14   2  14  111.85    7.74
  14  -2 -14   97.67    8.32
  14  -2 -14  117.20    5.49
 -14  -2  14   99.60    6.83
  14   2 -14  105.23    8.30
  14  -2 -14   96.93    6.43
  16  -2 -16   26.44    3.47
  16   2 -16   23.38    4.26
  16  -2 -16   23.66    2.51
  16  -2 -16   23.36    4.33
 -16  -2  16   26.92    3.69
 -16   2  16   28.45    4.23
 -18   2  18   51.52    6.33
 -18  -2  18   44.32    4.95
  18  -2 -18   37.71    5.96
  18   2 -18   39.30    5.80
  18  -2 -18   41.41    3.29
 -20  -2  20    6.52    1.94
 -20   2  20    6.99    2.52
  20   2 -20   11.43    3.46
  20  -2 -20    6.88    2.83
 -20  -2  20    9.51    2.96
 -22   2  22    1.74    1.73
  22   2 -22    4.06    2.31
 -22  -2  22   -1.79    2.13
  22  -2 -22   -0.55    1.12
 -24  -2  24    4.43    2.48
  24   2 -24    2.68    1.60
  24  -2 -24    1.31    1.59
 -26  -2  26    0.96    1.20
  26   2 -26    5.98    3.29
  26  -2 -26    5.68    3.03
  28  -2 -28   -1.91    1.93
   1   3  -1    4.39    0.76
   1  -3  -1    0.44    0.34
   1  -3  -1    1.47    0.54
  -1   3   1    2.40    0.84
  -1   3   1    2.62    1.00
  -1   3   1    1.82    0.51
  -1  -3   1    2.38    0.86
   3  -3  -3   11.81    1.52
  -3  -3   3   10.57    1.75
  -3   3   3   10.91    1.86
   3   3  -3   13.53    1.38
   3  -3  -3   10.07    1.80
  -3   3   3   11.94    2.01
   3   3  -3   14.12    2.11
   5  -3  -5    2.08    1.11
   5   3  -5    2.42    0.93
  -5  -3   5    3.11    0.91
  -5   3   5    2.81    1.03
   5  -3  -5    1.98    0.41
  -5   3   5    3.45    1.01
   5  -3  -5    3.76    1.06
  -7   3   7  160.26    8.03
   7  -3  -7  149.67    8.22
  -7   3   7  156.80    7.91
   7  -3  -7  173.84    7.46
   7  -3  -7  167.33    7.95
   7  -3  -7  170.15    6.82
   7   3  -7  170.28    8.46
   7  -3  -7  161.84    6.92
   9  -3  -9   65.11    5.19
   9  -3  -9   68.67    4.56
   9   3  -9   70.90    5.91
  -9   3   9   67.31    5.41
   9  -3  -9   67.47    4.70
  11   3 -11  455.35   16.34
  11  -3 -11  468.88   12.50
 -11   3  11  473.21   14.99
  11  -3 -11  439.33   15.58
  11  -3 -11  471.53   13.22
  13   3 -13   18.70    3.55
  13  -3 -13   18.32    2.51
  13  -3 -13   19.55    3.48
  15  -3 -15    7.64    1.69
  15   3 -15   10.04    2.75
  15  -3 -15    6.16    2.30
  17  -3 -17    8.20    2.63
  17   3 -17    9.60    2.80
 -17  -3  17    8.68    2.38
  19   3 -19   -0.91    1.67
  19  -3 -19   -0.70    1.75
 -19  -3  19    0.33    0.75
 -21  -3  21    6.31    2.09
  21   3 -21    5.31    2.26
  21  -3 -21    4.98    2.42
 -21  -3  21   10.16    3.45
  23   3 -23   20.59    5.23
  23  -3 -23   25.41    5.65
 -23  -3  23   23.15    5.49
  25   3 -25   66.06    9.74
 -25  -3  25   73.24   10.01
  25  -3 -25   63.88    9.22
  27  -3 -27   -1.06    1.46
   0   4   0  123.51    7.34
   0   4   0  137.08    4.68
   0  -4   0  123.82    7.10
   0  -4   0  126.61    4.42
   2  -4  -2  115.71    4.92
   2  -4  -2   94.72    6.31
  -2  -4   2  102.06    6.34
  -2   4   2   94.72    6.43
   2   4  -2  116.43    4.42
   4   4  -4    6.98    1.16
   4  -4  -4    6.55    1.50
  -4  -4   4    5.83    1.43
   4  -4  -4    4.16    1.69
   4   4  -4    7.53    1.79
  -4   4   4    7.54    1.42
  -6  -4   6   -0.55    0.71
   6  -4  -6   -0.26    0.68
   6  -4  -6   -0.35    1.06
   6   4  -6    0.39    0.61
  -6   4   6   -0.17    0.49
   8  -4  -8   12.53    2.60
   8   4  -8   13.86    2.85
  -8   4   8   15.48    2.84
   8  -4  -8   16.49    1.48
   8  -4  -8   17.71    2.51
  10   4 -10   27.33    4.07
 -10   4  10   23.73    3.56
  10  -4 -10   22.56    3.87
  12   4 -12   17.20    3.54
  12  -4 -12   20.02    3.88
  12  -4 -12   19.47    2.84
  12  -4 -12   21.17    3.43
  14  -4 -14   86.68    7.49
  14   4 -14   98.90    8.96
  14  -4 -14  109.28    6.90
  16  -4 -16   77.77    7.69
  16   4 -16   68.45    7.92
  18  -4 -18   37.33    5.68
  18   4 -18   41.21    6.39
 -20  -4  20    4.53    1.80
  20  -4 -20    6.72    2.68
  20   4 -20    5.28    2.55
  22  -4 -22    0.97    0.78
  22   4 -22    1.91    1.45
 -24  -4  24   -0.47    1.14
  24   4 -24   -0.74    1.69
  24  -4 -24    0.91    1.74
  -1   5   1   23.01    3.53
   1   5  -1   28.23    3.96
   1  -5  -1   33.50    2.60
  -1  -5   1   25.81    3.55
   1   5  -1   31.12    2.40
   1  -5  -1   25.87    3.68
  -3   5   3   16.83    1.13
   3   5  -3   27.40    2.37
  -3  -5   3   18.01    2.95
  -3   5   3   19.09    3.25
   3  -5  -3   20.29    3.29
   3  -5  -3   20.21    2.34
   3   5  -3   20.58    3.01
   5   5  -5   24.02    3.49
  -5   5   5   23.50    2.77
  -5  -5   5   23.48    3.56
   5  -5  -5   20.73    3.38
   5  -5  -5   26.68    2.93
   5   5  -5   24.58    2.42
   7  -5  -7   15.97    3.23
  -7   5   7   18.62    2.88
   7  -5  -7   17.55    2.81
  -7  -5   7   17.76    3.12
   7   5  -7   12.80    2.64
   9  -5  -9   31.39    4.73
   9   5  -9   37.33    5.00
  -9   5   9   37.37    4.69
  11  -5 -11    1.71    0.72
  11   5 -11    3.26    2.22
 -11   5  11    5.71    1.85
  11  -5 -11    3.43    0.73
  13   5 -13    3.31    1.84
  13  -5 -13    4.50    1.71
  13  -5 -13    3.12    1.66
  15   5 -15    7.04    2.87
  15  -5 -15    4.06    2.06
  17  -5 -17   17.24    4.53
  17   5 -17   23.08    5.20
  17  -5 -17   20.59    3.91
  19  -5 -19   17.23    4.71
  19   5 -19   16.07    4.48
  19  -5 -19   14.52    3.49
  21  -5 -21   43.13    7.56
  21   5 -21   39.04    7.21
  23   5 -23   -1.69    2.11
   0   6   0   94.97    8.03
   0  -6   0  111.66    8.33
   2   6  -2   63.61    5.45
   2   6  -2   82.94    4.14
   2  -6  -2   74.94    7.01
   2   6  -2   69.30    7.13
  -2  -6   2   76.69    6.96
   2  -6  -2   78.33    4.38
  -2   6   2   76.68    7.22
  -2   6   2   60.63    3.00
   4   6  -4   -0.06    1.14
   4   6  -4    1.32    0.56
  -4  -6   4    1.21    1.16
   4  -6  -4    0.76    0.89
   4  -6  -4    0.83    0.36
   6  -6  -6   32.46    4.78
  -6  -6   6   32.56    4.55
   6   6  -6   39.94    3.37
   6   6  -6   35.40    4.78
  -6   6   6   36.33    3.96
   6  -6  -6   36.00    4.00
  -8   6   8    3.77    1.45
  -8  -6   8    3.67    1.58
   8   6  -8    2.75    1.03
   8   6  -8    2.46    1.33
   8  -6  -8    5.43    2.13
  10  -6 -10    6.30    2.40
  10   6 -10    4.89    1.83
  12  -6 -12   35.83    5.83
  12   6 -12   40.60    6.18
  14   6 -14   32.36    5.70
  14  -6 -14   32.65    5.98
  16   6 -16    8.24    2.94
  16  -6 -16    7.12    2.81
  18  -6 -18  148.03   13.66
  18   6 -18  155.48   14.08
  20   6 -20    0.30    1.39
  20  -6 -20    0.49    1.25
  22   6 -22    0.15    1.36
  22  -6 -22    4.34    2.58
  -1   7   1    4.06    1.66
   1   7  -1    0.81    0.99
   1   7  -1    3.30    1.16
   1  -7  -1    5.18    1.92
  -1  -7   1    7.26    2.47
   3   7  -3   24.84    4.63
  -3  -7   3   26.20    4.41
   3   7  -3   24.39    2.23
   3  -7  -3   28.08    4.72
  -3   7   3   26.97    4.68
   3   7  -3   19.62    3.24
   5   7  -5   -1.55    1.32
  -5  -7   5   -1.46    1.54
   5   7  -5   -0.31    1.48
   5  -7  -5   -0.78    1.30
   5   7  -5   -0.24    0.52
   7   7  -7   23.55    2.65
  -7  -7   7   30.25    4.74
   7   7  -7   25.69    4.38
   7  -7  -7   23.13    4.51
  -9  -7   9    4.83    1.94
   9   7  -9    7.36    2.48
   9   7  -9    7.60    1.61
   9  -7  -9    8.29    2.72
  11   7 -11   19.28    4.23
  11  -7 -11   21.44    4.48
  13  -7 -13   -1.06    0.76
  13   7 -13    2.55    2.17
  15  -7 -15    1.10    1.21
  15   7 -15    2.66    1.05
  17  -7 -17    5.77    2.61
  17   7 -17    1.57    1.18
  19  -7 -19    5.06    3.90
  19   7 -19   -0.08    1.29
   0  -8   0    0.69    0.91
   0   8   0    0.59    0.62
   0   8   0    0.76    1.17
  -2  -8   2    1.50    1.00
   2   8  -2    1.56    1.09
   2   8  -2    1.91    1.01
  -2   8   2    1.51    0.98
  -2   8   2   -0.64    1.97
   2  -8  -2    0.91    1.72
   4   8  -4    4.89    2.19
   4  -8  -4    8.73    2.89
   4   8  -4    3.93    1.74
  -4  -8   4    8.03    2.92
   6   8  -6   18.65    4.54
   6   8  -6    9.69    2.51
  -6  -8   6   15.70    3.84
   6  -8  -6   18.27    4.11
  -8  -8   8    4.44    2.05
   8   8  -8    4.80    2.07
   8  -8  -8    6.31    2.53
  10  -8 -10   30.10    5.67
  10   8 -10   33.66    5.53
  12   8 -12   26.11    5.32
  12  -8 -12   17.96    4.55
  14   8 -14    8.21    3.33
  14  -8 -14    6.91    2.86
  16  -8 -16    3.54    2.60
  16   8 -16    3.33    2.53
  18   8 -18    6.34    3.13
   1  -9  -1    0.02    1.31
  -1  -9   1   -1.23    1.87
   1   9  -1    0.13    1.48
  -1   9   1    0.57    1.31
  -3  -9   3   12.06    3.44
   3  -9  -3   11.15    3.53
   3   9  -3    7.15    2.38
   5   9  -5   16.75    3.50
   5  -9  -5   21.77    5.03
   5   9  -5   20.33    4.99
  -5  -9   5   21.45    4.59
  -7  -9   7  138.17   11.89
   7  -9  -7  141.32   12.54
   7   9  -7  135.05   10.44
   7   9  -7  123.69   12.77
   9   9  -9   -0.91    1.89
   9   9  -9    2.08    1.75
   9  -9  -9   -0.96    2.03
  -9  -9   9    1.66    1.87
  11   9 -11   43.70    6.69
  11  -9 -11   37.88    6.87
  13   9 -13    2.68    2.50
  13  -9 -13   -3.26    2.24
  15   9 -15   -1.36    1.39
   0 -10   0   28.08    5.72
   0  10   0   28.78    6.29
   2 -10  -2   10.83    3.54
  -2 -10   2   10.46    3.22
   2  10  -2    8.51    3.25
   4 -10  -4   28.11    5.76
   4  10  -4   28.72    6.48
  -4 -10   4   41.68    6.97
   6 -10  -6   13.60    4.16
  -6 -10   6   10.73    3.65
  -8 -10   8    7.12    3.06
   8 -10  -8    8.26    3.34
  26   0 -27    4.30    2.81
 -26   0  27   -2.27    2.58
  24   0 -25   -0.55    1.45
 -24   0  25   -2.04    2.28
  22   0 -23    0.09    1.15
 -22   0  23   -0.15    0.63
 -20   0  21    1.58    0.89
  20   0 -21   -0.71    1.65
  18   0 -19    2.50    2.04
 -18   0  19    0.76    1.49
 -16   0  17   -1.29    1.68
  16   0 -17    2.27    1.58
 -14   0  15   -0.46    0.90
  14   0 -15    1.03    1.13
 -12   0  13    0.46    0.45
  12   0 -13    1.02    0.90
 -12   0  13    1.01    1.04
 -12   0  13   -0.29    0.53
  10   0 -11    1.91    0.94
 -10   0  11    0.18    0.39
 -10   0  11    0.54    0.83
  -8   0   9    0.37    0.57
   8   0  -9   -0.64    0.88
  -6   0   7    0.02    0.22
   6   0  -7    0.04    0.47
  -4   0   5   -0.10    0.20
   4   0  -5    0.94    0.32
   4   0  -5    0.87    0.45
  -6   0   5    0.15    0.29
  -6   0   5    0.24    0.47
   6   0  -5    0.42    0.45
   6   0  -5    0.30    0.40
   8   0  -7   -0.33    0.45
   8   0  -7    0.14    0.42
  -8   0   7   -0.35    0.45
  -8   0   7    0.72    0.59
  10   0  -9   -0.58    0.81
 -10   0   9    0.40    0.66
 -10   0   9   -0.50    0.61
 -12   0  11   -0.36    0.62
  12   0 -11    0.66    0.80
 -12   0  11   -0.13    0.57
 -14   0  13    0.70    0.98
  14   0 -13    0.45    0.66
 -14   0  13    1.24    0.90
 -16   0  15   -0.21    0.59
 -16   0  15   -0.25    1.03
  16   0 -15   -0.58    0.96
 -18   0  17   -0.51    1.16
  18   0 -17    1.41    1.84
 -20   0  19   -0.60    1.55
  20   0 -19    1.88    1.54
 -22   0  21   -0.43    1.20
  22   0 -21    0.81    1.25
 -24   0  23   -0.45    1.14
  24   0 -23   -0.09    0.98
 -26   0  25   -0.04    0.74
  26   0 -25    1.73    1.61
  28   0 -27   -0.24    0.93
 -28   0  27   -1.46    1.85
  27  -1 -28    0.32    1.11
 -27   1  28    0.47    1.58
 -25  -1  26    8.14    3.17
  25   1 -26    7.13    3.29
  25  -1 -26    5.44    3.09
 -25   1  26    5.57    2.74
 -23   1  24    8.06    3.10
  23  -1 -24    9.35    3.65
  23   1 -24    9.37    3.58
 -23  -1  24    8.03    3.04
  21   1 -22  116.72   11.65
  21  -1 -22  123.22   12.27
 -21   1  22  104.67   10.02
 -21  -1  22  109.47   10.59
 -19  -1  20    1.48    1.49
 -19  -1  20    2.78    1.37
  19   1 -20    1.41    1.73
  19  -1 -20    0.57    1.41
 -19   1  20    0.41    1.37
 -17  -1  18  136.28   10.22
 -17  -1  18  128.79    7.38
  17  -1 -18  140.49   11.27
 -17   1  18  134.61    9.73
  17  -1 -18  143.33    4.82
  17   1 -18  124.69   10.45
  15  -1 -16    1.07    0.64
 -15   1  16    1.01    0.89
 -15  -1  16    1.43    0.91
  15   1 -16   -0.07    0.66
  15  -1 -16    0.99    0.50
  15  -1 -16    0.09    0.68
 -15   1  16    3.12    1.54
 -13  -1  14  120.68    6.66
  13  -1 -14  123.54    6.16
  13   1 -14  123.95    8.77
  13  -1 -14  116.04    8.63
  13  -1 -14  109.72    4.23
 -13   1  14  111.31    7.46
 -13   1  14  121.87    8.31
  11  -1 -12   26.22    2.70
  11  -1 -12   23.24    1.89
  11  -1 -12   24.69    3.63
 -11  -1  12   27.41    3.01
 -11   1  12   24.34    3.24
  11   1 -12   26.27    3.74
 -11   1  12   28.07    3.70
  -9  -1  10    4.12    1.06
   9  -1 -10    3.94    1.45
   9  -1 -10    3.74    0.99
   9  -1 -10    2.64    0.57
   9   1 -10    4.05    1.29
  -9   1  10    3.00    1.06
  -9   1  10    4.82    1.37
  -9   1  10    2.08    0.93
  -7   1   8   12.93    1.84
   7  -1  -8   13.72    1.71
  -7   1   8    8.52    1.63
   7   1  -8   15.65    2.42
   7  -1  -8   14.44    2.29
   7  -1  -8   12.29    1.21
   5  -1  -6    0.99    0.36
  -5   1   6    0.81    0.39
   5  -1  -6    1.09    0.56
   5   1  -6    1.49    0.64
   5  -1  -6    0.27    0.33
   3  -1  -4  826.74   13.59
   3   1  -4  767.64   11.85
  -3   1   4  816.60    9.58
  -3   1   4  803.68    9.69
   5   1  -4   73.72    3.86
   5  -1  -4   77.34    3.63
   5  -1  -4   75.00    2.82
   7  -1  -6  157.08    6.44
   7   1  -6  146.75    6.37
   7  -1  -6  145.04    5.90
  -7   1   6  156.15    5.71
  -7   1   6  149.93    5.69
   9   1  -8   75.73    5.29
   9  -1  -8   80.17    5.03
  -9   1   8   74.63    4.64
  -9   1   8   77.05    4.57
  -9   1   8   85.10    4.94
   9  -1  -8   80.56    4.81
 -11   1  10  206.08    8.62
 -11   1  10  185.95    8.29
 -11   1  10  190.24    8.42
  11   1 -10  193.75    9.24
  11  -1 -10  188.00    8.83
  11  -1 -10  187.50    7.70
 -11  -1  10  199.39    8.46
 -13  -1  12  158.48    8.09
  13  -1 -12  152.85    7.36
 -13   1  12  153.18    8.28
 -13   1  12  161.65    8.37
  13  -1 -12  149.14    8.73
  13   1 -12  158.57    9.21
 -15   1  14  234.27   10.96
  15   1 -14  215.02   11.61
  15  -1 -14  221.47   11.79
 -15  -1  14  215.22    9.89
 -15   1  14  218.17   10.86
 -15  -1  14  217.97   11.26
  15  -1 -14  231.86    9.53
  17  -1 -16   44.46    5.74
  17  -1 -16   41.53    4.16
 -17  -1  16   39.24    5.13
 -17   1  16   31.27    4.50
  17   1 -16   34.29    5.03
 -17   1  16   34.93    4.51
 -17  -1  16   31.72    3.96
 -19   1  18   14.85    3.44
  19  -1 -18    8.92    2.90
  19  -1 -18   16.44    2.08
  19   1 -18   14.10    3.66
 -19  -1  18   12.16    3.30
 -19  -1  18   13.85    2.63
 -21   1  20    2.70    1.38
  21   1 -20    4.24    2.07
  21  -1 -20    2.01    1.43
 -21  -1  20    5.66    1.76
 -21  -1  20    1.16    0.76
 -23   1  22    3.61    2.26
 -23  -1  22    7.89    3.10
  23  -1 -22    6.27    2.77
  23   1 -22    3.55    2.20
 -25  -1  24    8.95    3.50
 -25   1  24    4.69    2.44
  25  -1 -24    2.26    1.89
  25   1 -24    7.59    3.29
 -27   1  26    7.03    3.24
  27   1 -26   10.28    4.05
  27  -1 -26    4.46    2.10
 -27  -1  26    9.79    3.67
  29  -1 -28    4.51    3.24
  28  -2 -29   26.60    6.75
  26  -2 -27    5.83    3.17
 -26  -2  27    8.95    4.05
  26   2 -27    4.21    3.10
 -24   2  25   22.91    5.29
 -24  -2  25   15.43    4.48
  24   2 -25   15.36    4.63
  24  -2 -25   15.18    4.71
  22  -2 -23   34.06    6.56
 -22  -2  23   26.18    5.29
 -22   2  23   47.25    7.17
  22   2 -23   46.13    7.60
 -20   2  21    5.66    2.32
  20   2 -21    4.21    2.35
  20  -2 -21    4.84    2.40
 -20  -2  21    5.27    1.66
 -20  -2  21    4.80    2.16
  18   2 -19   25.98    4.91
 -18  -2  19   20.22    3.28
 -18   2  19   21.56    4.10
  18  -2 -19   21.39    4.55
  16   2 -17    8.28    2.57
 -16   2  17   10.18    2.55
 -16  -2  17    9.07    2.07
  16  -2 -17    7.42    1.79
  16  -2 -17    7.30    1.30
  16  -2 -17    6.30    2.40
 -14   2  15   21.95    3.53
  14   2 -15   19.71    3.58
  14  -2 -15   13.40    3.31
  14  -2 -15   19.52    2.78
 -14  -2  15   23.06    3.26
  14  -2 -15   23.97    2.38
  12  -2 -13   39.00    2.97
  12  -2 -13   49.33    4.33
 -12   2  13   42.93    4.42
  12   2 -13   36.98    4.66
  12  -2 -13   39.34    5.18
 -10   2  11  311.73   12.07
  10  -2 -11  309.04    8.21
 -10   2  11  311.66   10.91
  10  -2 -11  296.77   13.15
  10   2 -11  291.79   12.10
  10  -2 -11  347.40   11.41
   8   2  -9   24.21    3.26
   8  -2  -9   25.19    2.28
  -8   2   9   29.56    3.51
   8  -2  -9   26.48    2.58
   8  -2  -9   26.21    2.92
   8  -2  -9   32.81    3.94
  -8   2   9   23.77    2.82
   6  -2  -7   82.78    4.04
   6  -2  -7   92.04    4.36
  -6   2   7   87.90    5.74
  -6   2   7   88.57    4.78
   6  -2  -7   85.54    5.65
   6   2  -7   92.02    5.59
  -4   2   5   49.37    3.38
   4  -2  -5   45.31    3.17
   4  -2  -5   50.82    2.81
   4   2  -5   52.79    3.73
  -4   2   5   51.80    3.80
  -2   2   3  760.78   12.90
  -2   2   3  772.20   11.20
   2  -2  -3  749.75   13.31
  -2  -2   3  705.07   11.65
   2   2  -3  809.70   12.37
   0  -2   1  500.66    7.29
   0  -2   1  535.00    9.77
   0  -2  -1  524.85   10.53
   0   2  -1  608.46    8.21
   0   2  -1  530.23   10.76
   0   2   1  552.74   10.57
   0  -2  -1  554.97    6.19
   2  -2  -1  225.02    5.32
  -2   2   1  259.50    7.62
  -2   2   1  241.50    7.38
  -2  -2   1  246.41    7.03
   2  -2  -1  246.22    6.89
  -2   2   1  242.78    5.57
   4  -2  -3  113.81    5.11
  -4  -2   3  121.76    5.14
   4  -2  -3  125.45    4.94
   4   2  -3  126.19    5.59
  -4   2   3  126.05    4.31
  -4   2   3  132.01    5.64
   6  -2  -5  141.48    5.37
   6  -2  -5  130.16    6.04
  -6   2   5  136.72    5.67
   6  -2  -5  137.84    5.69
   6   2  -5  146.37    6.58
   6  -2  -5  131.88    5.38
   8  -2  -7  206.16    8.87
   8  -2  -7  200.15    6.88
   8  -2  -7  213.31    7.05
   8  -2  -7  203.12    6.22
   8   2  -7  227.80    9.16
  -8   2   7  223.24    7.79
  10  -2  -9    6.45    1.34
 -10   2   9    8.70    1.70
  10  -2  -9    8.81    1.45
  10  -2  -9    9.55    2.14
  10   2  -9    7.40    1.91
  12  -2 -11  314.03   11.63
 -12   2  11  330.04   11.58
  12   2 -11  298.27   12.61
  12  -2 -11  306.08    8.96
  12  -2 -11  293.65   12.66
 -14   2  13   68.45    6.01
  14  -2 -13   62.21    4.17
  14  -2 -13   58.43    6.17
  14   2 -13   61.99    6.30
  14  -2 -13   64.64    5.39
 -16  -2  15    3.09    1.32
 -16   2  15    5.25    1.78
  16   2 -15    3.28    1.89
  16  -2 -15    2.80    1.56
  16  -2 -15    3.99    1.14
  18   2 -17  231.29   13.83
 -18  -2  17  238.19   13.73
 -18   2  17  267.08   13.57
  18  -2 -17  224.51   13.93
  18  -2 -17  259.24    8.86
 -18  -2  17  254.32   12.16
 -20   2  19   51.20    6.65
  20  -2 -19   45.23    3.67
 -20  -2  19   50.33    6.62
  20   2 -19   48.32    6.73
  20  -2 -19   43.39    6.51
 -20  -2  19   46.76    5.34
 -22  -2  21    7.03    1.91
  22   2 -21    9.39    3.11
 -22  -2  21    9.13    3.18
 -22   2  21   12.19    3.51
  22  -2 -21    8.74    3.23
  24  -2 -23   20.89    5.22
  24   2 -23   22.44    5.40
 -24  -2  23   24.47    5.58
  26   2 -25   99.22   11.78
 -26  -2  25   89.38   10.83
  26  -2 -25   88.28   11.36
  28  -2 -27   -0.08    0.72
  27  -3 -28    4.76    2.78
  25   3 -26    3.52    2.63
 -25  -3  26    6.69    3.26
  25  -3 -26    6.15    2.98
  23  -3 -24    2.56    2.54
 -23  -3  24    1.62    1.73
  21   3 -22    0.81    0.93
  21  -3 -22    0.99    1.33
  19   3 -20   26.46    5.17
  19  -3 -20   27.15    5.17
 -19  -3  20   18.89    3.41
  17  -3 -18   10.46    3.30
  17   3 -18    8.22    2.86
 -17  -3  18    7.30    2.13
  15   3 -16   45.19    5.94
  15  -3 -16   42.08    5.81
  13   3 -14   78.94    7.37
  13  -3 -14   90.57    8.05
  11  -3 -12    6.65    2.14
  11   3 -12    7.40    2.19
  11  -3 -12    6.20    1.54
   9  -3 -10    1.37    1.20
  -9   3  10   -0.16    0.60
   9   3 -10    0.29    0.93
   9  -3 -10   -0.21    0.34
   7   3  -8    9.81    2.08
   7  -3  -8   11.45    1.73
   7  -3  -8   10.80    2.36
  -7   3   8   10.21    2.10
   7  -3  -8    8.13    1.75
  -7   3   8   10.53    2.04
  -5   3   6   60.43    4.68
   5   3  -6   54.88    4.45
   5  -3  -6   62.82    3.84
   5  -3  -6   61.73    5.01
  -5   3   6   60.46    4.49
  -5  -3   6   59.23    4.41
   5  -3  -6   64.24    5.03
   5  -3  -6   62.56    4.44
   5  -3  -6   59.08    2.75
  -3   3   4    0.37    0.35
   3  -3  -4    0.44    0.70
   3   3  -4    1.06    0.64
  -3  -3   4    0.43    0.43
  -3   3   4    0.59    0.52
   3  -3  -4   -0.18    0.46
   1  -3  -2  177.92    4.78
   1   3  -2  158.14    7.20
   1   3  -2  175.68    5.39
   1  -3  -2  151.46    6.96
  -1   3   2  153.02    7.14
   1   3  -2  145.23    5.99
  -1  -3   2  158.40    6.65
  -1   3   2  157.42    7.04
  -1   3   0    6.84    1.45
  -1   3   0    4.84    0.95
   1  -3   0    3.81    1.08
   1   3   0    5.53    0.73
  -1  -3   0    4.61    0.66
  -1  -3   0    4.10    1.16
  -1   3   0    4.45    1.25
   1  -3   0    6.14    1.05
  -3   3   2  175.29    7.67
  -3   3   2  177.85    5.77
   3  -3  -2  175.24    5.72
   3   3  -2  197.58    4.57
   3  -3  -2  176.83    7.31
  -3   3   2  189.71    8.07
  -3  -3   2  170.76    7.20
  -5   3   4   19.70    2.02
  -5   3   4   19.04    2.65
  -5  -3   4   19.82    2.49
   5  -3  -4   18.14    2.41
   5   3  -4   24.91    2.96
   5  -3  -4   20.19    2.60
   5  -3  -4   21.90    2.78
   7  -3  -6  124.79    6.33
   7   3  -6  131.92    7.36
  -7   3   6  129.80    7.27
   7  -3  -6  147.36    7.31
   7  -3  -6  125.84    7.17
  -7  -3   6  129.59    6.71
  -7   3   6  129.39    6.62
   9  -3  -8   77.09    5.19
   9  -3  -8   81.96    5.05
  -9   3   8   74.40    5.15
   9  -3  -8   74.79    4.93
   9   3  -8   72.19    5.92
  11   3 -10    2.94    1.30
  11  -3 -10    1.50    0.92
 -11   3  10    0.40    0.32
  11  -3 -10    1.34    0.52
  11  -3 -10    1.32    0.80
  13  -3 -12   -0.52    1.20
  13  -3 -12   -0.30    0.56
  13   3 -12   -0.52    0.72
  15  -3 -14   -0.22    0.58
  15   3 -14   -1.17    1.22
  15  -3 -14    1.20    1.30
  17   3 -16   10.86    3.19
  17  -3 -16    9.82    2.04
  17  -3 -16   11.45    3.22
  19  -3 -18    2.37    0.93
  19   3 -18    3.31    1.67
 -19  -3  18    3.57    1.88
  19  -3 -18    1.49    0.71
  21   3 -20    2.64    1.69
 -21  -3  20    1.59    1.07
 -21  -3  20    4.15    2.20
  21  -3 -20    3.31    2.24
  23  -3 -22   19.26    4.84
  23   3 -22    7.98    3.21
 -23  -3  22    9.93    3.51
  25  -3 -24    3.17    2.14
  25   3 -24    6.91    3.19
 -25  -3  24    3.18    1.35
  27  -3 -26    2.24    1.92
  24  -4 -25   19.43    4.95
  24   4 -25   19.33    5.83
 -24  -4  25   15.46    4.93
  22  -4 -23   14.32    4.22
  22   4 -23   13.96    4.49
  20  -4 -21   18.69    4.26
  20   4 -21    8.19    3.14
  18   4 -19   24.29    5.09
  18  -4 -19   17.13    4.05
  16   4 -17   41.49    6.22
  16  -4 -17   49.63    6.36
  14  -4 -15    3.90    1.71
  14  -4 -15    5.67    1.69
  14   4 -15    4.70    2.23
  12  -4 -13   16.12    2.74
  12   4 -13   15.49    3.46
  12  -4 -13   11.76    2.72
 -10   4  11  106.03    7.89
  10  -4 -11  110.68    8.96
  10   4 -11  104.73    8.25
   8  -4  -9    1.27    0.62
   8  -4  -9    0.41    0.27
  -8   4   9    1.09    0.78
   8  -4  -9    0.17    0.39
   8   4  -9    1.61    1.31
   6  -4  -7   84.99    5.80
  -6  -4   7   80.45    5.94
   6  -4  -7   71.49    6.17
  -6   4   7   83.19    5.88
   6   4  -7   76.30    6.09
   4   4  -5  210.77    7.21
  -4  -4   5  194.88    8.76
   4  -4  -5  199.16    9.56
   4   4  -5  209.26    9.12
   4  -4  -5  224.09    8.44
  -4   4   5  213.14    7.97
  -2   4   3   52.56    4.71
   2  -4  -3   49.83    4.61
   2   4  -3   46.92    4.05
  -2   4   3   49.83    2.33
   2   4  -3   56.47    3.36
   2  -4  -3   42.12    2.89
  -2  -4   3   44.25    4.16
   0   4   1  254.03   10.35
   0  -4  -1  293.51    6.46
   0  -4  -1  261.50   10.44
   0   4  -1  247.62   10.63
   0  -4   1  264.81   10.06
   0   4  -1  299.36    7.49
  -2   4   1  226.04    9.96
  -2  -4   1  224.48    9.56
  -2   4   1  218.27    6.69
   2  -4  -1  223.11    9.46
   2   4  -1  261.22    5.87
   4  -4  -3  144.46    7.74
  -4  -4   3  146.14    7.64
   4   4  -3  155.15    7.85
   4   4  -3  146.15    4.76
  -4   4   3  128.52    7.67
   4  -4  -3  136.79    5.94
  -6   4   5  181.15    7.16
  -6  -4   5  180.25    8.69
   6  -4  -5  166.59    8.77
   6  -4  -5  181.71    7.98
   6   4  -5  185.08    9.23
  -8  -4   7  465.51   14.61
   8   4  -7  470.61   15.73
   8  -4  -7  455.19   15.58
   8  -4  -7  439.09   14.25
  -8   4   7  466.38   14.16
 -10   4   9    0.96    0.68
  10   4  -9    2.11    1.29
  10  -4  -9   -0.94    1.27
 -12   4  11   45.88    4.69
  12  -4 -11   41.33    4.36
  12   4 -11   46.62    5.70
  12  -4 -11   45.57    3.99
  12  -4 -11   32.92    4.80
  14   4 -13   14.75    3.41
  14  -4 -13   18.15    2.66
  14  -4 -13   15.09    3.01
  16   4 -15   56.34    7.13
  16  -4 -15   46.96    5.71
  18  -4 -17    0.83    0.69
  18   4 -17    2.85    1.91
  20   4 -19    3.10    1.24
  20  -4 -19    3.79    2.23
 -20  -4  19    0.61    1.26
  22  -4 -21    4.82    2.20
 -22  -4  21    7.76    2.77
  22   4 -21    1.21    1.41
  24  -4 -23    0.19    0.94
  24   4 -23   -1.86    2.42
 -24  -4  23    0.28    0.98
 -26  -4  25   18.11    4.98
  23   5 -24    0.23    1.44
  21   5 -22    7.48    2.83
  21  -5 -22    4.99    2.65
  19  -5 -20    4.89    2.28
  19  -5 -20    3.71    2.09
  19   5 -20    3.68    2.39
  17  -5 -18   37.81    6.61
  17   5 -18   47.29    7.23
  17  -5 -18   31.85    5.13
  15  -5 -16    0.55    0.99
  15   5 -16    3.14    2.03
  13  -5 -14   19.49    3.26
  13   5 -14   26.42    4.81
  13  -5 -14   19.91    4.30
  11   5 -12   51.32    6.36
  11  -5 -12   56.26    6.96
   9  -5 -10  143.34   10.29
  -9   5  10  151.02    9.87
   9   5 -10  149.60   10.13
  -7   5   8  130.25    8.24
   7   5  -8  127.52    8.79
  -7  -5   8  125.18    8.22
   7  -5  -8  136.57    9.46
   5   5  -6  195.98   10.15
   5  -5  -6  195.64    8.36
  -5  -5   6  198.41    9.99
  -5   5   6  207.79    8.89
   5   5  -6  221.72    7.90
   5  -5  -6  198.75   10.80
   3   5  -4  462.65   14.30
   3  -5  -4  393.23   10.94
   3   5  -4  442.29   10.51
  -3  -5   4  438.76   14.61
  -3   5   4  401.55   14.96
   3  -5  -4  406.84   15.01
  -1  -5   2   -0.43    1.08
   1   5  -2   -0.84    1.17
   1  -5  -2    0.09    0.24
  -1   5   2   -0.81    1.09
   1   5  -2   -0.04    0.38
   1  -5  -2   -0.56    1.25
   1   5  -2    0.06    0.44
  -1   5   0  299.41    8.27
   1  -5   0  335.96    8.54
   1   5   0  311.04   12.96
   1   5   0  331.19    6.91
  -1  -5   0  327.02   13.10
  -1   5   0  312.57   13.29
   1  -5   0  315.79   12.59
   3  -5  -2   57.70    5.41
   3  -5  -2   68.28    4.38
   3   5  -2   67.42    3.30
  -3  -5   2   58.08    5.54
  -3   5   2   51.93    5.37
   5   5  -4    2.20    0.98
  -5   5   4    3.79    1.09
  -5  -5   4    4.31    1.52
   5  -5  -4    1.74    0.71
   5  -5  -4    3.02    1.18
   5   5  -4    3.15    0.85
   7  -5  -6  132.22    8.81
  -7   5   6  159.62    7.82
   7   5  -6  163.85    9.61
   7   5  -6  136.45    5.86
   7  -5  -6  153.17    8.13
  -7  -5   6  134.49    8.45
  -9   5   8   21.19    3.34
   9  -5  -8   19.93    3.64
   9   5  -8   17.57    3.47
  -9  -5   8   15.33    3.05
 -11   5  10    3.86    1.57
  11  -5 -10    3.90    1.53
  11   5 -10    6.79    2.23
  13  -5 -12   31.17    5.06
  13   5 -12   32.63    5.21
  15  -5 -14   61.95    5.23
  15  -5 -14   61.41    7.62
  15   5 -14   60.86    7.57
  17  -5 -16   24.20    4.96
  17   5 -16   32.52    5.94
  19  -5 -18   29.36    5.69
  19  -5 -18   32.65    5.08
  19   5 -18   41.35    6.97
  21   5 -20   25.50    5.73
  23   5 -22    6.32    2.63
  20   6 -21    0.12    1.48
  20  -6 -21    0.09    1.61
  18  -6 -19    4.84    2.81
  18   6 -19    5.39    3.12
  16   6 -17    1.58    1.77
  16  -6 -17   -3.72    2.19
  14   6 -15   11.20    3.39
  14  -6 -15    9.48    3.36
  12   6 -13    2.39    1.68
  12  -6 -13    6.22    2.64
  10  -6 -11    0.15    0.93
  10   6 -11    7.25    2.72
   8  -6  -9    0.88    0.80
  -8  -6   9    2.59    1.31
   8   6  -9    1.08    1.02
   8   6  -9    2.61    0.86
  -6   6   7   57.18    5.31
   6   6  -7   64.21    4.67
   6  -6  -7   59.81    4.97
   6  -6  -7   54.90    6.26
  -6  -6   7   59.58    6.12
   6   6  -7   55.75    5.94
   4  -6  -5   -1.14    1.46
  -4   6   5   -0.11    0.34
   4  -6  -5   -0.99    0.60
   4   6  -5    0.95    1.06
   4   6  -5   -0.33    0.41
  -4  -6   5   -0.29    1.16
   2  -6  -3   31.37    2.79
  -2  -6   3   38.20    4.86
   2   6  -3   32.07    3.87
   2  -6  -3   35.71    4.88
   2   6  -3   37.01    5.12
  -2   6   3   34.10    2.09
   2   6  -3   39.53    3.14
  -2   6   3   35.26    4.88
   0   6   1   13.16    2.89
   0   6  -1    7.94    2.43
   0   6  -1    9.64    1.55
   0  -6  -1    9.93    2.44
   0   6  -1    7.17    1.62
   0  -6   1   10.26    2.60
   2   6  -1    1.50    0.49
   2  -6  -1    1.83    0.77
   2  -6  -1    1.89    0.85
  -2  -6   1    0.42    0.55
  -2   6   1    2.44    1.00
   2   6  -1    2.34    1.37
   4  -6  -3   72.16    6.74
   4   6  -3   67.08    5.92
  -4  -6   3   73.91    6.83
   4   6  -3   63.91    3.33
  -4   6   3   68.43    6.95
   4  -6  -3   87.15    5.53
   6   6  -5    2.31    0.78
   6   6  -5    0.06    1.01
  -6   6   5    0.96    0.69
  -6  -6   5    0.63    0.79
   6  -6  -5    1.20    0.64
   6  -6  -5    1.31    0.98
  -8   6   7    1.23    0.43
   8   6  -7    2.70    2.03
   8  -6  -7    2.75    1.20
  -8  -6   7    0.61    0.82
   8   6  -7   -0.04    0.53
 -10  -6   9   93.24    8.10
  10  -6  -9   95.73    8.73
  10   6  -9  108.78    6.48
  10   6  -9  102.77    8.98
  12  -6 -11    6.80    2.53
  12   6 -11    2.23    1.48
  14  -6 -13   28.43    5.30
  14   6 -13   35.31    5.90
  16   6 -15    0.04    1.06
  16  -6 -15    0.05    1.15
  18   6 -17    5.19    2.99
  18  -6 -17    7.66    3.20
  20  -6 -19    5.60    2.27
  20   6 -19    4.96    2.34
  22  -6 -21   -4.81    2.68
  22   6 -21    4.00    2.80
  19   7 -20    4.05    2.41
  19  -7 -20    3.03    2.20
  17  -7 -18   25.73    6.09
  17   7 -18   22.62    5.47
  15   7 -16    8.48    3.44
  15  -7 -16    6.03    2.99
  13   7 -14   10.22    3.31
  13  -7 -14    6.18    2.46
  11   7 -12    6.63    2.65
  11   7 -12    3.85    1.47
  11  -7 -12    6.57    2.79
   9  -7 -10   -0.59    1.17
   9   7 -10    0.05    0.43
   9   7 -10   -0.54    1.43
  -7  -7   8    1.57    1.29
   7   7  -8    3.06    1.17
   7  -7  -8    2.71    1.87
   7   7  -8    0.41    1.06
  -5  -7   6   27.12    4.49
   5   7  -6   22.00    3.73
   5   7  -6   19.55    2.52
   5  -7  -6   20.12    4.12
   3   7  -4   21.26    2.38
  -3   7   4   17.91    3.98
  -3  -7   4   20.62    3.92
   3   7  -4   17.60    3.12
   3  -7  -4   23.33    4.46
   3   7  -4   20.28    4.24
  -1   7   2    5.44    1.01
   1   7  -2    2.87    1.11
  -1   7   2    3.22    1.04
   1   7  -2    3.95    1.91
   1  -7  -2    6.64    2.44
   1   7  -2    6.05    1.25
  -1  -7   2    2.52    1.55
  -1  -7   0    5.70    2.04
   1  -7   0    3.62    1.71
  -1   7   0    5.61    2.21
  -1   7   0    5.76    1.67
   1   7   0    4.94    2.16
   3   7  -2    2.85    1.84
  -3  -7   2    0.53    1.31
  -3   7   2    1.20    1.10
   3   7  -2    1.74    1.04
   3  -7  -2    2.44    1.71
   5  -7  -4   17.82    3.76
   5   7  -4   22.34    4.34
  -5  -7   4   16.56    3.54
   5   7  -4   17.38    3.23
   7  -7  -6    0.90    1.27
  -7  -7   6    3.91    1.64
   7   7  -6    1.03    1.03
  -9  -7   8    1.67    1.36
   9  -7  -8    0.95    0.99
   9   7  -8   -0.84    1.04
  11   7 -10    1.44    0.97
  11  -7 -10    2.70    1.99
  13  -7 -12    0.90    0.94
  13   7 -12    0.62    0.85
  15  -7 -14   33.10    6.08
  15   7 -14   41.92    7.00
  17   7 -16    0.60    1.22
  17  -7 -16    0.05    1.40
  19  -7 -18   24.47    5.79
  19   7 -18   21.84    5.75
  21   7 -20    0.98    1.88
  21  -7 -20    2.61    1.94
  18   8 -19    5.34    2.92
  16   8 -17   20.99    5.28
  16  -8 -17   28.86    6.35
  14   8 -15   32.84    6.32
  14  -8 -15   32.08    6.72
  12  -8 -13   -2.16    2.36
  12   8 -13    3.00    2.39
  10   8 -11   72.20    8.28
  10  -8 -11   57.91    8.11
   8  -8  -9    2.64    2.16
  -8  -8   9   -0.45    1.46
   8   8  -9    1.38    1.23
  -6  -8   7   10.22    3.04
   6   8  -7   10.19    3.50
   6   8  -7   10.72    2.68
   6  -8  -7   11.31    3.16
   4   8  -5   -0.35    0.62
  -4  -8   5    0.57    0.63
   4   8  -5   -0.61    0.92
   4  -8  -5    2.10    2.23
   2  -8  -3    0.88    1.49
   2   8  -3    0.50    1.15
  -2  -8   3   -0.93    1.11
   2   8  -3   -0.66    0.96
  -2   8   3   -1.60    1.92
   0  -8   1   13.87    3.74
   0   8   1   13.38    3.64
   0   8  -1   10.94    3.07
   0   8  -1    9.21    2.10
   0  -8  -1   10.42    3.05
   0   8   1    7.50    1.90
   2   8  -1   22.39    4.66
  -2  -8   1   28.42    5.11
   2   8  -1   17.52    3.16
  -2   8   1   20.75    3.07
   2  -8  -1   22.20    4.38
  -2   8   1   20.82    4.49
   4   8  -3   23.00    3.84
   4  -8  -3   28.14    4.95
  -4  -8   3   24.48    4.60
   4   8  -3   22.44    4.72
   6   8  -5    5.05    1.86
   6   8  -5    5.41    2.52
   6  -8  -5    4.61    2.16
  -6  -8   5   11.17    3.35
  -8  -8   7   89.84    9.02
   8  -8  -7   89.05    9.35
   8   8  -7   77.17    7.85
  10  -8  -9   14.72    4.15
 -10  -8   9   11.02    3.18
  10   8  -9   13.79    3.51
  12  -8 -11    6.51    2.92
  12   8 -11   10.44    3.83
  14   8 -13   13.89    4.16
  14  -8 -13    6.66    2.58
  16   8 -15   -0.37    1.34
  16  -8 -15    2.25    1.36
  18  -8 -17   17.11    4.90
  18   8 -17   10.00    3.91
  15   9 -16   -0.52    2.20
  13   9 -14    6.48    2.57
  11  -9 -12    9.44    3.59
  11   9 -12    7.15    2.80
   9   9 -10    4.87    2.43
   9  -9 -10    2.81    1.76
   9   9 -10    2.35    2.31
   7   9  -8    8.68    2.81
  -7  -9   8    7.05    2.59
   7   9  -8    7.36    3.61
   7  -9  -8    8.93    3.49
   5   9  -6    0.51    0.65
   5  -9  -6   -0.30    1.22
   5   9  -6   -0.78    2.00
  -5  -9   6    2.76    1.88
   3  -9  -4    1.67    1.64
  -3  -9   4    2.25    1.86
   3   9  -4   -0.52    2.10
  -1   9   2    9.56    3.20
   1  -9  -2   11.43    3.40
  -1  -9   2   15.15    4.03
   1   9  -2   19.65    4.82
   1   9   0   -0.83    1.72
   1  -9   0    0.15    1.50
  -1   9   0    0.62    1.14
  -1  -9   0   -0.55    1.11
   3   9  -2   -3.41    2.11
  -3  -9   2   -1.72    1.78
   3  -9  -2    0.11    1.75
   5  -9  -4    0.37    1.17
  -5  -9   4   -0.58    2.03
   5   9  -4    0.03    1.20
   5   9  -4   -1.19    1.43
  -7  -9   6   22.52    4.81
   7   9  -6   20.31    3.87
   7   9  -6   24.45    5.63
   7  -9  -6   21.52    4.93
  -9  -9   8    1.91    2.35
   9  -9  -8    0.09    0.90
   9   9  -8    1.03    1.55
   9   9  -8    0.09    0.93
  11   9 -10   20.05    4.47
  11  -9 -10   16.57    4.64
  13   9 -12    2.63    1.57
  13  -9 -12   -0.60    1.24
  15   9 -14    8.66    3.26
  17   9 -16    0.40    1.21
   6 -10  -7    4.15    2.70
  -6 -10   7    4.99    2.60
   4 -10  -5    2.97    2.02
  -4 -10   5    0.47    1.45
  -2 -10   3   -1.40    1.33
   2  10  -3    2.58    2.19
   2 -10  -3   -0.66    1.26
   0  10  -1    2.47    1.83
   0 -10  -1    0.57    1.75
   0 -10   1    3.82    2.13
   0  10   1    2.01    1.78
   2 -10  -1    1.06    1.46
  -2 -10   1   -0.30    1.32
   2  10  -1   -2.21    2.01
   4  10  -3    0.49    1.13
  -4 -10   3    0.82    0.92
   4 -10  -3    2.13    1.83
   6 -10  -5    0.62    1.39
  -6 -10   5    2.34    1.79
  -8 -10   7    1.79    1.81
   8 -10  -7    0.86    1.21
 -26   0  28    5.28    2.31
  26   0 -28   -3.90    2.87
  24   0 -26   63.15   10.04
 -24   0  26   54.40    8.30
  22   0 -24   49.65    8.22
 -22   0  24   44.22    6.95
  20   0 -22  134.97   12.76
 -20   0  22  113.78   10.39
  18   0 -20    2.06    1.68
 -18   0  20    0.91    1.18
 -16   0  18    6.35    2.01
  16   0 -18    7.09    0.84
  16   0 -18    9.98    2.98
  14   0 -16   20.97    4.02
 -14   0  16   15.96    3.02
 -12   0  14  148.60    8.78
  12   0 -14  154.62    9.84
 -10   0  12  538.01   15.48
 -10   0  12  555.93   11.18
  10   0 -12  564.79   17.15
  -8   0  10 1056.96   13.96
   8   0 -10 1119.89   21.57
  -8   0  10 1071.85   19.83
  -6   0   8   30.81    2.06
   6   0  -8   27.27    3.04
  -6   0   8   26.66    2.81
  -4   0   6   99.84    2.95
   4   0  -6   89.10    4.66
  -4   0   6   94.46    4.78
  -6   0   4  210.11    5.69
  -6   0   4  206.15    6.41
   6   0  -4  219.40    6.06
  -8   0   6  157.29    6.44
   8   0  -6  159.76    6.01
  -8   0   6  153.73    5.86
   8   0  -6  161.45    6.35
  10   0  -8  580.87   13.88
  10   0  -8  600.63   12.62
 -10   0   8  571.46   13.16
 -10   0   8  606.49   13.94
  12   0 -10  146.87    7.83
 -12   0  10  145.27    7.62
 -12   0  10  141.61    7.23
 -12   0  10  138.91    7.29
 -14   0  12  114.28    6.91
  14   0 -12  108.87    7.50
 -14   0  12  114.55    7.34
 -16   0  14   65.90    6.05
  16   0 -14   64.72    6.38
 -16   0  14   68.54    5.54
  18   0 -16  169.01   11.15
 -18   0  16  174.37   10.70
 -18   0  16  158.62    8.78
  20   0 -18    3.48    1.84
 -20   0  18    0.89    1.19
  22   0 -20   27.54    5.22
 -22   0  20   34.86    5.61
 -24   0  22    3.06    2.03
  24   0 -22    4.99    2.34
  26   0 -24   34.41    6.82
 -26   0  24   37.64    6.61
 -28   0  26   13.28    4.43
  28   0 -26   16.94    4.99
  27  -1 -29    3.33    2.88
 -25  -1  27    0.52    1.12
  25  -1 -27    1.35    1.83
  25   1 -27   -1.22    1.14
  23   1 -25    2.86    1.83
 -23   1  25    1.42    1.90
  23  -1 -25    3.23    2.39
 -23  -1  25    3.51    2.00
 -21   1  23   68.91    8.38
  21  -1 -23   54.16    8.54
 -21  -1  23   63.64    8.26
  21   1 -23   68.60    9.29
  19   1 -21    0.46    1.35
 -19   1  21   -0.59    1.36
  19  -1 -21   -0.41    1.30
 -19  -1  21   -0.40    1.47
 -17  -1  19    0.97    0.91
  17   1 -19    0.99    1.51
  17  -1 -19    0.63    0.88
 -17  -1  19    1.42    0.83
 -17   1  19    1.45    1.26
  15  -1 -17   19.10    3.96
  15   1 -17   23.76    4.46
 -15   1  17   21.91    3.75
 -15  -1  17   19.55    2.69
  15  -1 -17   20.65    1.57
  13  -1 -15    1.69    0.47
  13  -1 -15    2.19    0.83
 -13   1  15    1.96    1.26
 -13  -1  15    2.54    0.98
  13  -1 -15    4.38    2.04
 -13   1  15    4.29    1.75
  13   1 -15    0.80    0.61
  11  -1 -13    3.63    1.71
  11  -1 -13    2.70    0.59
 -11   1  13    2.29    1.00
 -11  -1  13    3.44    1.04
  11   1 -13    4.17    1.71
  11  -1 -13    3.41    1.01
 -11   1  13    2.42    1.25
   9  -1 -11   42.20    4.63
  -9   1  11   36.46    3.58
   9   1 -11   39.48    4.31
  -9   1  11   36.75    4.06
  -9  -1  11   35.83    3.05
   9  -1 -11   34.51    2.81
   9  -1 -11   35.38    2.01
  -9   1  11   39.98    4.37
   7  -1  -9   95.76    4.34
   7   1  -9   95.51    6.08
   7  -1  -9  100.41    6.66
  -7   1   9   94.73    5.08
   7  -1  -9   95.87    3.10
  -7   1   9  102.76    6.33
   5  -1  -7   17.06    2.26
  -5   1   7   16.45    1.81
   5   1  -7   13.50    2.00
   5  -1  -7   15.59    1.24
   5  -1  -7   14.25    2.36
   3  -1  -5  518.34   12.33
  -3   1   5  525.78    8.27
  -3   1   5  536.93    7.55
   3   1  -5  530.15   10.62
   5   1  -3  101.70    4.39
   5  -1  -3  107.33    3.37
  -5   1   3  106.51    3.15
  -7   1   5   31.83    2.34
   7  -1  -5   26.87    2.72
   7   1  -5   29.43    2.74
   7  -1  -5   27.64    2.24
  -9   1   7   33.77    3.03
   9  -1  -7   35.59    3.34
  -9   1   7   39.41    2.83
   9   1  -7   32.81    3.29
   9  -1  -7   33.45    2.99
  -9   1   7   36.75    3.04
 -11   1   9   12.89    2.04
 -11   1   9   13.39    1.98
  11   1  -9   11.93    2.25
 -11  -1   9   11.84    2.16
 -11   1   9   12.90    2.15
  11  -1  -9   11.99    2.04
  11  -1  -9    9.87    1.92
 -13  -1  11   -0.38    0.76
  13   1 -11    0.78    0.90
  13  -1 -11   -0.56    0.97
  13  -1 -11    0.57    0.29
 -13   1  11    0.77    0.65
 -13  -1  11    0.42    0.58
 -13   1  11   -0.24    0.46
 -15  -1  13  187.25    9.46
  15  -1 -13  177.76   10.07
 -15  -1  13  179.33    9.78
 -15   1  13  175.26    8.84
 -15   1  13  165.89    9.27
  15   1 -13  176.43   10.15
  15  -1 -13  180.24    8.56
  17  -1 -15   19.88    2.99
  17   1 -15   15.11    3.29
 -17   1  15   20.18    3.30
 -17   1  15   20.50    3.55
 -17  -1  15   19.28    3.20
  17  -1 -15   23.18    4.02
 -17  -1  15   19.29    3.53
 -19  -1  17    9.53    2.68
 -19   1  17    6.02    2.22
 -19   1  17    5.96    1.93
  19   1 -17    4.34    2.56
 -19  -1  17    6.81    1.95
  19  -1 -17    8.20    2.75
  21  -1 -19    0.88    1.01
 -21  -1  19   -1.27    1.19
  21   1 -19   -0.08    1.01
 -21  -1  19   -0.53    0.83
  21  -1 -19   -0.54    0.46
 -21   1  19    0.74    1.44
 -23  -1  21   37.57    4.72
 -23   1  21   39.55    6.20
  23   1 -21   45.11    7.02
  23  -1 -21   35.86    6.30
 -23  -1  21   33.49    5.79
  25   1 -23   -2.64    1.92
 -25  -1  23   -0.88    2.21
 -25   1  23   -1.73    1.94
  25  -1 -23    2.15    1.65
 -27   1  25    1.56    1.35
  27  -1 -25    2.74    2.17
 -27  -1  25    1.45    1.61
  27   1 -25   -1.81    2.13
  29  -1 -27    0.13    1.00
  29   1 -27    4.10    2.29
  26  -2 -28    3.14    2.21
 -24  -2  26    2.45    2.19
 -24   2  26    6.66    3.05
  24   2 -26    4.68    2.48
  24  -2 -26    0.52    1.00
  22   2 -24   12.60    3.90
 -22  -2  24   12.45    3.66
  22  -2 -24   16.20    4.62
 -22   2  24   10.57    3.12
  20   2 -22    5.07    3.21
  20  -2 -22    1.21    1.27
 -20   2  22    2.83    1.64
 -20  -2  22    0.39    1.19
  18   2 -20    4.48    1.99
  18  -2 -20    5.30    2.41
 -18  -2  20    7.44    1.90
 -18   2  20    3.54    1.80
  16  -2 -18    2.61    1.01
 -16   2  18    2.31    1.79
  16   2 -18    3.67    1.86
  16  -2 -18    2.96    1.41
 -16  -2  18    2.56    1.01
 -14  -2  16   65.81    5.36
 -14   2  16   62.73    6.00
  14   2 -16   62.66    6.89
  14  -2 -16   64.74    4.96
  14  -2 -16   54.29    6.73
  12  -2 -14    8.29    2.43
 -12   2  14    9.49    2.25
  12   2 -14    7.32    2.11
  12  -2 -14   10.38    1.94
  10  -2 -12  127.37    6.68
  10  -2 -12  112.00    8.42
  10   2 -12  118.31    8.01
 -10   2  12  115.91    6.86
  -8   2  10   12.85    2.47
   8  -2 -10    9.10    1.93
   8  -2 -10    8.93    2.20
  -8   2  10    9.61    1.79
   8   2 -10   10.98    2.17
   6  -2  -8   13.61    1.69
  -6   2   8   10.28    1.67
  -6   2   8   14.57    1.96
   6   2  -8   16.83    2.53
  -6   2   8   13.90    2.49
   6  -2  -8   14.04    2.48
   4  -2  -6   17.67    1.68
   4   2  -6   18.11    2.30
  -4   2   6   22.82    2.81
   4  -2  -6   17.99    2.37
  -4   2   6   17.80    2.00
   2  -2  -4  195.63    4.73
  -2   2   4  199.99    6.34
   2   2  -4  194.77    6.53
   2  -2  -4  196.03    7.17
   2   2  -4  190.96    6.49
  -2  -2   4  189.46    6.11
  -2   2   4  202.51    6.77
   0  -2  -2  288.03    4.93
   0   2  -2  307.99    8.11
   0   2   2  300.85    7.71
   0   2  -2  295.96    6.43
   0  -2   2  294.23    7.14
   0   2  -2  296.06    6.47
   0  -2  -2  299.10    8.15
   2  -2   0  138.21    4.50
  -2   2   0  131.65    5.49
  -2   2   0  139.93    4.46
  -2  -2   0  124.61    5.11
  -2   2   0  133.62    5.54
   2  -2   0  123.88    4.74
  -4   2   2   59.64    3.85
   4  -2  -2   54.68    3.15
  -4   2   2   59.43    3.28
  -4   2   2   58.69    2.26
  -4  -2   2   52.55    3.38
   4  -2  -2   52.64    3.29
   6  -2  -4  209.38    5.80
  -6  -2   4  203.05    7.02
   6  -2  -4  207.69    7.34
   6   2  -4  202.68    7.78
  -6   2   4  207.57    5.86
  -8   2   6   63.15    3.64
   8  -2  -6   57.96    4.34
   8  -2  -6   59.89    3.86
   8   2  -6   62.31    4.71
   8  -2  -6   62.38    3.92
  10   2  -8    5.19    1.71
 -10   2   8    4.07    1.00
  10  -2  -8    4.22    1.18
  10  -2  -8    3.25    1.23
  10  -2  -8    4.24    1.09
  12  -2 -10   28.08    3.62
  12   2 -10   30.14    3.83
  12  -2 -10   27.21    3.49
 -12   2  10   27.10    3.10
  12  -2 -10   30.42    2.95
  14   2 -12   16.79    3.05
  14  -2 -12   26.88    3.55
  14  -2 -12   21.04    3.39
  14  -2 -12   20.49    2.47
 -16  -2  14    9.49    2.38
  16  -2 -14    9.67    1.80
  16   2 -14    9.25    2.54
  16  -2 -14    9.38    2.41
 -18  -2  16   40.49    5.01
  18   2 -16   40.45    5.57
  18  -2 -16   39.63    3.65
  18  -2 -16   41.36    5.69
 -18  -2  16   45.06    5.69
 -20  -2  18   25.96    4.76
 -20  -2  18   35.86    4.80
  20   2 -18   38.09    5.78
  20  -2 -18   35.85    3.57
  20  -2 -18   32.80    5.53
  22  -2 -20   56.13    7.73
  22   2 -20   55.20    7.58
 -22  -2  20   50.39    5.80
 -22  -2  20   56.77    7.40
  24   2 -22   10.76    3.65
 -24  -2  22   10.07    3.19
  24  -2 -22   13.00    4.12
  26   2 -24   25.12    5.85
  26  -2 -24   12.15    4.07
 -26  -2  24   25.50    5.72
 -28  -2  26   -2.44    2.29
  28   2 -26    2.36    2.05
  28  -2 -26    2.25    2.05
  30  -2 -28    3.93    2.68
  27  -3 -29    6.53    3.19
  25  -3 -27   17.09    4.90
  23  -3 -25   -0.15    0.95
  23   3 -25    1.65    2.07
 -23  -3  25   -0.21    1.87
  21   3 -23   77.82    9.85
  21  -3 -23   61.37    8.56
 -21  -3  23   55.04    8.32
  19  -3 -21   12.35    3.72
  19   3 -21    7.61    2.75
 -17  -3  19   16.46    3.10
  17  -3 -19   16.31    3.79
  17   3 -19   14.00    3.63
  15  -3 -17   15.52    3.71
  15   3 -17    9.36    2.71
  13  -3 -15  103.96    7.24
  13  -3 -15  100.41    8.74
  13   3 -15   98.36    8.51
  11  -3 -13    0.09    0.56
  11  -3 -13    0.12    0.76
  11   3 -13   -0.15    0.87
   9  -3 -11  179.34    8.56
   9  -3 -11  174.40    9.80
   9   3 -11  181.94    9.98
  -9   3  11  169.24    9.81
   7   3  -9  296.17   11.71
  -7   3   9  274.05   10.35
  -7   3   9  294.92   12.41
   7  -3  -9  275.24    8.43
   5  -3  -7   90.46    4.43
  -5  -3   7   87.67    5.86
   5  -3  -7   97.28    6.61
   5   3  -7  108.08    6.35
  -5   3   7   95.56    6.21
   5  -3  -7   85.24    3.95
   5   3  -7   90.62    5.40
  -5   3   7   92.47    5.81
   5  -3  -7   87.56    5.99
  -3  -3   5   55.18    4.04
   3  -3  -5   67.29    4.96
  -3   3   5   64.86    4.18
   3  -3  -5   58.76    4.56
   3   3  -5   55.25    4.13
   3   3  -5   53.94    4.20
  -3   3   5   53.36    4.26
   3   3  -5   60.94    4.21
  -1   3   3    3.59    1.00
   1   3  -3    5.27    1.22
  -1   3   3    3.81    0.70
   1   3  -3    4.14    1.04
  -1  -3   3    5.88    1.24
  -1   3   3    4.52    1.19
   1  -3  -3    2.92    0.90
   1  -3  -3    4.68    0.86
   1   3  -3    5.31    1.09
   1   3  -3    2.96    0.96
   1  -3   1    7.10    1.15
  -1   3  -1    7.33    1.49
  -1   3  -1    9.26    1.59
  -1   3  -1    7.65    1.22
   1   3   1    7.36    1.71
  -1  -3  -1    6.56    1.51
   1  -3   1    6.73    1.29
  -1   3  -1    8.57    1.72
  -1   3  -1    8.13    1.28
  -3   3   1  435.87   12.26
  -3   3   1  440.65   12.32
  -3  -3   1  445.50   11.79
   3  -3  -1  444.83   11.40
   3  -3  -1  508.17   10.19
  -3   3   1  466.50    9.77
  -3   3   1  466.72   11.70
  -5   3   3  124.75    5.46
   5  -3  -3  123.21    6.27
  -5  -3   3  127.30    6.27
  -5   3   3  130.78    4.42
  -5   3   3  132.66    6.99
   5  -3  -3  103.83    5.33
  -7   3   5  199.33    7.32
   7   3  -5  231.68    9.70
   7  -3  -5  199.24    8.60
   7  -3  -5  236.94    8.98
  -7  -3   5  216.20    8.61
   7  -3  -5  218.75    8.37
  -9   3   7   93.90    5.16
   9  -3  -7   82.09    5.24
   9  -3  -7   87.18    4.94
   9  -3  -7   91.13    5.50
   9  -3  -7   96.06    6.49
   9   3  -7   84.98    6.36
  11  -3  -9  183.24    6.61
  11  -3  -9  191.46    8.18
  11  -3  -9  173.22    8.62
 -11   3   9  195.88    8.06
  11   3  -9  184.46   10.05
  13   3 -11   50.91    5.64
  13  -3 -11   43.66    3.99
  13  -3 -11   48.56    5.23
 -13   3  11   49.55    4.42
  15  -3 -13  178.83    8.27
  15   3 -13  148.38   10.31
  15  -3 -13  183.77   11.01
  17  -3 -15   88.42    8.21
  17   3 -15  102.86    9.03
  17  -3 -15   99.01    6.31
  19  -3 -17    1.36    0.69
 -19  -3  17    0.00    0.63
  19   3 -17    1.32    1.39
  19  -3 -17   -0.73    1.09
  21   3 -19   30.62    5.68
 -21  -3  19   40.83    6.24
 -21  -3  19   29.94    4.66
  21  -3 -19   29.37    5.29
  23  -3 -21   13.83    4.04
  23   3 -21   19.58    4.65
 -23  -3  21   20.33    3.97
 -23  -3  21   16.91    4.30
 -25  -3  23    1.52    1.56
  25   3 -23    0.50    1.35
 -27  -3  25   -0.39    1.95
  27   3 -25   -0.05    1.24
  24  -4 -26   17.27    4.58
  22   4 -24    1.62    1.48
  22  -4 -24    0.27    0.99
  20  -4 -22    8.29    2.85
  20   4 -22    7.71    3.36
  18   4 -20    4.48    2.43
  18  -4 -20    3.28    1.65
  16   4 -18  101.73    9.87
  16  -4 -18   91.27    8.94
  14  -4 -16   -0.73    1.01
  14  -4 -16    1.53    1.06
  14   4 -16    0.80    1.70
  12   4 -14   13.39    3.29
  12  -4 -14   11.84    2.71
  12  -4 -14   15.13    2.79
  10   4 -12  227.13   12.22
  10  -4 -12  231.30   13.27
   8  -4 -10   48.75    5.64
   8  -4 -10   46.75    3.46
  -8   4  10   53.79    5.74
   8   4 -10   49.94    5.38
   6   4  -8  207.69   10.01
   6  -4  -8  189.89   10.42
   6  -4  -8  180.78    5.79
  -6   4   8  186.80    9.59
   6  -4  -8  209.60    9.27
   6  -4  -8  215.31    8.07
  -4   4   6    0.16    0.42
  -4  -4   6    0.74    0.86
   4   4  -6    1.31    0.49
   4  -4  -6    0.32    0.57
   4  -4  -6   -0.13    0.61
   4   4  -6   -0.50    0.69
   2   4  -4  460.79   12.50
  -2   4   4  440.21   13.65
   2  -4  -4  479.67   14.56
   2   4  -4  452.57   10.42
   2  -4  -4  436.44    9.58
  -2  -4   4  466.36   13.08
  -2   4   4  467.94    7.55
   0   4  -2    0.72    0.55
   0  -4   2    1.37    0.59
   0   4  -2    1.71    0.52
   0   4  -2    1.50    0.76
   0   4   2   -0.02    0.53
   0  -4  -2    1.17    0.58
   0  -4  -2    0.93    0.40
  -2   4   0   38.76    3.86
   2  -4   0   35.50    3.68
   2   4   0   34.47    1.67
  -2   4   0   34.41    3.96
  -2  -4   0   35.11    3.84
  -2   4   0   39.20    2.98
   2  -4   0   38.53    2.96
   2   4   0   32.22    3.65
  -4   4   2  671.63   17.63
   4  -4  -2  679.70   16.66
   4   4  -2  688.16    8.77
  -4  -4   2  662.80   16.69
  -4   4   2  751.18   13.93
   6   4  -4  110.56    7.13
  -6  -4   4  131.94    7.43
   6  -4  -4  129.14    6.43
  -6   4   4  130.31    5.43
   6  -4  -4  130.57    7.51
   8  -4  -6  301.31   11.41
   8  -4  -6  241.67   10.37
   8   4  -6  273.97   11.92
  -8  -4   6  247.81   10.59
  -8   4   6  239.41    9.41
   8  -4  -6  250.60   11.11
 -10   4   8    4.17    1.33
  10  -4  -8    4.02    1.46
  10  -4  -8    4.06    0.71
  10  -4  -8    3.08    1.46
  10   4  -8    2.53    1.32
 -12   4  10   40.60    3.99
  12  -4 -10   40.12    4.09
  12  -4 -10   38.93    4.22
  12   4 -10   39.71    5.31
  12  -4 -10   37.08    4.94
  14  -4 -12   57.45    4.31
  14  -4 -12   73.71    6.14
 -14   4  12   83.28    6.14
  14   4 -12   76.40    7.66
  14  -4 -12   71.91    5.84
  16   4 -14    0.24    1.04
  16  -4 -14    0.99    1.10
  16  -4 -14    1.16    1.15
  18   4 -16   75.01    8.54
  18  -4 -16   87.82    6.72
  18  -4 -16   76.79    7.59
  20   4 -18    8.15    3.19
  20  -4 -18    7.26    2.50
 -22  -4  20    2.09    1.67
  22   4 -20    1.55    0.91
 -22  -4  20    1.19    1.50
  22  -4 -20    1.75    1.57
  24   4 -22    9.66    3.75
  24  -4 -22    9.59    3.23
 -24  -4  22    5.41    2.42
 -26  -4  24    1.60    1.97
  26   4 -24    0.08    0.94
  21  -5 -23    9.43    3.85
  21   5 -23    6.53    3.29
  19   5 -21    9.39    3.11
  19  -5 -21    4.73    1.87
  19  -5 -21    7.80    3.34
  17   5 -19    3.51    2.23
  17  -5 -19    0.61    1.03
  17  -5 -19    3.05    1.67
  15  -5 -17   22.10    4.82
  15   5 -17   16.53    4.21
  13  -5 -15    6.36    2.62
  13  -5 -15    3.87    1.76
  13   5 -15    3.42    1.81
  11  -5 -13   28.10    5.35
  11   5 -13   32.37    5.11
   9   5 -11   22.94    4.09
   9  -5 -11   23.51    4.33
   7   5  -9    0.53    0.93
   7  -5  -9   -0.03    1.00
  -7   5   9    2.02    1.13
   5   5  -7   38.98    3.54
   5   5  -7   35.31    4.36
   5  -5  -7   42.59    4.16
  -5  -5   7   36.66    4.30
  -5   5   7   36.40    4.04
   5  -5  -7   37.01    4.81
   3  -5  -5  187.62    7.10
  -3   5   5  160.56    7.85
   3   5  -5  157.29    6.86
   3  -5  -5  157.82    9.43
  -3  -5   5  166.49    8.91
   3   5  -5  144.48    8.09
   1  -5  -3   11.27    1.59
  -1   5   3   10.93    1.39
   1   5  -3   10.14    2.51
   1   5  -3   13.35    1.95
  -1   5   3    9.61    2.20
   1  -5  -3   10.34    2.35
  -1  -5   3   12.27    2.44
   1   5  -3   12.43    2.18
  -1  -5  -1    2.55    1.01
  -1   5  -1    5.27    1.82
   1   5   1    5.59    1.63
   1  -5   1    3.02    1.20
  -1   5  -1    2.18    0.71
  -1   5  -1    3.11    0.94
  -3  -5   1   14.49    2.75
   3  -5  -1   16.42    2.18
   3   5  -1   14.75    2.83
  -3   5   1   17.21    2.24
   3  -5  -1   17.10    2.79
  -3   5   1   14.20    2.88
   3   5  -1   15.47    1.26
  -5  -5   3    8.07    2.04
   5  -5  -3    8.76    1.75
   5   5  -3    9.19    1.18
   5  -5  -3    4.47    1.51
  -7   5   5    3.46    1.12
   7  -5  -5    4.32    1.38
   7   5  -5    1.58    0.63
  -7  -5   5    3.76    1.60
   7  -5  -5    2.26    1.44
   7   5  -5    2.59    1.21
  -9  -5   7   50.29    5.37
   9  -5  -7   49.59    5.48
   9   5  -7   61.44    6.27
  -9   5   7   53.05    4.90
  11  -5  -9  111.42    8.88
  11   5  -9  108.23    8.99
 -11   5   9  115.25    7.11
  13   5 -11    0.52    1.25
  13  -5 -11    2.79    1.85
 -13   5  11    1.33    0.57
  15  -5 -13    0.42    0.57
  15  -5 -13    0.32    1.07
  15   5 -13    1.96    1.55
  17   5 -15    2.31    1.81
  17  -5 -15    1.11    1.35
  19  -5 -17    1.63    1.11
  19   5 -17    1.42    1.42
  19  -5 -17   -0.48    1.69
  21  -5 -19    7.65    2.87
  21   5 -19   10.89    3.52
  23   5 -21   -2.00    2.44
  25   5 -23   -1.57    2.44
 -25  -5  23    3.15    2.35
  20   6 -22   19.19    5.41
  20  -6 -22   12.42    4.25
  18   6 -20   -0.50    2.07
  18  -6 -20    4.36    2.10
  16  -6 -18   11.03    4.22
  16   6 -18   19.75    4.93
  14   6 -16    7.59    2.48
  14  -6 -16   14.85    4.13
  12  -6 -14   17.77    4.51
  12   6 -14   22.45    4.57
  10   6 -12    9.35    2.66
  10  -6 -12    8.96    2.77
   8  -6 -10   53.80    6.70
   8   6 -10   52.61    6.22
   8   6 -10   50.55    4.88
   6  -6  -8  131.13    9.93
   6   6  -8  120.73    8.77
  -6  -6   8  123.79    8.86
   6   6  -8  112.61    6.65
   4  -6  -6   18.58    3.58
   4  -6  -6   22.62    2.79
  -4  -6   6   20.22    3.54
   4   6  -6   25.55    2.90
   4   6  -6   22.22    3.48
   2   6  -4  170.73    7.26
   2   6  -4  170.03   11.29
  -2  -6   4  189.34   10.44
  -2   6   4  153.23   10.04
   2   6  -4  158.53    8.81
   2  -6  -4  169.44   10.73
  -2   6   4  168.10    4.77
   0   6  -2  101.60    5.43
   0  -6  -2   86.44    7.55
   0   6  -2   92.47    6.09
   0   6  -2   97.06    8.42
   0   6   2   81.86    7.33
   0  -6   2   92.36    7.38
   2  -6   0    7.35    2.36
  -2   6   0    6.75    2.20
  -2   6   0    5.60    1.30
  -2  -6   0    6.50    1.68
  -2   6   0    5.78    1.49
   2   6   0    5.97    1.98
   4   6  -2  152.02    3.91
   4  -6  -2  145.50    7.04
   4  -6  -2  155.81    9.88
  -4  -6   2  150.39    9.90
  -4   6   2  136.15    9.76
   4   6  -2  131.88    9.51
  -6  -6   4    7.09    2.30
   6  -6  -4    5.68    1.39
   6  -6  -4    8.90    2.41
   6   6  -4    4.79    0.91
  -6   6   4    5.71    1.32
   6   6  -4    4.85    1.50
   8   6  -6   74.81    6.99
  -8   6   6   81.07    5.97
   8   6  -6   76.35    4.32
   8  -6  -6   71.61    7.03
  -8  -6   6   76.91    7.12
  10  -6  -8   48.36    6.08
 -10   6   8   39.32    4.58
 -10  -6   8   44.93    5.54
  10   6  -8   42.60    3.69
  10   6  -8   45.75    5.93
  12  -6 -10    1.51    0.85
  12   6 -10    1.94    1.98
  14   6 -12   12.32    3.58
  14  -6 -12   17.27    4.21
  16  -6 -14   25.25    5.15
  16   6 -14   18.36    4.59
  18  -6 -16   44.14    7.18
  18   6 -16   50.34    7.79
  20   6 -18    4.93    2.61
  20  -6 -18    2.97    2.41
  22   6 -20   44.74    8.03
  22  -6 -20   25.48    5.75
  19   7 -21   -0.75    2.76
  17   7 -19   18.71    4.83
  17  -7 -19   14.16    4.49
  15  -7 -17    4.86    2.85
  15   7 -17    3.99    2.23
  13  -7 -15   38.56    6.84
  13   7 -15   29.62    5.67
  11  -7 -13    7.14    2.74
  11   7 -13   11.81    2.83
  11   7 -13   12.60    3.55
   9  -7 -11    7.28    2.76
   9   7 -11    6.60    2.07
   9   7 -11   10.16    2.92
   7   7  -9    2.10    1.13
   7   7  -9    3.05    1.51
  -7  -7   9    0.58    1.22
   7  -7  -9    5.24    2.33
   5   7  -7    5.99    1.40
   5  -7  -7    8.02    2.79
   5   7  -7    9.22    2.53
  -5  -7   7    8.71    2.59
   3   7  -5   13.39    2.70
   3   7  -5   15.74    2.22
  -3  -7   5   15.72    3.25
   3  -7  -5   13.73    3.43
   3   7  -5   18.18    4.34
  -1   7   3   15.26    1.62
  -1   7   3   13.85    3.24
  -1  -7   3   15.84    3.48
   1   7  -3   20.41    2.47
   1   7  -3   14.43    2.67
   1   7  -3   12.46    3.42
   1  -7  -3   12.06    3.24
  -1  -7  -1   37.74    5.51
  -1   7  -1   33.66    3.18
   1   7   1   31.97    5.02
  -1   7  -1   31.26    3.70
  -1   7  -1   26.53    4.78
   1  -7   1   30.82    4.83
  -3   7   1    0.08    0.38
  -3  -7   1    1.22    1.19
  -3   7   1    1.93    1.61
   3   7  -1    1.00    1.14
   3  -7  -1    1.02    1.29
   5   7  -3   21.66    4.38
   5  -7  -3   17.85    3.61
  -5  -7   3   23.59    4.25
   5   7  -3   19.75    3.39
   7  -7  -5    1.87    1.74
   7   7  -5    3.61    1.38
  -7  -7   5    3.29    1.60
  -9  -7   7   -0.08    0.70
   9   7  -7    1.85    1.47
   9  -7  -7   -0.51    1.48
 -11  -7   9   -1.49    1.25
  11   7  -9   -0.35    1.17
  11  -7  -9    0.87    1.01
  13   7 -11    2.94    1.96
  13  -7 -11    3.38    1.96
  15   7 -13   82.39    9.54
  15  -7 -13   59.27    8.03
  17  -7 -15   -4.08    2.28
  17   7 -15   -0.61    1.20
  19  -7 -17   37.88    7.06
  19   7 -17   45.86    8.06
  21   7 -19    1.29    1.61
  21  -7 -19   -3.48    2.36
  16   8 -18    4.62    3.28
  14   8 -16   -1.90    1.83
  14  -8 -16    4.56    3.37
  12  -8 -14    3.54    2.58
  12   8 -14    3.19    2.32
  10   8 -12    0.17    1.21
  10  -8 -12    1.99    1.34
  -8  -8  10    2.59    1.66
   8  -8 -10    4.57    3.07
   8   8 -10    2.74    1.73
  -6  -8   8    3.72    2.15
   6  -8  -8    4.50    2.72
   6   8  -8    2.58    2.33
   6   8  -8    0.56    0.91
   4  -8  -6   -0.47    1.18
  -4  -8   6   -0.53    0.98
   4   8  -6    1.29    2.07
   4   8  -6    0.78    1.08
   2  -8  -4    3.48    2.05
  -2   8   4    0.46    1.00
   2   8  -4   -1.62    1.34
   2   8  -4    0.76    0.84
  -2  -8   4    1.61    1.71
   0  -8   2    0.71    1.33
   0   8  -2    0.65    0.89
   0   8   2   -0.69    1.41
   0  -8  -2    0.46    0.66
   0   8  -2    0.22    0.43
  -2  -8   0    1.79    1.85
   2  -8   0    1.55    0.99
  -2   8   0    0.79    0.93
  -2   8   0   -0.23    0.55
   2   8   0    1.84    1.02
   2   8   0   -2.19    1.17
  -4  -8   2    0.48    0.69
  -4   8   2   -0.86    1.43
   4   8  -2    0.32    0.83
   4   8  -2    0.12    0.54
   4  -8  -2   -0.75    1.62
   6  -8  -4    0.89    0.81
   6   8  -4    0.80    0.71
  -6  -8   4   -0.30    0.90
   6   8  -4    1.82    1.60
   8  -8  -6   12.91    3.87
  -8  -8   6   15.61    3.72
   8   8  -6   10.77    2.86
   8   8  -6   10.27    3.79
  10   8  -8   11.37    3.11
  10  -8  -8   12.60    3.59
 -10  -8   8   16.66    4.05
  12  -8 -10    0.67    1.49
  12   8 -10   -0.07    1.16
  14   8 -12    1.59    1.23
  14  -8 -12    0.17    2.10
  16  -8 -14   -0.03    1.63
  16   8 -14    0.38    1.33
  18  -8 -16    4.51    2.61
  18   8 -16    5.73    2.95
  15   9 -17   14.03    4.28
  13   9 -15    7.54    3.22
  11   9 -13    3.84    2.40
  11  -9 -13    2.85    3.69
   9   9 -11    2.79    1.96
   9  -9 -11   -0.49    1.66
   9   9 -11    0.03    1.09
  -7  -9   9   15.73    4.13
   7  -9  -9   22.28    5.38
   7   9  -9   13.98    3.58
   7   9  -9   12.49    4.20
   5  -9  -7    4.97    2.65
  -5  -9   7    0.89    1.26
   5   9  -7    4.46    1.89
   3  -9  -5   97.47   10.30
  -3  -9   5   85.23    9.06
   3   9  -5   90.93   10.70
  -1   9   3   21.47    4.88
   1  -9  -3   27.38    5.25
   1   9  -3   20.38    5.06
  -1  -9   3   29.82    5.36
   1  -9   1   21.96    4.70
   1   9   1   25.22    5.34
  -1   9  -1   15.65    4.62
  -1  -9  -1   19.54    4.63
   3  -9  -1   24.85    4.86
  -3   9   1   17.93    4.52
  -3  -9   1   21.34    4.86
   3   9  -1   24.29    5.14
   5   9  -3   16.68    4.40
   5   9  -3   17.99    3.66
  -5  -9   3   21.31    4.66
   5  -9  -3   19.37    4.42
   7  -9  -5    1.81    1.12
   7   9  -5    0.23    1.08
  -7  -9   5    1.58    1.59
   7   9  -5    1.77    1.29
   9   9  -7   -0.73    1.20
   9  -9  -7    1.14    0.84
  -9  -9   7    2.34    1.85
   9   9  -7    1.62    1.95
  11   9  -9   15.29    3.85
 -11  -9   9   18.79    4.70
  11  -9  -9   15.79    4.47
  13  -9 -11    2.34    1.68
  13   9 -11    0.43    0.90
  15   9 -13   30.66    6.20
  15  -9 -13   28.65    6.19
  17   9 -15    1.69    1.72
  -6 -10   8   12.95    3.82
  -4 -10   6   -1.72    2.27
   4 -10  -6   -0.03    0.95
   2 -10  -4    7.20    3.15
   2  10  -4    5.96    3.34
  -2 -10   4    2.85    2.00
   0  10   2    4.98    2.20
   0 -10  -2    4.68    2.12
   0 -10   2    2.39    1.26
   0  10  -2    2.51    1.15
  -2 -10   0   -1.84    1.86
   2  10   0   -0.08    1.58
   2 -10   0   -4.79    2.45
  -2  10   0   -1.05    2.15
  -4 -10   2    3.07    1.03
   4  10  -2    5.57    2.74
   4 -10  -2    3.28    1.63
   6 -10  -4    0.58    0.94
  -6 -10   4    3.86    2.25
   6  10  -4    1.16    2.16
   8 -10  -6    9.40    3.46
  -8 -10   6   13.67    4.29
  10 -10  -8    5.91    2.90
 -24   0  27   -1.45    1.64
  24   0 -27   -3.21    2.53
  22   0 -25    0.20    2.07
 -22   0  25   -0.92    1.11
  20   0 -23    1.98    2.20
 -20   0  23    0.18    1.06
 -18   0  21    0.74    0.96
  18   0 -21    0.50    1.23
 -16   0  19    0.36    0.77
  16   0 -19    3.29    1.85
  14   0 -17    0.16    0.96
 -14   0  17   -1.47    1.60
  12   0 -15    0.78    0.91
 -12   0  15    0.56    1.05
  10   0 -13    1.69    1.16
 -10   0  13    0.27    0.41
   8   0 -11    0.60    0.92
  -8   0  11    0.33    0.24
  -8   0  11    0.25    0.50
   6   0  -9    0.46    0.70
  -6   0   9    0.45    0.26
  -6   0   9    0.46    0.44
  -4   0   7    0.29    0.54
   4   0  -7    0.20    0.41
   2   0  -5   -0.33    0.40
  -2   0   5    0.12    0.40
  -6   0   3   -0.35    0.37
  -6   0   3   -0.47    0.28
   6   0  -3    0.21    0.32
  -8   0   5    0.04    0.29
  -8   0   5   -0.53    0.47
   8   0  -5   -0.09    0.36
  10   0  -7    0.16    0.42
 -10   0   7   -0.21    0.51
 -10   0   7   -0.28    0.77
  10   0  -7   -0.32    0.32
 -12   0   9    0.34    0.87
  12   0  -9    0.30    0.51
 -12   0   9   -0.10    0.52
  12   0  -9    1.06    0.98
 -12   0   9    0.31    0.28
 -14   0  11   -0.35    0.60
 -14   0  11   -0.06    0.49
  14   0 -11   -0.05    0.61
 -16   0  13   -0.91    0.91
 -16   0  13   -0.17    1.05
  16   0 -13   -0.47    0.65
 -18   0  15    0.47    0.70
  18   0 -15   -0.36    0.79
 -18   0  15   -0.64    0.96
 -20   0  17   -0.25    0.70
  20   0 -17   -0.01    1.07
 -20   0  17    0.09    0.81
  22   0 -19    0.52    0.79
 -22   0  19    1.06    1.06
 -24   0  21   -0.72    1.47
  24   0 -21   -1.41    2.28
  26   0 -23   -1.73    1.61
 -26   0  23   -1.73    1.72
 -28   0  25    1.48    1.23
  28   0 -25   -2.46    2.05
  30   0 -27   -0.79    2.15
  25   1 -28    4.84    3.08
 -25   1  28    7.30    3.26
  25  -1 -28    8.79    4.18
 -25  -1  28    7.08    3.23
 -23  -1  26    8.09    3.00
  23   1 -26   14.16    4.81
  23  -1 -26    5.41    3.41
 -23   1  26    8.47    3.21
 -21   1  24    9.97    3.05
  21  -1 -24   14.36    4.38
 -21  -1  24    9.12    2.98
  21   1 -24   13.94    4.18
 -19  -1  22   -0.47    1.19
 -19   1  22   -3.82    1.97
  19  -1 -22   -0.44    1.36
  19   1 -22    1.45    1.57
  17   1 -20   26.86    5.21
  17  -1 -20   19.28    4.67
 -17  -1  20   21.29    4.24
 -17   1  20   28.25    4.79
 -17  -1  20   22.38    2.77
  15  -1 -18    4.31    1.86
 -15   1  18    3.30    1.32
  15   1 -18    2.92    0.60
  15   1 -18    4.46    2.27
 -15  -1  18    5.41    1.35
 -13   1  16  257.61   12.10
  13  -1 -16  256.60   14.36
  13   1 -16  282.65   14.43
 -13  -1  16  247.79    8.66
 -11  -1  14   83.07    4.81
  11  -1 -14   89.41    4.55
 -11   1  14   90.45    6.50
  11  -1 -14   88.38    7.78
  11   1 -14   86.61    7.39
 -11   1  14   85.55    7.23
   9   1 -12  526.60   16.66
  -9   1  12  490.53   13.63
   9  -1 -12  578.83   10.88
   9  -1 -12  515.64   17.42
  -9   1  12  523.36   16.91
  -9  -1  12  561.51   11.69
  -7   1  10   37.39    4.13
  -7   1  10   30.47    3.00
   7   1 -10   35.72    3.94
   7  -1 -10   34.75    4.31
   7  -1 -10   43.92    2.79
   5  -1  -8   22.93    2.89
  -5   1   8   27.54    2.49
   5  -1  -8   24.76    3.34
   5   1  -8   27.86    1.81
   5   1  -8   31.53    3.21
   3  -1  -6   11.00    1.72
   3   1  -6   11.75    1.15
  -3   1   6    9.68    1.01
   3   1  -6    9.84    1.51
   3  -1  -6   12.61    2.10
  -3   1   6   11.11    1.32
  -1   1   4  163.78    3.66
   1  -1  -4  169.63    5.83
   1   1  -4  141.01    4.90
   1   1  -4  157.68    4.29
  -5   1   2 1169.01   14.25
  -5  -1   2 1157.91   12.77
   7   1  -4  153.53    6.01
  -7   1   4  159.29    4.75
   7  -1  -4  156.38    4.65
   9  -1  -6   13.72    1.74
   9  -1  -6   15.07    2.28
   9   1  -6   16.43    2.29
  -9   1   6   17.20    1.95
  -9   1   6   17.16    1.52
  11   1  -8   88.33    5.82
 -11   1   8   94.97    5.28
  11  -1  -8   94.09    5.86
 -11  -1   8   95.06    5.62
 -11   1   8   78.57    4.04
 -11  -1   8   90.84    5.93
  11  -1  -8   85.37    5.19
 -11   1   8   95.73    5.68
  13   1 -10    5.88    1.64
  13  -1 -10    5.69    1.46
 -13   1  10    7.13    1.68
 -13  -1  10    5.60    1.75
  13  -1 -10    6.78    1.71
 -13   1  10    3.81    1.18
 -13   1  10    5.47    1.34
 -13  -1  10    5.34    1.52
  15   1 -12   11.71    2.48
 -15   1  12   15.75    2.81
 -15  -1  12   18.72    3.11
 -15   1  12   14.81    2.41
  15  -1 -12   14.42    2.49
 -15  -1  12   14.95    2.87
  15  -1 -12   17.80    3.03
 -17  -1  14   36.06    4.72
 -17   1  14   28.00    3.58
  17   1 -14   26.11    4.12
 -17  -1  14   26.43    3.78
  17  -1 -14   29.31    4.27
 -17   1  14   26.33    3.97
  19  -1 -16  119.40    9.44
 -19  -1  16  118.59    8.32
 -19   1  16  128.67    8.33
 -19   1  16  136.32    9.74
 -19  -1  16  136.02    9.79
  19   1 -16  109.63    9.10
 -21  -1  18   39.69    4.91
  21   1 -18   37.90    5.77
 -21  -1  18   36.78    5.58
  21  -1 -18   35.66    5.68
 -21   1  18   37.38    5.51
  23  -1 -20   92.70    9.86
 -23  -1  20   79.46    7.05
 -23  -1  20   92.05    9.40
 -23   1  20   99.15    9.68
  23   1 -20   87.21    9.41
 -25  -1  22   -0.89    0.83
  25   1 -22   -0.49    1.07
 -25   1  22    0.88    1.37
  25  -1 -22    2.79    2.67
 -27  -1  24   12.31    3.86
  27  -1 -24   18.30    4.97
 -27   1  24   17.86    4.25
  27   1 -24    7.48    3.07
  29  -1 -26    0.87    1.78
 -29  -1  26    1.03    1.96
  29   1 -26   -0.54    0.87
  31  -1 -28   -1.52    1.83
  26  -2 -29    5.50    3.03
 -24   2  27   38.67    6.97
  24   2 -27   39.47    7.90
 -24  -2  27   27.67    6.01
  24  -2 -27   35.20    7.44
 -22  -2  25    4.35    1.66
  22   2 -25    8.85    3.62
 -22   2  25    7.16    2.94
  22  -2 -25   10.78    4.15
 -20  -2  23   80.87    9.44
  20  -2 -23   90.14   10.61
 -20   2  23   78.60    8.79
  20   2 -23   79.90    9.92
  18  -2 -21    3.97    2.47
 -18   2  21    4.21    1.98
  18   2 -21    3.13    2.15
  16  -2 -19    8.52    3.08
  16   2 -19   10.37    3.04
 -16  -2  19   11.46    2.26
 -16   2  19   10.29    2.78
  14  -2 -17    2.84    1.03
 -14  -2  17    3.41    1.17
  14   2 -17    1.03    0.92
  14  -2 -17   -0.28    1.23
 -14   2  17    2.74    1.42
  14   2 -17    2.32    0.75
  12   2 -15   13.18    3.16
 -12   2  15   11.60    2.45
  12  -2 -15    8.17    1.64
  12  -2 -15    8.90    2.42
 -10   2  13   14.44    2.46
  10  -2 -13   14.60    2.13
  10  -2 -13   12.65    3.07
  10   2 -13   13.78    2.76
  -8   2  11    0.82    0.48
  -8   2  11    0.15    0.57
   8   2 -11    0.09    0.58
   8  -2 -11    1.46    0.97
   8  -2 -11    0.90    0.75
  -6   2   9  317.09    9.15
   6  -2  -9  290.55   11.94
   6   2  -9  321.83   11.39
   6  -2  -9  308.93   10.46
  -6   2   9  302.66    8.61
  -6   2   9  329.48   12.83
   4  -2  -7  141.59    7.05
   4  -2  -7  125.62    4.53
  -4   2   7  119.86    5.19
   4   2  -7  126.63    5.31
  -4   2   7  130.60    7.38
   4   2  -7  139.73    6.70
   2  -2  -5  219.59    5.86
   2  -2  -5  238.20    7.46
   2   2  -5  233.84    7.58
   2  -2  -5  226.27    8.07
   2   2  -5  226.86    6.99
   2  -2  -5  224.81    4.97
  -2   2   5  236.91    7.82
   0  -2   3  407.88    8.28
   0   2  -3  380.07    9.19
   0  -2  -3  424.42   10.21
   0   2   3  430.92    9.12
   0   2  -3  422.07    8.33
   0   2   3  416.80    7.27
   0  -2   3  407.53    8.15
   0   2  -3  416.63    8.28
  -2   2  -1  238.57    7.48
  -2   2  -1  244.45    7.68
  -2   2  -1  225.75    4.61
  -2  -2  -1  262.81    7.62
   2  -2   1  263.24    6.62
   2  -2   1  249.77    6.37
  -2   2  -1  270.97    6.80
   4  -2  -1  444.69    9.13
  -4   2   1  483.28    9.49
  -4  -2   1  479.31   10.28
  -4   2   1  483.07   11.17
  -6  -2   3   13.31    1.77
   6  -2  -3   13.32    1.73
  -6   2   3   15.17    1.21
   6  -2  -3   12.91    1.09
  -6   2   3   12.92    1.84
  -8   2   5   30.77    2.15
   8  -2  -5   25.98    2.57
   8   2  -5   35.68    3.49
   8  -2  -5   32.25    2.96
 -10   2   7   40.60    3.07
  10  -2  -7   37.24    3.48
  10  -2  -7   41.89    3.48
  10   2  -7   40.19    4.08
  12  -2  -9  132.50    7.33
 -12   2   9  135.18    6.50
  12   2  -9  122.37    7.66
  12  -2  -9  142.55    8.31
  12  -2  -9  140.50    6.63
  14  -2 -11    2.46    1.17
  14  -2 -11    1.34    0.59
  14  -2 -11    2.54    1.27
  14   2 -11    2.54    1.15
 -14   2  11    1.78    0.89
 -16  -2  13  328.51   13.93
  16  -2 -13  302.66   13.31
  16   2 -13  297.58   14.04
  16  -2 -13  352.47   11.21
 -18  -2  15   48.79    5.58
  18  -2 -15   59.69    4.75
 -18  -2  15   57.95    6.28
  18   2 -15   53.83    6.33
  18  -2 -15   50.14    5.92
  20  -2 -17   -2.50    1.54
  20  -2 -17    1.33    0.86
 -20  -2  17    0.72    1.02
 -20  -2  17    0.19    1.00
  20   2 -17   -0.47    0.82
 -22  -2  19    0.10    0.53
  22  -2 -19   -0.20    0.44
 -22  -2  19   -0.19    1.50
  22   2 -19   -0.68    1.25
  22  -2 -19   -0.36    1.56
 -24  -2  21    0.15    1.54
 -24  -2  21    5.20    2.09
  24  -2 -21    5.15    2.44
  24   2 -21    4.31    1.81
  26  -2 -23   12.78    4.24
  26   2 -23   20.24    4.97
 -26  -2  23   12.15    3.84
 -28  -2  25   19.87    5.41
  28  -2 -25   12.72    4.67
  28   2 -25   16.80    5.03
  30  -2 -27   79.60   11.61
  25  -3 -28    1.25    1.46
 -23  -3  26   -1.16    2.74
  23  -3 -26    4.67    2.01
  23   3 -26    4.99    3.22
  21  -3 -24    2.06    1.17
  21   3 -24   -1.07    1.44
 -21  -3  24    2.09    1.51
  19  -3 -22    9.50    3.07
  19   3 -22   18.71    4.79
 -17  -3  20   29.56    4.03
  17  -3 -20   30.01    5.55
  17   3 -20   31.84    5.73
  15  -3 -18    0.53    0.81
  15   3 -18   -0.02    0.85
  13   3 -16   10.63    2.94
  13  -3 -16   20.35    4.07
  13   3 -16   13.57    2.20
  13  -3 -16   13.98    2.54
  11   3 -14    9.47    1.81
  11   3 -14   12.83    2.91
  11  -3 -14   12.00    2.96
  11  -3 -14    9.91    2.25
   9   3 -12   97.85    7.50
   9  -3 -12   94.14    6.71
   9  -3 -12   77.89    6.97
   9   3 -12   92.10    5.62
  -7   3  10   19.06    2.69
   7   3 -10   19.67    3.10
   7  -3 -10   16.83    2.90
   7   3 -10   21.00    2.61
   7  -3 -10   21.63    2.38
  -7   3  10   23.24    3.71
   5  -3  -8   12.93    1.78
   5   3  -8   11.44    2.15
   5  -3  -8   10.51    2.27
   5  -3  -8   12.39    2.34
  -5   3   8   14.80    2.64
  -5   3   8   13.21    2.16
   5  -3  -8   12.23    1.66
   5   3  -8   11.01    1.93
   3  -3  -6    7.00    1.67
  -3  -3   6    6.48    1.43
   3   3  -6    3.13    1.05
   3   3  -6    5.60    1.27
  -3  -3   6    3.42    1.15
   3  -3  -6    2.85    0.67
   3   3  -6    6.98    1.64
  -3   3   6    4.60    1.35
   3  -3  -6    4.57    1.46
  -3   3   6    5.65    1.36
   3  -3  -6    4.93    0.94
   1   3  -4    1.07    0.60
   1   3  -4    1.22    0.58
   1  -3  -4    0.26    0.75
   1  -3  -4    1.55    0.88
   1   3  -4   -0.15    0.38
   1   3  -4    0.04    0.31
  -1  -3   4    0.20    0.45
  -1   3   4    0.02    0.71
  -1   3   4    0.95    0.46
  -1  -3  -2   29.40    3.37
   1  -3   2   34.13    3.01
  -1   3  -2   30.63    3.40
  -1   3  -2   31.37    2.38
  -1   3  -2   34.37    3.00
   1   3   2   29.13    2.93
  -1   3  -2   26.42    2.96
   1  -3   2   32.05    2.50
  -1   3  -2   36.16    2.75
  -1  -3  -2   27.62    1.60
  -3   3   0   -0.45    0.59
   3  -3   0    0.12    0.29
  -3   3   0    0.68    0.44
  -3   3   0   -0.45    0.76
  -3  -3   0   -0.50    0.66
   3  -3   0   -0.56    0.38
  -3   3   0    0.26    0.58
  -5   3   2    3.27    0.64
   5  -3  -2    3.53    0.99
  -5  -3   2    1.46    0.66
  -5   3   2    1.79    0.63
  -5   3   2    2.87    1.01
  -5   3   2    2.71    0.95
   5  -3  -2    2.39    0.89
   7  -3  -4    0.31    0.52
   7   3  -4    1.22    0.65
   7  -3  -4    1.27    0.50
  -7  -3   4    1.68    0.86
   7  -3  -4    1.40    0.74
  -7   3   4    1.72    0.58
   9  -3  -6    2.47    0.76
   9  -3  -6    2.17    1.00
   9  -3  -6    2.38    1.03
  -9   3   6    3.80    0.87
   9  -3  -6    2.82    1.07
   9   3  -6    1.18    0.59
 -11   3   8   33.58    2.98
  11  -3  -8   30.17    2.28
  11   3  -8   30.60    4.01
  11  -3  -8   30.41    3.32
  11  -3  -8   28.28    3.19
 -13   3  10    0.58    0.36
  13  -3 -10   -0.05    0.84
  13   3 -10    0.00    0.86
  13  -3 -10    0.04    0.39
 -15   3  12   58.96    5.05
  15  -3 -12   47.05    5.44
  15  -3 -12   48.89    4.43
  15   3 -12   55.41    6.09
  17  -3 -14   67.32    6.94
  17  -3 -14   70.86    5.51
  17   3 -14   60.66    6.97
  19  -3 -16   -0.11    0.62
  19  -3 -16   -0.46    0.99
 -19  -3  16   -0.04    1.05
  21  -3 -18    4.73    1.41
 -21  -3  18    2.47    1.53
 -21  -3  18    4.34    1.87
  21   3 -18    2.19    1.54
  21  -3 -18    2.55    1.04
 -23  -3  20   38.52    5.60
  23   3 -20   29.22    5.67
 -23  -3  20   38.27    6.48
  23  -3 -20   30.66    5.64
 -25  -3  22   -1.60    3.04
  25   3 -22   -0.22    1.07
  25  -3 -22    1.38    1.59
 -27  -3  24   -2.79    2.63
  27  -3 -24    4.07    2.40
  27   3 -24   -0.34    1.99
  24  -4 -27   15.94    4.50
  22   4 -25    0.81    1.20
  22  -4 -25    5.01    2.31
  20  -4 -23   19.54    4.67
  20   4 -23   28.52    6.12
  18   4 -21   16.31    4.63
  18  -4 -21   19.08    4.36
  16  -4 -19   21.97    4.41
  16   4 -19   15.28    3.89
  14   4 -17   28.20    4.93
  14  -4 -17   29.92    4.99
  12   4 -15   10.59    2.96
  12  -4 -15    9.98    2.75
  12  -4 -15   18.67    3.35
  10   4 -13   18.02    3.56
  10  -4 -13   15.08    3.56
  10  -4 -13   20.73    3.44
  10  -4 -13   21.61    3.74
   8  -4 -11   13.17    2.04
   8  -4 -11   13.86    3.24
   8   4 -11    8.85    2.45
   6  -4  -9   81.56    7.09
  -6   4   9   86.53    6.98
   6  -4  -9   95.83    5.23
   6  -4  -9   83.35    4.44
   6   4  -9   66.22    5.87
  -4   4   7    4.44    1.30
   4   4  -7    3.77    1.21
   4  -4  -7    5.37    1.25
   4  -4  -7    3.88    1.36
  -4  -4   7    2.35    1.10
   4  -4  -7    3.97    1.19
   2  -4  -5   99.46    6.85
  -2   4   5   90.69    5.69
   2   4  -5   91.13    5.72
   2   4  -5   98.30    5.14
   2  -4  -5   95.07    4.84
  -2  -4   5   87.00    5.68
   0   4  -3   19.53    2.67
   0  -4  -3   18.66    1.59
   0   4  -3   18.62    2.29
   0  -4  -3   19.00    2.93
   0   4  -3   17.56    2.93
   0  -4   3   17.81    2.56
   0   4  -3   16.43    2.07
   0   4   3   14.87    2.39
   0   4   3   16.68    1.82
  -2  -4  -1    6.32    1.69
   2  -4   1    7.72    1.38
  -2   4  -1    5.12    1.13
  -2   4  -1    3.95    1.21
  -2   4  -1    7.08    1.85
   2  -4   1    4.21    1.29
  -2   4  -1    3.97    0.94
   2   4   1    6.14    1.58
   4  -4  -1    0.60    0.35
  -4   4   1    1.00    0.69
   4  -4  -1    0.82    0.84
  -4   4   1    1.59    0.73
  -4   4   1    1.04    0.57
  -4  -4   1    1.48    0.55
   6   4  -3   42.48    2.26
  -6   4   3   36.96    3.40
   6  -4  -3   36.24    3.90
  -6  -4   3   41.42    4.19
  -6   4   3   38.79    2.60
   6  -4  -3   33.23    3.23
   8  -4  -5   23.19    3.25
   8   4  -5   21.34    3.38
   8  -4  -5   23.80    3.31
  -8   4   5   19.72    2.41
   8  -4  -5   19.73    2.90
  -8  -4   5   22.22    3.13
  10  -4  -7   70.80    5.65
  10  -4  -7   72.01    6.15
 -10   4   7   76.87    4.68
  10   4  -7   82.62    6.94
 -10  -4   7   66.88    5.74
  12  -4  -9  144.31    8.17
 -12   4   9  149.76    6.94
  12   4  -9  124.94    9.11
  12  -4  -9  141.08    9.26
  14  -4 -11   21.13    3.17
  14  -4 -11   19.99    2.29
  14   4 -11   19.11    3.85
  14  -4 -11   14.21    2.58
 -14   4  11   25.72    3.15
  16  -4 -13   50.83    5.37
  16  -4 -13   65.12    5.68
  16   4 -13   69.63    7.63
  18  -4 -15    8.77    2.59
  18   4 -15   11.46    3.25
  18  -4 -15    7.99    2.08
  20  -4 -17    0.21    0.79
  20   4 -17   -0.95    1.59
  20  -4 -17    0.09    0.78
  22   4 -19    9.41    3.14
 -22  -4  19    3.71    2.11
 -22  -4  19   10.29    3.15
  22  -4 -19    9.38    2.92
  24   4 -21    0.20    1.31
 -24  -4  21   -0.66    2.30
  24  -4 -21    1.94    1.68
 -24  -4  21    0.67    1.07
  26   4 -23   -0.57    1.73
 -26  -4  23    0.53    1.43
  21  -5 -24   12.16    4.89
  21   5 -24    2.39    2.67
  19  -5 -22    1.27    1.42
  19  -5 -22    0.47    0.76
  19   5 -22    1.04    1.38
  17  -5 -20   42.77    6.42
  17   5 -20   44.91    7.31
  17  -5 -20   35.94    6.60
  15   5 -18    2.23    1.73
  15  -5 -18   -1.27    2.00
  13  -5 -16   60.63    6.39
  13  -5 -16   48.23    7.14
  13   5 -16   61.08    7.56
  11   5 -14   17.90    3.98
  11  -5 -14   16.61    4.30
   9  -5 -12   45.72    3.61
   9   5 -12   48.27    5.92
   9  -5 -12   52.24    6.70
   7  -5 -10    9.65    2.59
   7   5 -10   10.47    2.57
   5  -5  -8    1.05    0.82
  -5  -5   8    0.35    0.93
   5  -5  -8    0.05    0.65
   5   5  -8    1.18    0.89
   5  -5  -8    0.96    1.04
   5   5  -8    0.55    0.50
  -3   5   6   36.65    3.90
   3  -5  -6   46.23    3.76
   3   5  -6   43.07    3.77
   3   5  -6   42.37    4.45
   3  -5  -6   47.29    5.29
  -3  -5   6   43.98    4.59
  -1  -5   4    0.15    0.54
   1   5  -4    0.12    0.42
  -1   5   4   -0.09    0.38
   1  -5  -4    0.13    0.45
  -1   5   4   -0.61    0.66
   1   5  -4   -0.40    0.74
   1   5  -4   -0.02    1.28
   1  -5  -4   -0.30    1.21
  -1   5  -2  432.62   11.65
   1  -5   2  386.92   13.47
  -1   5  -2  414.41   10.96
  -1  -5  -2  419.73   15.09
  -1  -5  -2  375.32    6.25
   1   5   2  358.64   13.59
  -1   5  -2  379.00   15.25
  -3   5   0  100.53    5.58
   3   5   0   91.13    6.97
  -3   5   0   87.30    7.29
  -3  -5   0   98.98    7.40
   3  -5   0  101.83    5.45
  -3   5   0   88.42    4.84
   3  -5   0  100.21    6.93
   5  -5  -2  484.76   15.56
  -5   5   2  456.66   16.52
  -5   5   2  519.14   13.10
   5  -5  -2  499.06   13.37
  -5  -5   2  473.32   16.05
   7  -5  -4  100.91    6.40
  -7  -5   4   83.46    6.73
   7   5  -4   87.08    3.74
  -7   5   4   90.37    4.86
   7   5  -4   72.22    6.28
   7  -5  -4   93.53    7.02
   9  -5  -6   40.89    4.94
   9   5  -6   33.16    4.61
  -9   5   6   39.93    3.87
  -9  -5   6   39.99    4.80
 -11  -5   8    0.24    0.83
 -11   5   8    0.91    0.58
  11  -5  -8    1.43    1.32
  11   5  -8   -0.66    0.96
 -13   5  10    4.20    1.26
  13  -5 -10    5.28    2.16
  13   5 -10    5.26    2.45
  15  -5 -12   12.54    2.03
  15   5 -12    6.42    2.61
  15  -5 -12    8.02    2.72
  17   5 -14   24.17    5.07
  17  -5 -14   25.52    4.78
  19  -5 -16   92.00    7.73
  19  -5 -16  104.61   10.27
  19   5 -16  103.45   10.78
  21   5 -18    1.01    1.18
  21  -5 -18    0.37    1.65
 -23  -5  20   26.42    5.14
  23   5 -20   35.25    6.99
 -23  -5  20   20.89    5.26
  25   5 -22    4.07    2.54
 -25  -5  22    2.78    1.67
  20   6 -23    3.06    2.19
  18   6 -21    6.14    3.24
  18  -6 -21    7.74    3.73
  16  -6 -19    0.37    1.09
  16   6 -19   -1.57    1.96
  14   6 -17    0.52    1.24
  14  -6 -17   -0.82    1.67
  12   6 -15   17.35    4.23
  12  -6 -15   14.76    4.13
  10   6 -13    6.63    2.61
  10  -6 -13   11.70    3.59
   8   6 -11    9.31    2.28
   8   6 -11    9.72    2.73
   8  -6 -11   10.47    3.12
   6   6  -9    4.77    1.74
   6  -6  -9    5.24    2.05
   6   6  -9    4.30    1.28
  -6  -6   9    4.56    1.82
  -4  -6   7   71.79    6.52
   4  -6  -7   74.74    7.41
   4   6  -7   73.73    6.44
   4  -6  -7   89.83    5.57
   4   6  -7   66.38    5.07
   2   6  -5    6.93    1.98
   2  -6  -5   11.74    1.71
   2  -6  -5    8.62    2.47
  -2   6   5   11.95    2.95
  -2  -6   5    7.22    1.92
   2   6  -5    7.32    2.35
   2   6  -5   11.07    2.06
   0  -6  -3   34.17    2.18
   0   6  -3   29.91    3.51
   0   6   3   28.77    2.58
   0  -6   3   29.25    4.19
   0   6  -3   37.76    3.47
   0  -6  -3   28.03    4.33
   0   6  -3   35.35    5.16
   0   6   3   26.91    4.06
   2  -6   1   63.08    6.11
  -2  -6  -1   74.19    7.02
  -2   6  -1   66.45    6.95
   2   6   1   60.51    6.25
  -2   6  -1   73.92    4.98
  -2   6  -1   70.64    4.90
  -4   6   1    3.40    1.10
   4  -6  -1    1.38    1.18
  -4   6   1    2.50    1.02
  -4   6   1    3.90    1.61
  -4  -6   1    3.92    1.63
   4   6  -1    4.95    1.70
   4  -6  -1    3.08    0.91
   6  -6  -3    0.91    0.78
  -6   6   3    1.10    0.37
   6   6  -3    1.17    1.10
  -6  -6   3    2.85    1.37
   6  -6  -3    1.56    0.87
   8   6  -5    2.73    1.48
   8   6  -5    5.40    0.99
   8  -6  -5    6.26    2.44
  -8   6   5    6.44    1.53
  -8  -6   5    7.45    2.32
  10   6  -7    4.90    1.86
 -10   6   7    5.28    1.39
  10  -6  -7   10.23    2.63
  10   6  -7    9.07    1.59
 -10  -6   7    7.30    2.41
  12   6  -9    8.04    2.71
  12  -6  -9   12.54    3.26
  14   6 -11   -0.12    1.40
  14  -6 -11    3.69    1.76
  16   6 -13  120.53   11.24
  16  -6 -13  115.94   10.59
  18   6 -15    3.60    2.75
  18  -6 -15    3.38    2.24
  20   6 -17   17.63    4.94
  20  -6 -17   10.11    3.51
  22   6 -19    1.93    2.04
  22  -6 -19   -2.78    2.04
  24  -6 -21    0.75    1.99
 -24  -6  21    0.68    1.28
  17  -7 -20    8.87    3.77
  17   7 -20    4.97    2.73
  15   7 -18    0.27    1.30
  15  -7 -18   -0.08    1.79
  13   7 -16   31.00    4.91
  13  -7 -16   31.72    6.44
  13   7 -16   29.63    5.81
  11  -7 -14   12.13    3.68
  11   7 -14   15.04    3.38
  11   7 -14    6.87    2.69
   9   7 -12    9.81    2.57
   9  -7 -12    9.54    3.35
   9   7 -12   14.82    3.71
   7   7 -10    1.86    1.60
   7   7 -10    0.03    0.69
   7  -7 -10    0.86    1.05
   5   7  -8    5.79    1.62
   5  -7  -8    7.23    2.53
  -5  -7   8   11.30    2.89
   5   7  -8    7.46    2.23
   3   7  -6   26.05    3.25
   3  -7  -6   29.88    5.35
   3   7  -6   27.90    4.11
  -3  -7   6   31.40    4.72
   3   7  -6   35.34    5.95
  -1   7   4    0.60    0.86
   1  -7  -4   -2.65    2.16
   1   7  -4   -0.18    1.03
   1   7  -4   -0.21    0.75
  -1  -7   4   -0.51    0.71
   1   7  -4    0.53    0.42
  -1   7  -2    4.33    1.37
  -1   7  -2    9.49    1.98
  -1   7  -2    4.49    2.07
   1  -7   2    9.50    2.35
  -1  -7  -2    5.94    2.35
   1   7   2    8.51    2.54
  -3  -7   0   18.11    3.92
  -3   7   0   22.30    4.38
  -3   7   0   19.61    2.69
   3  -7   0   23.37    4.14
   3   7   0   21.30    4.04
  -3   7   0   20.24    2.69
  -5   7   2   51.64    6.64
  -5   7   2   41.06    3.58
  -5  -7   2   49.63    6.20
   5   7  -2   46.98    6.41
   5  -7  -2   51.47    6.17
   5   7  -2   38.98    4.91
   7  -7  -4    4.10    1.55
  -7  -7   4    5.06    2.01
   7   7  -4    4.74    1.85
   9   7  -6   68.69    7.22
   9  -7  -6   64.35    7.26
  -9  -7   6   75.36    7.69
 -11  -7   8    0.65    0.98
  11  -7  -8    0.54    0.87
  11   7  -8   -0.92    1.22
  13  -7 -10    4.87    2.37
  13   7 -10    3.37    1.98
  15  -7 -12    1.11    1.57
  15   7 -12   -1.94    2.44
  17   7 -14   13.68    4.24
  17  -7 -14    4.30    2.24
  19   7 -16    9.40    3.58
  19  -7 -16    7.61    3.06
  21  -7 -18    7.78    3.39
  21   7 -18    9.57    4.09
  16   8 -19   21.37    5.66
  14   8 -17   -0.02    1.31
  14  -8 -17    5.26    3.40
  12  -8 -15    5.60    2.75
  12   8 -15    7.79    2.91
  10   8 -13   29.81    5.53
  10  -8 -13   35.25    6.62
   8   8 -11    2.22    1.56
   8  -8 -11    3.39    0.97
  -6  -8   9  106.30    9.54
   6   8  -9  116.01   11.86
   6   8  -9   99.83    8.84
   6  -8  -9   91.87    9.86
   4  -8  -7    1.07    1.52
   4   8  -7    2.82    1.94
   4   8  -7    4.67    1.90
  -4  -8   7    3.26    1.73
   2  -8  -5   88.63    9.24
  -2  -8   5   86.31    8.40
   2   8  -5   84.84    7.13
   2   8  -5   88.88    9.81
   0   8   3   -0.94    1.82
   0  -8  -3    2.45    1.80
   0   8  -3    2.66    1.15
   0  -8   3    2.32    1.66
   0   8  -3    1.18    1.46
  -2   8  -1    3.56    2.31
  -2   8  -1    1.17    0.75
   2  -8   1   -0.83    1.60
  -2  -8  -1    4.28    2.69
   2   8   1    2.57    1.29
   4  -8  -1    1.69    0.92
  -4   8   1    2.82    1.93
   4   8  -1    1.99    1.50
   4   8  -1   -0.16    0.63
  -4  -8   1   -0.85    1.35
   6   8  -3    2.01    1.76
   6   8  -3    3.33    1.37
  -6  -8   3    3.87    2.04
   6  -8  -3    3.71    1.84
   8   8  -5   58.62    7.90
   8  -8  -5   58.06    7.28
  -8  -8   5   56.97    7.33
   8   8  -5   45.34    5.84
 -10  -8   7    4.71    2.23
  10  -8  -7    0.85    1.28
  10   8  -7    3.58    1.98
  12   8  -9  178.65   13.08
  12  -8  -9  167.69   13.15
 -12  -8   9  188.80   13.60
  14   8 -11    3.71    2.04
  14  -8 -11   -1.00    0.89
  16   8 -13   41.50    7.11
  16  -8 -13   32.09    6.14
  18  -8 -15    1.62    1.55
  18   8 -15    2.07    2.45
  20  -8 -17    2.63    2.25
  20   8 -17   -0.13    1.42
  13   9 -16    1.35    1.52
  11   9 -14    6.26    2.75
   9  -9 -12   19.29    5.11
   9   9 -12   10.53    4.10
   9   9 -12   12.76    3.89
   7  -9 -10   -0.44    0.98
   7   9 -10   -0.79    1.06
   7   9 -10   -3.05    2.22
   5  -9  -8    1.07    1.08
   5   9  -8   -0.25    1.64
  -5  -9   8   -0.67    0.83
  -3  -9   6   10.89    3.27
   3  -9  -6   14.94    4.24
   3   9  -6    9.66    3.61
  -1  -9   4    6.04    2.29
   1  -9  -4    8.29    3.14
   1   9  -4    7.22    3.35
   1  -9   2    9.48    3.11
   1   9   2    2.19    1.28
  -1  -9  -2   10.73    3.53
  -1   9  -2    7.62    3.25
   3   9   0    1.72    1.11
   3   9   0    1.85    1.27
   3  -9   0    1.03    1.43
  -3  -9   0   -0.26    1.19
   5  -9  -2    7.53    2.68
   5   9  -2    4.54    1.72
   5   9  -2    3.50    1.58
   7   9  -4   -0.49    0.98
   7   9  -4   -0.13    0.98
  -7  -9   4    1.30    1.11
   7  -9  -4   -0.72    1.49
   9   9  -6   -2.17    1.68
   9   9  -6   -0.14    1.07
  -9  -9   6   -1.15    1.47
   9  -9  -6   -0.35    1.38
 -11  -9   8   25.32    5.51
  11  -9  -8   15.70    4.21
  11   9  -8   14.00    3.67
  11   9  -8   24.61    6.07
  13  -9 -10    1.63    0.91
  13   9 -10    2.53    1.75
  15  -9 -12    4.79    2.46
  15   9 -12    7.01    3.30
  17   9 -14   -2.61    2.06
  -6 -10   9   20.40    4.66
   4 -10  -7    0.82    0.91
  -4 -10   7   -2.88    1.91
  -2 -10   5   53.49    7.65
   2 -10  -5   46.49    7.52
   0 -10   3   -1.22    1.47
   0  10  -3   -6.14    3.05
   0 -10  -3   -1.10    1.93
  -2 -10  -1   -1.64    1.94
   2 -10   1   -2.29    1.21
   2  10   1   -2.52    1.90
  -2  10  -1    1.41    2.11
   4  10  -1    0.63    1.22
   4 -10  -1    1.50    1.04
  -4 -10   1   -0.92    1.11
   6  10  -3    5.94    2.97
  -6 -10   3   13.17    4.09
   6 -10  -3   11.18    3.55
  -8 -10   5    6.65    2.90
   8 -10  -5    2.79    1.12
  10 -10  -7    0.14    1.57
 -24   0  28   -0.07    1.16
  24   0 -28    0.02    1.63
  22   0 -26   -3.15    3.24
 -22   0  26   -0.48    1.32
  20   0 -24   24.84    5.95
 -20   0  24   28.02    5.47
 -18   0  22    3.95    2.22
  18   0 -22   -0.71    2.46
  16   0 -20    1.99    1.19
 -16   0  20    0.13    0.76
 -14   0  18    4.07    1.54
  14   0 -18    0.28    1.86
  12   0 -16  301.47   15.25
  10   0 -14   72.26    6.83
  -8   0  12  287.99   12.27
   8   0 -12  316.63   13.16
  -6   0  10  141.29    8.01
   6   0 -10  153.44    8.36
  -4   0   8  280.36   10.60
   4   0  -8  286.71   10.37
   2   0  -6 1378.39   21.12
  -2   0   6 1389.56   22.48
   8   0  -4  563.66   10.34
  -8   0   4  556.90   10.25
 -10   0   6  482.00   12.97
  10   0  -6  484.94   12.15
  10   0  -6  477.81   11.42
 -10   0   6  506.45   11.40
 -12   0   8  286.76   10.86
 -12   0   8  308.36   10.18
  12   0  -8  291.85    9.96
  12   0  -8  279.37    9.98
 -12   0   8  298.17    9.98
 -14   0  10   58.98    4.94
 -14   0  10   54.93    5.03
  14   0 -10   55.65    4.97
 -16   0  12  177.22    9.48
 -16   0  12  158.92    8.96
  16   0 -12  177.00    9.67
 -18   0  14    0.55    0.68
  18   0 -14    3.16    1.61
 -18   0  14    1.51    1.22
 -20   0  16   78.65    6.78
  20   0 -16   78.60    7.65
 -20   0  16   65.97    6.83
 -22   0  18   31.74    5.13
  22   0 -18   26.34    4.91
 -24   0  20    1.99    0.86
  24   0 -20    5.31    2.85
 -26   0  22    1.10    1.27
  26   0 -22    0.79    1.10
  28   0 -24   20.61    5.41
 -28   0  24   18.30    4.87
 -30   0  26    0.05    1.19
  30   0 -26   -4.63    2.79
 -25   1  29   -5.37    2.89
  25  -1 -29    1.97    1.25
 -23   1  27   13.25    4.11
  23  -1 -27   24.09    6.47
  23   1 -27   21.73    6.01
 -23  -1  27   24.47    5.60
 -21  -1  25   -0.05    1.30
 -21   1  25    2.05    1.97
  21   1 -25    1.07    2.51
  21  -1 -25    3.35    3.19
  19   1 -23   10.08    3.78
  19  -1 -23   12.01    4.30
 -19  -1  23   14.08    3.63
 -19   1  23   15.26    3.81
  17  -1 -21   19.58    4.81
 -17   1  21   15.58    3.74
  17   1 -21   21.79    4.92
 -17  -1  21   15.86    3.62
  15   1 -19    4.30    2.71
  15  -1 -19    1.38    0.85
 -15   1  19    3.97    1.93
 -15  -1  19    1.47    0.92
  13  -1 -17   19.11    4.07
 -13   1  17   15.40    3.01
 -13  -1  17   14.88    1.98
  13   1 -17   14.16    1.17
  13   1 -17   20.30    4.13
 -11  -1  15    2.79    0.87
 -11   1  15    3.09    1.50
  11  -1 -15   -0.14    0.98
  11  -1 -15    2.81    0.80
  11   1 -15    6.30    2.33
  11   1 -15    2.09    0.48
   9   1 -13    3.44    0.63
   9  -1 -13    4.99    0.95
  -9  -1  13    3.66    0.86
  -9   1  13    4.15    1.36
   9   1 -13    3.54    1.38
   9  -1 -13    4.79    1.85
   7   1 -11   27.59    1.75
  -7   1  11   23.69    2.86
   7  -1 -11   20.82    3.45
   7  -1 -11   25.95    2.03
   7   1 -11   29.80    3.80
  -5   1   9    1.23    0.69
   5  -1  -9    0.44    0.86
   5   1  -9    1.11    0.39
   5  -1  -9    1.06    0.99
   5   1  -9    2.02    0.98
   3  -1  -7  489.35   14.24
   3  -1  -7  481.67   12.46
  -3   1   7  504.81    7.18
   3   1  -7  504.01    7.54
   3   1  -7  504.69   12.31
  -1  -1   5   85.33    3.36
   1   1  -5   91.16    4.43
   1  -1  -5   86.25    4.78
   1   1  -5   69.93    2.98
  -1  -1  -3   56.73    2.84
  -1  -1  -3   67.83    3.23
  -1   1  -3   66.49    3.15
  -1   1  -3   65.35    3.18
   1   1   3   68.85    2.36
  -3  -1  -1   14.29    1.06
   3  -1   1   18.38    1.04
  -3   1  -1   14.17    1.19
  -5   1   1  369.63    8.03
  -5  -1   1  383.94    5.76
  -5  -1   1  380.74    7.19
  -5  -1   1  381.25    6.13
  -7  -1   3  552.81    9.24
  -7   1   3  561.57   11.16
  -7   1   3  562.47    7.68
   7  -1  -3  569.69    8.03
   9   1  -5   86.14    4.95
   9  -1  -5   85.96    4.04
  -9   1   5   82.37    3.90
  -9  -1   5   86.63    4.45
 -11  -1   7  162.24    8.02
 -11  -1   7  183.24    7.42
  11  -1  -7  177.18    6.94
  11  -1  -7  171.48    8.15
 -11   1   7  177.12    4.83
  11   1  -7  175.60    7.98
 -11   1   7  179.48    6.85
 -13  -1   9  274.89   11.32
 -13   1   9  242.85    9.10
  13   1  -9  262.67   10.66
  13  -1  -9  259.40   10.44
 -13   1   9  271.03    7.49
 -13   1   9  241.99    9.71
 -13  -1   9  256.99    9.85
  13  -1  -9  241.99    9.34
 -15   1  11   32.96    3.09
 -15  -1  11   32.42    4.13
 -15  -1  11   32.68    3.91
  15   1 -11   27.39    3.72
  15  -1 -11   28.67    3.68
 -15   1  11   33.70    3.94
  15  -1 -11   32.50    3.82
  17  -1 -13  125.10    8.44
 -17   1  13  127.38    8.53
 -17  -1  13  128.33    8.44
 -17   1  13  128.79    7.08
 -17  -1  13  137.04    8.93
  17   1 -13  129.93    8.96
 -19  -1  15   42.61    5.39
  19  -1 -15   44.77    5.55
 -19   1  15   39.41    4.33
 -19  -1  15   34.44    4.62
 -19   1  15   37.34    4.94
  19   1 -15   38.22    5.17
 -21  -1  17    5.53    2.38
  21   1 -17    5.53    2.01
 -21  -1  17    4.38    1.63
 -21   1  17    0.99    1.10
  21  -1 -17    0.47    1.08
  23  -1 -19   28.40    5.32
  23   1 -19   28.83    5.29
 -23   1  19   36.30    5.68
 -23  -1  19   25.92    4.21
 -23  -1  19   31.68    5.52
  25   1 -21    8.44    3.07
  25  -1 -21   16.66    4.41
 -25  -1  21    9.60    2.63
 -25   1  21   12.38    3.76
 -25  -1  21   13.47    3.69
  27  -1 -23    7.70    3.02
 -27   1  23   13.81    4.21
 -27  -1  23   12.50    3.70
  27   1 -23   14.04    4.29
  29   1 -25    2.12    1.98
  29  -1 -25    2.22    1.26
 -29  -1  25    1.49    1.18
  31  -1 -27   -3.92    2.70
 -24   2  28    4.61    2.58
  24  -2 -28    5.39    3.01
  22  -2 -26   -0.51    1.09
 -22   2  26   -1.56    1.53
  22   2 -26   -0.01    1.37
 -22  -2  26    0.02    1.74
  20   2 -24    3.01    2.36
 -20  -2  24    2.52    2.11
  20  -2 -24    4.10    2.23
 -20   2  24    1.73    1.39
  18   2 -22   14.93    4.30
  18  -2 -22   14.76    4.03
 -18   2  22   21.90    4.44
 -16  -2  20   11.45    2.12
  16  -2 -20   13.07    3.70
  16   2 -20    8.59    2.84
 -16   2  20   16.33    3.66
  14   2 -18    5.10    2.21
  14  -2 -18    4.81    1.30
 -14   2  18    2.61    1.33
  14  -2 -18    3.00    1.51
 -14  -2  18    2.82    1.08
  12  -2 -16  128.12    6.31
 -12  -2  16  133.69    6.93
 -12   2  16  127.36    8.35
  12   2 -16  146.41    5.72
  12   2 -16  138.39   10.21
  12  -2 -16  137.43   10.60
  10  -2 -14   21.98    3.92
  10   2 -14   21.95    3.90
  10   2 -14   20.88    2.17
  10  -2 -14   16.85    2.23
 -10   2  14   21.63    3.06
   8  -2 -12   69.83    5.94
   8   2 -12   86.31    4.41
   8  -2 -12   90.95    7.64
   8   2 -12   85.15    6.76
  -8   2  12   81.55    5.39
   6   2 -10   24.71    2.32
  -6   2  10   26.25    3.78
   6  -2 -10   23.49    3.14
   6  -2 -10   23.53    3.68
  -6   2  10   23.88    2.36
   6   2 -10   24.97    3.33
  -6   2  10   21.31    2.44
  -4   2   8    1.33    0.59
   4   2  -8    1.05    0.56
   4  -2  -8    2.37    1.18
  -4   2   8    2.53    1.19
   4   2  -8    2.03    0.70
   4   2  -8    2.39    0.78
  -4   2   8    1.45    0.63
   2   2  -6    0.75    0.37
  -2  -2   6    1.40    0.62
   2   2  -6    0.78    0.38
   2  -2  -6    0.82    0.47
   2  -2  -6    0.89    0.44
   2  -2  -6    1.07    0.54
  -2   2   6    1.20    0.54
   2   2  -6    0.97    0.60
   0   2   4 1314.52   14.12
   0  -2   4 1248.94   14.64
   0   2  -4 1250.34   14.71
   0  -2  -4 1281.03   16.19
   0  -2   4 1251.43   15.72
   0  -2  -4 1321.13   18.52
   0   2  -4 1292.76   16.28
   0  -2  -4 1329.04    9.36
   0   2  -4 1287.21   15.82
   0  -2  -4 1240.05   14.82
   0   2   4 1272.69   15.64
   0   2  -4 1198.58   16.57
   2  -2   2  570.91    9.30
  -2  -2  -2  587.69   11.80
   2  -2   2  582.46    8.22
  -2   2  -2  602.44   10.75
  -2   2  -2  567.35   11.97
  -2   2  -2  571.72    9.34
  -2   2  -2  588.02    8.30
  -2   2  -2  527.95   11.38
  -4   2   0   32.90    2.55
  -4   2   0   33.69    2.89
  -4  -2   0   39.88    3.01
  -4   2   0   36.56    1.68
  -4   2   0   41.85    2.64
   4  -2   0   37.24    2.48
  -6  -2   2  196.70    6.80
   6  -2  -2  185.92    6.15
   6  -2  -2  209.91    3.91
  -6   2   2  195.90    6.90
   8  -2  -4   89.76    4.10
  -8  -2   4   98.42    5.13
  -8   2   4  102.30    3.37
 -10   2   6   35.07    2.55
  10   2  -6   36.42    3.77
  10  -2  -6   33.70    2.93
  12  -2  -8   13.84    2.75
  12   2  -8   12.25    2.44
  12  -2  -8   14.27    2.22
 -12   2   8   12.76    1.86
  14   2 -10    3.61    1.46
  14  -2 -10    4.41    1.37
 -14   2  10    3.13    1.12
  16   2 -12    3.13    1.55
 -16  -2  12    2.11    1.56
  16  -2 -12    2.38    1.20
 -16  -2  12    3.00    1.56
  18  -2 -14    0.42    0.52
 -18  -2  14   -0.49    0.85
  18   2 -14   -0.47    0.77
 -18  -2  14    1.29    1.22
  20  -2 -16   39.30    5.52
  20  -2 -16   45.01    4.42
 -20  -2  16   41.15    5.63
  20   2 -16   41.27    5.87
 -20  -2  16   40.02    5.35
  22  -2 -18   19.30    4.22
 -22  -2  18   19.07    3.85
 -22  -2  18   14.60    3.67
  22   2 -18   11.29    3.66
  22  -2 -18   17.93    2.83
  24  -2 -20    1.63    1.55
 -24  -2  20   -0.02    1.59
  24   2 -20    0.87    1.00
 -24  -2  20   -0.36    1.38
  26   2 -22   -0.98    1.44
  26  -2 -22    3.30    1.94
 -26  -2  22    1.20    2.08
  28  -2 -24   -0.27    1.01
 -28  -2  24    0.76    1.47
  30  -2 -26    7.19    3.46
  32  -2 -28    0.06    0.53
  25  -3 -29    1.38    0.98
  23  -3 -27   13.39    4.24
  23   3 -27   11.30    4.78
 -23  -3  27   13.98    4.42
  21  -3 -25    0.78    1.29
 -21  -3  25    1.25    1.37
  21   3 -25    0.42    1.25
  19  -3 -23   34.52    6.28
  19   3 -23   35.74    6.68
  17  -3 -21    7.30    2.80
  17   3 -21   10.44    3.65
 -15  -3  19    7.91    2.07
  15  -3 -19    6.79    2.49
  15   3 -19    5.26    2.01
  13  -3 -17   32.04    5.20
  13   3 -17   30.30    3.20
  13   3 -17   23.43    4.37
  13  -3 -17   25.93    3.39
  11   3 -15    1.70    0.69
  11   3 -15    1.14    0.48
  11  -3 -15    3.33    1.94
   9   3 -13  184.50    7.87
   9  -3 -13  178.00   10.91
   9   3 -13  184.33   10.68
   9  -3 -13  180.29    9.88
   7  -3 -11   23.85    3.69
   7   3 -11   22.19    3.38
   7   3 -11   25.90    2.94
  -7   3  11   27.46    3.17
   5  -3  -9  197.71   10.34
   5   3  -9  188.48    9.10
   5  -3  -9  194.66    7.60
   5   3  -9  190.75    7.90
  -5   3   9  182.48    8.12
  -5   3   9  202.29   10.41
   5  -3  -9  205.87    6.67
   5  -3  -9  189.60    9.27
  -3  -3   7    6.46    1.56
  -3   3   7    6.98    1.66
   3  -3  -7    6.70    1.60
   3  -3  -7    8.28    1.16
   3   3  -7    6.49    1.46
   3  -3  -7    7.82    1.31
   3   3  -7    6.85    1.47
   3  -3  -7    5.70    1.73
   3   3  -7    7.65    1.66
  -3   3   7    4.52    1.23
   1   3  -5  158.97    7.29
   1  -3  -5  165.91    7.93
   1   3  -5  161.39    6.72
   1  -3  -5  163.82    7.29
  -1  -3   5  156.23    6.60
   1  -3  -5  168.66    4.74
  -1  -3   5  157.60    6.56
   1   3  -5  172.90    6.83
  -1   3   5  175.05    7.50
   1   3  -5  158.29    6.36
  -1   3  -3    7.53    1.27
   1   3   3    7.92    1.57
  -1   3  -3    6.81    1.32
   1  -3   3    7.00    1.37
   1   3   3    7.71    1.27
  -1   3  -3    6.53    1.33
  -1   3  -3    5.45    1.38
  -1  -3  -3    5.67    0.84
  -1  -3  -3    6.47    1.62
  -3   3  -1    1.18    0.69
  -3   3  -1    1.28    0.45
  -3   3  -1    1.90    0.88
   3  -3   1    0.66    0.66
   3  -3   1    0.78    0.49
  -3   3  -1    1.39    0.95
  -3   3  -1    0.57    0.49
  -3  -3  -1    1.55    0.96
   5  -3  -1    4.39    1.13
  -5   3   1    3.92    1.26
  -5  -3   1    6.99    1.56
  -5   3   1    4.47    1.17
  -5   3   1    5.98    1.36
   5  -3  -1    5.76    1.28
  -5   3   1    4.85    1.41
  -7   3   3    9.83    1.72
  -7   3   3    9.66    1.08
   7  -3  -3   10.16    1.77
   7  -3  -3    9.60    1.72
  -7  -3   3   10.55    1.88
   9   3  -5  366.31   13.02
   9  -3  -5  340.48   11.25
   9  -3  -5  384.21   12.33
  -9   3   5  372.17    7.35
  -9  -3   5  364.35   11.56
   9  -3  -5  357.22   11.48
  11   3  -7   16.85    2.87
  11  -3  -7   17.42    2.61
 -11   3   7   15.03    1.79
  11  -3  -7   18.15    2.25
  13   3  -9  248.15   12.18
  13  -3  -9  293.12   10.78
 -13   3   9  300.38    9.37
  13  -3  -9  293.92   11.39
  15   3 -11    2.66    1.46
 -15   3  11    3.25    1.17
  15  -3 -11    2.84    1.37
  15  -3 -11    2.60    1.12
  17  -3 -13   42.12    4.30
  17   3 -13   37.00    5.29
  17  -3 -13   34.05    4.71
  19  -3 -15  124.55    7.59
 -19  -3  15  114.03    9.35
 -19  -3  15  127.54    9.84
  19  -3 -15  123.50    9.75
  19   3 -15  118.83   10.10
 -21  -3  17   68.41    7.66
  21  -3 -17   43.00    6.15
 -21  -3  17   60.35    6.98
  21   3 -17   64.16    7.91
  21  -3 -17   70.88    5.81
  23  -3 -19   43.96    6.66
 -23  -3  19   48.08    6.80
 -23  -3  19   45.17    6.20
  23   3 -19   43.60    6.95
 -25  -3  21   12.98    3.67
  25   3 -21   14.48    4.15
  25  -3 -21   11.54    3.59
 -25  -3  21   16.36    3.75
 -27  -3  23   50.69    8.14
  27   3 -23   47.72    8.00
  27  -3 -23   48.94    7.92
  24  -4 -28    5.93    2.96
  22   4 -26    1.73    1.96
  22  -4 -26    0.22    1.83
  20  -4 -24   22.57    5.07
  20   4 -24   21.29    5.37
  18   4 -22   64.84    8.99
  18  -4 -22   55.25    7.69
  16  -4 -20   19.98    4.49
  16   4 -20   19.15    4.40
  14   4 -18   -0.51    1.73
  14  -4 -18   -0.36    1.44
  12  -4 -16  119.73    8.93
  12  -4 -16   95.75    8.84
  12   4 -16  110.29    9.58
  10   4 -14    0.97    0.74
  10  -4 -14   -0.37    1.26
  10  -4 -14    0.66    1.06
  10  -4 -14    1.13    0.92
   8  -4 -12    9.95    2.93
   8  -4 -12    9.06    1.83
   8   4 -12   14.50    3.11
   6   4 -10  223.10   11.01
   6  -4 -10  251.56   12.86
   6  -4 -10  262.78    8.74
   6  -4 -10  228.50    7.99
   4   4  -8   95.07    6.54
  -4   4   8   99.36    6.76
   4  -4  -8  106.61    7.83
   4  -4  -8   89.42    4.65
  -2   4   6   20.12    2.87
   2   4  -6   26.68    2.86
  -2  -4   6   25.02    3.02
   2   4  -6   25.96    3.14
   2  -4  -6   27.80    2.76
   2  -4  -6   22.74    3.35
   0  -4   4   14.74    2.30
   0   4  -4   14.44    2.17
   0   4  -4   18.41    2.33
   0   4   4   16.59    1.85
   0  -4  -4   17.62    1.70
   0  -4  -4   15.38    2.57
   0   4  -4   17.22    2.46
   0   4   4   16.89    2.61
   2   4   2    0.49    0.63
  -2  -4  -2    2.41    1.14
   2  -4   2    3.53    1.00
  -2   4  -2    1.72    0.66
  -2   4  -2    1.63    0.76
  -2   4  -2    1.38    0.84
   2  -4   2    2.11    1.02
  -2   4  -2    2.97    1.11
  -4   4   0   -0.40    0.47
  -4  -4   0    0.06    0.46
  -4   4   0    0.30    0.51
  -4   4   0    0.28    0.31
   4  -4   0   -0.56    0.78
   4  -4   0    0.51    0.55
  -4   4   0   -0.08    0.48
   6  -4  -2   89.05    5.43
  -6   4   2   75.86    3.26
   6  -4  -2   78.76    5.54
  -6   4   2   83.84    5.68
  -6  -4   2   70.78    5.56
  -6   4   2   76.87    5.03
  -8  -4   4  158.65    8.38
   8  -4  -4  179.63    8.31
   8  -4  -4  163.00    8.58
   8  -4  -4  149.11    8.00
  -8   4   4  147.60    5.72
  10  -4  -6   71.25    5.81
 -10   4   6   79.19    4.05
  10   4  -6   81.18    6.87
 -10  -4   6   79.65    6.13
  10  -4  -6   73.43    6.01
  12  -4  -8   12.77    2.46
  12   4  -8   12.52    2.99
  12  -4  -8   11.86    2.62
 -12   4   8   12.47    1.76
  14  -4 -10    5.49    1.73
  14   4 -10    3.49    1.47
 -14   4  10    4.41    1.16
  14  -4 -10    3.09    1.25
  14  -4 -10    2.34    1.28
  14  -4 -10    4.22    0.95
 -16   4  12   48.27    4.45
  16   4 -12   46.85    6.16
  16  -4 -12   44.54    4.75
  16  -4 -12   40.16    4.44
  18  -4 -14   53.96    5.84
  18  -4 -14   62.47    5.73
  20  -4 -16    9.44    2.29
  20   4 -16   10.45    3.08
  20  -4 -16    7.37    2.32
 -22  -4  18   -0.32    1.14
  22  -4 -18    0.46    0.59
  22  -4 -18    0.16    0.63
 -22  -4  18   -0.14    1.83
  22   4 -18    2.71    2.07
 -24  -4  20   12.07    3.89
 -24  -4  20    8.46    2.99
  24   4 -20    8.20    3.31
  24  -4 -20    6.13    2.49
  26   4 -22    7.86    3.25
 -26  -4  22    7.78    2.75
 -28  -4  24    4.47    2.73
  19   5 -23   17.30    5.13
  19  -5 -23   22.24    5.53
  19  -5 -23   13.99    3.89
  17  -5 -21    7.25    2.72
  17  -5 -21    5.03    2.86
  17   5 -21    8.35    3.03
  15  -5 -19   -4.54    2.47
  15   5 -19   -2.21    2.15
  13  -5 -17    1.11    1.27
  13   5 -17   -1.08    1.56
  13  -5 -17    0.18    1.17
  11  -5 -15   80.60    8.99
  11  -5 -15   80.58    7.48
  11   5 -15   83.59    8.42
   9  -5 -13   -1.19    1.68
   9   5 -13   -1.39    1.33
   7   5 -11   15.44    3.27
   7  -5 -11    9.64    2.77
   5  -5  -9   37.52    5.17
   5   5  -9   42.13    4.31
   5   5  -9   32.65    4.27
   5  -5  -9   37.10    3.52
   5  -5  -9   40.85    4.24
   3  -5  -7    7.70    1.60
   3  -5  -7    8.60    2.38
   3   5  -7    5.92    1.87
  -3  -5   7    9.10    2.17
   3   5  -7    5.44    1.41
   1   5  -5   21.44    2.92
   1  -5  -5   31.58    2.54
  -1   5   5   21.38    3.34
  -1   5   5   28.92    2.36
   1   5  -5   30.70    3.23
  -1  -5   5   24.71    3.33
   1  -5  -5   23.33    3.70
   1  -5   3   37.51    4.13
  -1  -5  -3   40.24    4.74
  -1   5  -3   31.29    3.18
   1   5   3   35.71    4.28
  -1   5  -3   45.17    5.33
  -1   5  -3   41.56    3.81
   3  -5   1    7.45    1.93
  -3   5  -1   10.72    1.67
  -3   5  -1    9.78    2.33
  -3  -5  -1   12.28    2.64
   3   5   1    8.81    2.20
  -3   5  -1   11.48    1.99
   3  -5   1   10.42    1.85
  -5   5   1    1.56    0.95
  -5   5   1    1.97    0.51
  -5  -5   1    2.83    1.29
  -5   5   1    1.92    1.25
   5  -5  -1    2.19    1.14
   5  -5  -1    3.45    1.23
   7  -5  -3   14.15    2.36
  -7   5   3   15.50    1.78
   7  -5  -3   18.11    2.99
  -7  -5   3   18.00    3.17
  -7   5   3   10.64    2.01
  -9  -5   5   10.81    2.45
   9  -5  -5   10.70    2.55
   9   5  -5    9.53    2.38
   9  -5  -5   10.58    2.49
  -9   5   5   11.54    1.87
  11   5  -7    9.64    2.53
 -11  -5   7   11.64    2.74
  11  -5  -7   10.73    2.47
  11  -5  -7    9.08    2.45
 -11   5   7   11.46    1.74
  13  -5  -9   27.62    4.40
  13   5  -9   28.85    4.65
  13  -5  -9   24.50    3.87
 -13   5   9   28.87    2.88
  15   5 -11   62.75    7.42
  15  -5 -11   57.46    6.69
  15  -5 -11   52.96    5.70
 -15   5  11   57.66    4.53
  15  -5 -11   60.82    4.04
  17   5 -13    4.99    2.51
  17  -5 -13    4.66    1.70
  17  -5 -13    1.94    1.59
  19  -5 -15   12.41    3.08
  19   5 -15   17.74    4.28
  19  -5 -15   10.73    2.59
  19  -5 -15   11.00    3.32
  21  -5 -17    3.57    2.13
  21   5 -17    5.87    2.86
  23   5 -19    3.56    2.42
 -23  -5  19    1.17    2.33
  25   5 -21    7.22    3.30
 -25  -5  21    1.36    1.70
 -27  -5  23    4.72    2.61
  18  -6 -22   15.05    5.35
  18   6 -22   17.63    4.98
  16  -6 -20   66.10    9.64
  16   6 -20   69.12    9.44
  14   6 -18   15.94    4.27
  14  -6 -18   15.58    4.45
  12  -6 -16   45.22    7.51
  12   6 -16   53.83    7.22
  10   6 -14   50.84    6.67
  10  -6 -14   47.83    7.21
   8   6 -12    1.25    1.89
   8   6 -12    2.00    1.04
   8  -6 -12    2.22    1.66
   6   6 -10   -0.16    0.47
   6   6 -10   -0.07    0.73
   6  -6 -10   -0.34    1.80
   4  -6  -8    0.37    1.04
   4  -6  -8    0.28    0.47
  -4  -6   8    0.31    0.60
   4   6  -8   -1.07    1.26
   4  -6  -8   -0.02    0.53
   4   6  -8   -0.29    0.80
   2  -6  -6   26.13    4.47
  -2  -6   6   28.12    3.96
   2   6  -6   29.61    3.80
   2   6  -6   25.49    3.15
   2  -6  -6   22.58    2.48
   2   6  -6   21.66    4.22
   0   6   4    3.40    1.48
   0   6   4    4.74    1.02
   0   6  -4    5.71    2.09
   0   6  -4    7.82    1.94
   0   6  -4    4.13    1.21
   0  -6  -4    4.79    0.81
   0  -6   4    6.11    1.86
   0  -6  -4    3.31    1.48
  -2   6  -2   67.11    7.18
  -2   6  -2   75.39    5.15
  -2   6  -2   83.77    5.45
   2   6   2   79.94    7.16
   2  -6   2   81.45    6.80
  -2  -6  -2   77.97    7.35
  -4  -6   0    0.32    0.85
   4   6   0   -1.21    1.33
   4  -6   0    0.22    0.57
   4  -6   0    0.34    0.58
  -4   6   0    0.04    0.53
  -4   6   0   -1.19    1.58
  -4   6   0    1.12    0.64
  -6  -6   2  141.68    9.73
   6  -6  -2  129.86    8.88
  -6   6   2  138.13    7.42
  -6   6   2  118.67    5.30
  -8  -6   4    1.89    0.94
   8   6  -4    1.74    1.40
  -8   6   4    2.61    0.82
   8  -6  -4    5.54    1.89
  10  -6  -6   18.76    3.60
  10   6  -6   13.02    2.97
 -10  -6   6   16.08    3.42
 -10   6   6   16.16    2.41
  10   6  -6   22.88    2.18
  12   6  -8    0.76    1.03
  12  -6  -8    1.52    1.16
 -12  -6   8    0.50    1.05
  14   6 -10   17.58    4.08
  14  -6 -10   11.29    3.33
  16   6 -12   30.42    5.73
  16  -6 -12   30.57    5.41
  18   6 -14   14.77    4.35
  18  -6 -14    6.80    2.83
  20  -6 -16   74.00    9.07
  20   6 -16   89.08   10.71
  22  -6 -18   -1.33    2.36
  22   6 -18    1.78    2.07
 -24  -6  20   17.21    5.02
  24   6 -20   15.85    5.04
  24  -6 -20   12.11    4.16
 -26  -6  22    4.71    2.74
  17   7 -21   23.62    5.74
  15  -7 -19    1.84    2.29
  15   7 -19    0.37    1.14
  13   7 -17    2.92    1.56
  13  -7 -17    3.10    1.98
  13   7 -17    0.22    1.29
  11   7 -15    3.04    1.76
  11   7 -15    3.41    1.72
  11  -7 -15    3.81    2.35
   9  -7 -13   38.56    6.51
   9   7 -13   39.37    6.18
   9   7 -13   45.17    5.48
   7   7 -11   16.06    3.48
   7  -7 -11   19.40    4.46
   7   7 -11   18.04    3.44
   5  -7  -9   92.26    9.17
   5   7  -9   98.49    6.75
  -5  -7   9   84.54    7.84
   5   7  -9   86.24    7.84
   3  -7  -7    0.01    0.77
  -3  -7   7   -0.62    0.87
   3   7  -7   -0.29    0.52
   3   7  -7   -0.39    1.75
   3   7  -7   -0.24    1.07
  -1  -7   5  103.82    8.38
   1  -7  -5  122.37    9.98
   1   7  -5  100.43    9.72
   1   7  -5  111.10    6.57
  -1   7   5   91.94    8.41
   1   7  -5   97.74    7.14
  -1   7  -3    1.20    0.42
  -1   7  -3   -0.64    0.94
   1   7   3   -0.31    1.34
   1   7   3    0.72    0.43
   1  -7   3    1.54    0.80
  -1   7  -3    0.73    0.38
  -3   7  -1   12.92    2.27
   3  -7   1   12.69    2.89
  -3  -7  -1   21.68    4.16
   3   7   1   16.86    3.64
  -3   7  -1   17.24    2.54
  -3   7  -1   19.07    3.84
  -5   7   1    2.11    1.69
  -5  -7   1    2.66    1.57
   5  -7  -1    1.97    1.14
  -5   7   1    4.14    1.37
   5   7  -1    3.42    1.61
  -5   7   1    3.52    0.99
   7  -7  -3   14.42    3.26
  -7   7   3   10.45    1.62
   7   7  -3   12.95    2.92
  -7  -7   3   16.59    3.65
  -9  -7   5   18.15    3.94
   9   7  -5   18.06    3.68
   9  -7  -5   17.24    3.77
  11   7  -7   -0.96    1.27
 -11  -7   7    0.69    0.96
  11  -7  -7   -0.32    0.98
  13   7  -9    4.60    1.98
  13  -7  -9    5.30    2.51
 -13  -7   9    1.05    1.23
  15   7 -11    6.99    3.04
  15  -7 -11    3.50    1.88
  17  -7 -13   -1.43    1.36
  17   7 -13   -1.36    1.13
  19   7 -15    7.79    2.89
  19  -7 -15   10.17    3.55
  21   7 -17    4.47    2.59
  21  -7 -17    1.44    1.74
  23   7 -19    9.95    4.34
  23  -7 -19    9.01    3.66
  16   8 -20   -0.53    1.96
  14   8 -18   -0.50    1.78
  12  -8 -16    0.73    1.38
  12   8 -16    5.19    2.68
  10   8 -14   26.42    5.30
  10  -8 -14   21.14    5.23
   8  -8 -12    2.28    1.76
   8   8 -12    2.96    1.71
   6   8 -10   -0.83    1.05
  -6  -8  10   -0.76    1.49
   6   8 -10   -0.10    1.55
   6  -8 -10    1.47    1.38
  -4  -8   8    1.47    1.34
   4   8  -8   -1.06    1.05
   4   8  -8    0.83    1.41
   4  -8  -8   -0.05    0.81
  -2  -8   6   15.71    3.48
   2  -8  -6   13.18    3.61
   2   8  -6   14.47    4.35
   2   8  -6   16.76    3.29
   0   8  -4    1.06    0.85
   0  -8  -4    3.90    2.12
   0   8   4    6.09    2.69
   0  -8   4   -0.06    1.29
   0   8  -4   -0.25    2.02
  -2   8  -2    8.06    2.86
  -2  -8  -2   11.00    3.22
   2  -8   2    8.43    2.66
   2   8   2    4.77    1.92
   4  -8   0   26.06    4.68
  -4   8   0   21.86    4.84
  -4  -8   0   24.70    4.93
   4   8   0   22.40    4.51
  -6  -8   2    2.96    1.51
   6  -8  -2    3.28    1.95
   6   8  -2    1.89    1.38
   6   8  -2    5.39    2.56
   8  -8  -4   -0.20    1.06
  -8  -8   4    2.37    1.38
   8   8  -4   -0.20    0.91
   8   8  -4    0.10    1.33
  10   8  -6    8.38    2.62
  10  -8  -6    9.70    2.93
 -10  -8   6    7.54    2.74
  12  -8  -8    1.77    1.87
  12   8  -8   -1.08    1.20
 -12  -8   8   -0.81    1.12
  14   8 -10   28.89    5.51
  14  -8 -10   23.92    5.17
  16  -8 -12    3.82    1.78
  16   8 -12    3.53    2.23
  18   8 -14   32.75    6.50
  18  -8 -14   19.04    4.88
  20   8 -16    9.89    3.77
  20  -8 -16   20.79    5.48
  13   9 -17    2.30    2.06
  11   9 -15    1.66    1.61
   9  -9 -13    7.42    3.26
   9   9 -13    6.00    2.86
   9   9 -13    9.48    3.12
   7  -9 -11   -0.08    1.54
   7   9 -11   -1.28    2.97
   5   9  -9   27.13    6.20
   5  -9  -9   41.24    7.01
  -5  -9   9   28.60    5.33
   3  -9  -7    0.10    1.64
   3   9  -7   -0.29    1.15
  -3  -9   7    0.01    0.74
   1  -9  -5    6.09    2.47
   1   9  -5    4.01    2.29
  -1  -9   5    4.80    2.08
  -1  -9  -3   31.34    5.79
  -1   9  -3   24.37    5.51
   1  -9   3   33.47    5.57
   1   9   3   25.90    5.24
  -3   9  -1   36.41    6.52
   3   9   1   33.26    6.02
  -3  -9  -1   27.18    5.47
   3   9   1   24.24    4.01
   3  -9   1   33.49    5.56
   5  -9  -1   26.43    5.04
  -5  -9   1   29.20    5.65
   5   9  -1   24.48    4.09
   5   9  -1   16.95    4.19
   7   9  -3   21.31    4.86
   7   9  -3   16.83    3.47
   7  -9  -3   21.66    4.58
  -7  -9   3   21.82    4.76
   9   9  -5   61.65    8.80
  -9  -9   5   60.03    8.11
   9  -9  -5   58.90    7.89
   9   9  -5   48.34    6.43
 -11  -9   7    0.42    0.92
  11  -9  -7   -0.04    0.75
  11   9  -7    2.59    1.60
  11   9  -7    3.45    2.26
  13   9  -9    7.50    2.71
  13  -9  -9    7.49    2.96
 -13  -9   9    5.71    3.14
  15  -9 -11    0.17    0.84
  15   9 -11   -0.10    0.84
  17  -9 -13   -6.26    2.92
  17   9 -13    0.66    0.99
  -4 -10   8    1.09    1.28
  -2 -10   6   10.74    3.16
   2 -10  -6   14.54    4.48
   0 -10  -4    4.84    2.71
   0  10  -4    1.31    1.44
   0 -10   4    2.57    1.74
   2 -10   2   10.25    3.38
   2  10   2   21.61    5.35
  -2  10  -2   10.41    3.40
  -2 -10  -2   15.06    4.42
   4 -10   0   -1.35    1.93
  -4 -10   0    1.03    1.65
   4  10   0    1.64    1.47
  -6 -10   2    1.95    1.22
   6  10  -2    6.87    3.08
   6 -10  -2    4.02    1.91
   8  10  -4   13.70    4.37
   8 -10  -4    9.30    3.27
  -8 -10   4    8.80    3.64
  10 -10  -6    3.01    2.22
  12 -10  -8   28.26    6.11
  14  10 -10    4.73    2.42
  24   0 -29   -0.29    1.40
 -24   0  29   -3.40    2.35
  22   0 -27   -2.25    2.84
 -22   0  27   -1.38    1.55
 -20   0  25    0.51    1.11
  20   0 -25   -2.96    2.22
  18   0 -23   -3.15    2.20
 -18   0  23    0.64    1.22
  16   0 -21    0.11    2.11
 -16   0  21   -0.05    1.39
 -14   0  19    0.39    0.73
  14   0 -19   -0.70    2.00
  12   0 -17   -0.39    0.91
  10   0 -15    1.84    0.83
   8   0 -13    1.74    1.17
   6   0 -11   -0.36    0.77
  -6   0  11    0.17    0.53
  -4   0   9    0.05    0.81
   4   0  -9    0.19    0.65
  -2   0   7    0.13    0.32
   2   0  -7   -0.10    0.97
   0   0   5    1.13    0.77
   0   0  -5    0.43    0.52
  -6   0   1    0.70    0.44
   8   0  -3   -0.23    0.37
  -8   0   3    0.44    0.59
  10   0  -5    0.22    0.31
 -10   0   5   -0.41    0.40
  12   0  -7    1.71    1.10
 -12   0   7    0.30    0.49
 -12   0   7    0.34    0.59
 -12   0   7    0.07    0.48
  12   0  -7    0.33    0.42
 -14   0   9   -0.12    0.77
 -14   0   9   -1.09    0.70
  14   0  -9   -0.09    0.53
 -14   0   9    1.09    0.95
  14   0  -9    0.44    0.57
 -16   0  11   -0.01    0.82
  16   0 -11   -0.11    0.55
 -16   0  11    0.47    0.87
 -18   0  13   -1.19    1.00
 -18   0  13    0.48    0.51
  18   0 -13    0.58    0.86
 -20   0  15   -0.44    0.54
 -20   0  15   -0.30    0.71
  20   0 -15    0.72    1.23
 -22   0  17    0.33    0.77
  22   0 -17   -0.49    1.32
 -22   0  17    0.31    0.53
 -24   0  19    2.01    2.18
  24   0 -19   -0.88    1.00
 -26   0  21    1.65    1.01
  26   0 -21   -3.74    2.15
 -28   0  23    0.75    1.49
  28   0 -23    0.55    1.60
 -30   0  25   -4.66    2.63
  30   0 -25    0.07    1.00
  32   0 -27    1.13    2.12
 -23   1  28    5.24    2.41
  23  -1 -28   15.88    5.25
  23   1 -28    9.38    3.87
 -23  -1  28    6.75    3.04
  21  -1 -26   30.14    6.95
 -21   1  26   36.05    6.52
 -21  -1  26   26.36    5.66
  21   1 -26   37.04    7.52
 -19  -1  24   48.44    7.24
  19   1 -24   60.61    9.09
 -19   1  24   54.18    7.41
  19  -1 -24   57.59    9.01
 -17   1  22   13.04    3.51
  17  -1 -22   16.19    4.45
 -17  -1  22   14.74    3.76
  17   1 -22   13.51    4.21
  15   1 -20    7.31    2.79
  15  -1 -20    9.09    3.39
 -15   1  20    7.09    2.53
 -13   1  18   39.72    5.14
  13  -1 -18   40.13    6.11
  13   1 -18   45.57    6.41
 -13  -1  18   38.95    3.01
  11  -1 -16   31.78    4.97
 -11   1  16   39.82    4.61
 -11  -1  16   33.03    2.65
  11   1 -16   34.70    5.17
   9   1 -14   89.83    2.89
   9   1 -14   99.54    7.95
  -9  -1  14   97.14    4.35
   9  -1 -14   90.48    8.14
  -9   1  14   99.37    6.64
   9  -1 -14  112.25    4.18
  -7   1  12  107.42    6.31
   7   1 -12  111.32    7.73
   7  -1 -12   97.55    3.63
   7   1 -12  108.30    3.37
   7  -1 -12   99.57    8.05
   5  -1 -10  265.73    5.82
   5   1 -10  245.33    5.22
   5  -1 -10  265.55   12.12
   5   1 -10  256.66   10.56
   5  -1 -10  266.18   11.27
   3   1  -8   95.09    5.81
   3  -1  -8  105.48    6.43
   3  -1  -8  110.81    7.23
  -1  -1   6    8.82    1.12
   1   1  -6    7.56    1.49
   1  -1  -6    8.21    1.72
  -1  -1  -4   13.97    1.53
  -1  -1  -4   13.33    1.08
  -1   1  -4   15.40    1.87
  -1  -1  -4   14.95    1.65
  -3  -1  -2  199.69    5.37
  -3   1  -2  191.57    5.28
  -3   1  -2  193.11    5.26
  -3  -1  -2  193.36    4.15
  -3   1  -2  206.62    6.03
   3  -1   2  201.20    6.62
  -3   1  -2  198.47    5.37
  -5   1   0   92.39    4.19
  -5  -1   0   96.68    3.64
   5   1   0   93.69    2.63
  -5  -1   0   88.03    2.96
  -5  -1   0   79.29    2.38
   5   1   0   89.35    3.10
   5  -1   0   87.54    3.98
  -7   1   2   58.28    3.68
  -7  -1   2   61.14    3.20
   7   1  -2   65.87    3.15
   7  -1  -2   57.11    2.24
  -7  -1   2   56.82    2.74
  -9   1   4  763.06   10.78
  -9  -1   4  747.49   12.29
   9   1  -4  723.36   12.67
   9   1  -4  753.59   14.64
   9  -1  -4  779.43   11.23
  11   1  -6   75.63    5.02
  11  -1  -6   76.11    4.30
 -11   1   6   72.36    4.11
 -11  -1   6   79.39    4.67
 -11  -1   6   65.43    5.22
  11  -1  -6   74.04    5.50
 -13  -1   8  120.23    7.62
 -13  -1   8  131.39    6.76
  13  -1  -8  111.04    7.00
 -13   1   8  122.01    6.03
  13  -1  -8  131.79    6.51
  13   1  -8  129.71    7.33
 -15   1  10   33.89    4.00
 -15   1  10   37.26    3.78
 -15  -1  10   41.05    4.73
  15   1 -10   35.49    4.21
  15  -1 -10   32.76    3.71
 -15  -1  10   46.45    4.58
  15  -1 -10   36.20    4.14
 -17  -1  12   52.37    5.62
 -17   1  12   48.06    5.13
  17   1 -12   50.23    5.53
  17  -1 -12   50.72    5.12
 -17  -1  12   53.31    5.32
 -17   1  12   48.12    3.82
  19   1 -14    2.39    1.40
 -19  -1  14    0.73    1.05
 -19   1  14    2.25    0.96
 -19   1  14   -0.06    0.87
  19  -1 -14    2.20    1.12
 -19  -1  14    3.20    1.37
  21   1 -16    0.22    0.84
 -21  -1  16    0.85    1.28
  21  -1 -16    1.02    1.14
 -21   1  16    0.16    0.44
 -21  -1  16    0.93    0.92
 -21   1  16    0.98    0.98
 -23   1  18   93.32    8.94
  23   1 -18   94.53    9.26
 -23  -1  18  100.83    8.50
 -23  -1  18   94.23    9.03
  23  -1 -18   99.67    9.43
  25   1 -20   -0.64    1.56
 -25  -1  20    5.24    3.04
 -25  -1  20   -0.64    1.16
  25  -1 -20    0.87    0.84
 -25   1  20    3.91    2.31
 -27  -1  22   35.15    6.39
  27   1 -22   36.29    6.46
  27  -1 -22   29.04    5.83
  29   1 -24   -0.06    1.81
 -29  -1  24    2.12    1.79
  29  -1 -24    3.83    2.40
  31  -1 -26    9.80    3.98
  31   1 -26   10.44    4.06
  24  -2 -29    2.24    2.11
 -24   2  29    1.84    1.95
  22   2 -27   15.51    4.86
  22  -2 -27   13.25    4.79
 -22   2  27    9.73    3.17
 -22  -2  27   17.39    4.76
  20  -2 -25   22.56    5.69
 -20   2  25   15.72    3.94
  20   2 -25   14.38    4.52
 -20  -2  25   17.41    4.70
 -18   2  23    2.07    1.46
  18   2 -23    3.40    2.16
  18  -2 -23    6.25    2.55
  16  -2 -21   64.86    8.36
  16   2 -21   55.49    7.67
 -16   2  21   53.89    6.54
 -14  -2  19    5.87    1.43
  14  -2 -19    3.44    1.92
 -14   2  19    3.59    1.49
  14   2 -19    2.94    1.46
  12  -2 -17   60.29    7.29
 -12   2  17   56.94    5.79
 -12  -2  17   57.19    4.37
  12   2 -17   57.13    3.46
  12   2 -17   64.17    7.20
  12  -2 -17   58.32    4.12
  10  -2 -15   47.53    3.57
 -10   2  15   46.54    4.71
  10   2 -15   38.61    2.87
  10  -2 -15   48.01    6.09
  10   2 -15   46.31    5.69
   8   2 -13  278.21    7.81
   8  -2 -13  278.31   13.88
   8   2 -13  301.98   13.34
   8  -2 -13  292.28   12.83
  -8   2  13  292.41   10.57
   6  -2 -11    4.38    1.49
   6   2 -11    3.26    1.12
  -6   2  11    6.27    1.41
   6   2 -11    4.10    0.92
  -6   2  11    3.81    0.90
   6  -2 -11    3.64    1.65
  -4   2   9  194.29   10.28
  -4   2   9  164.80    6.12
   4   2  -9  155.81    7.94
   4   2  -9  188.57    6.51
   4  -2  -9  202.42    9.84
  -4   2   9  190.38    6.57
   2   2  -7  140.60    5.63
   2  -2  -7  159.02    7.59
   2  -2  -7  141.09    6.01
   2   2  -7  134.46    5.54
   2  -2  -7  149.21    7.45
  -2   2   7  139.12    7.32
   2  -2  -7  136.42    5.98
  -2   2   7  130.20    4.53
   2   2  -7  137.34    6.57
  -2  -2   7  137.14    6.45
   0   2  -5  264.22    6.75
   0  -2   5  275.64    7.85
   0  -2  -5  286.56    9.16
   0   2  -5  276.25    8.12
   0   2  -5  231.11    7.34
   0  -2   5  266.94    8.10
   0  -2  -5  256.43    7.29
   0  -2  -5  269.33    7.42
  -2   2  -3  297.19    6.72
  -2   2  -3  300.84    8.36
   2  -2   3  303.83    6.62
  -2   2  -3  288.01    8.60
   2   2   3  263.94    7.23
  -2   2  -3  299.15    6.73
   2  -2   3  312.30    6.80
  -2  -2  -3  309.82    8.82
  -2   2  -3  294.23    8.89
   2   2   3  331.95    7.62
  -4   2  -1   23.51    1.92
   4  -2   1   23.85    1.27
  -4   2  -1   22.92    1.71
  -4   2  -1   22.91    2.39
  -4  -2  -1   22.61    2.32
  -4   2  -1   25.06    2.43
   4  -2   1   20.29    1.75
   6  -2  -1 1022.88   13.57
   6  -2  -1 1028.75    9.65
   6   2  -1 1066.96    9.62
  -6   2   1 1050.19   16.10
  -6  -2   1 1071.14   15.86
  -8   2   3  245.47    4.16
   8   2  -3  251.69    6.29
  -8   2   3  253.86    8.58
  -8  -2   3  253.61    8.13
   8  -2  -3  236.18    5.32
  10   2  -5  267.66   10.34
  10  -2  -5  257.70    6.97
 -10   2   5  264.65    6.28
 -12   2   7   75.75    4.24
  12   2  -7   70.98    5.66
  12  -2  -7   71.42    4.38
  12  -2  -7   78.92    6.47
 -14   2   9  151.13    6.90
  14   2  -9  139.73    8.61
 -14  -2   9  145.84    7.91
  14  -2  -9  141.86    7.20
  16  -2 -11  100.03    6.79
 -16  -2  11   95.07    6.98
  16   2 -11  102.12    7.80
 -16   2  11  102.77    6.39
 -16  -2  11  103.65    7.99
  18   2 -13    0.54    1.50
 -18  -2  13    0.87    1.16
 -18  -2  13    0.90    1.29
  18  -2 -13    0.31    1.12
 -20  -2  15   70.96    7.23
  20  -2 -15   71.97    7.06
 -20  -2  15   75.82    7.29
  20   2 -15   69.09    7.32
  22  -2 -17   50.42    6.37
  22   2 -17   51.86    6.75
  22  -2 -17   61.97    5.48
 -22  -2  17   55.75    6.70
 -22  -2  17   45.64    6.25
 -24  -2  19   35.89    5.41
  24  -2 -19   40.25    4.47
 -24  -2  19   44.13    6.52
  24  -2 -19   34.46    5.91
  24   2 -19   38.47    6.26
 -26  -2  21    0.27    1.27
  26   2 -21    0.07    1.31
 -26  -2  21   -0.67    1.14
  26  -2 -21    0.45    0.88
  28  -2 -23    6.82    2.87
  28   2 -23    7.38    3.16
 -28  -2  23    8.65    3.62
  30   2 -25   15.39    4.84
  30  -2 -25   18.24    5.61
 -30  -2  25   14.93    4.74
  32  -2 -27   -2.68    2.31
  23  -3 -28    1.69    1.72
  21  -3 -26   -0.27    1.59
  21   3 -26    4.17    3.37
 -21  -3  26    3.43    2.96
  19   3 -24    8.66    4.10
  19  -3 -24    6.79    2.91
 -17   3  22    2.71    2.20
  17   3 -22   -1.13    1.35
  17  -3 -22   -0.68    1.14
 -15  -3  20    9.77    2.18
  15   3 -20   10.39    3.29
  15  -3 -20    9.60    3.06
 -15   3  20   12.04    3.11
 -13   3  18    0.29    1.32
  13  -3 -18    0.71    1.19
  13   3 -18   -0.37    1.30
  11  -3 -16    6.25    2.12
 -11   3  16    5.98    1.86
  11  -3 -16    5.72    2.04
  11   3 -16    7.04    1.60
  11   3 -16    4.69    2.10
   9  -3 -14   50.06    5.54
   9   3 -14   46.84    5.59
   9   3 -14   44.94    3.93
   9  -3 -14   53.03    6.21
   7  -3 -12  134.85    9.17
   7   3 -12  121.96    8.27
   7   3 -12  124.02    6.48
  -7   3  12  127.95    6.83
   7  -3 -12  135.16    8.47
   5  -3 -10  230.69   10.35
   5  -3 -10  259.27   11.55
   5   3 -10  220.97    8.61
   5   3 -10  244.99   10.71
   5  -3 -10  235.01    9.06
  -5   3  10  229.01    9.08
   5  -3 -10  245.91   12.03
  -3  -3   8   59.87    4.74
   3  -3  -8   65.05    5.61
  -3   3   8   61.25    5.20
   3   3  -8   69.52    4.81
  -3   3   8   57.58    4.56
   3  -3  -8   69.07    5.16
   3   3  -8   60.81    4.34
   3   3  -8   69.91    5.18
   3  -3  -8   60.56    4.03
   3  -3  -8   72.90    3.54
  -1  -3   6   25.78    2.70
   1   3  -6   29.11    3.13
   1  -3  -6   26.52    3.38
   1   3  -6   27.44    2.86
   1   3  -6   25.75    2.67
   1  -3  -6   29.77    1.90
   1  -3  -6   27.28    3.04
  -1  -3   6   27.84    2.93
  -1   3   6   27.78    3.15
   1   3  -6   30.11    3.02
  -1   3  -4   13.19    1.81
  -1  -3  -4   16.81    2.47
  -1   3  -4   15.91    2.33
  -1   3  -4   19.14    2.32
   1  -3   4   17.41    2.11
   1  -3   4   15.00    1.85
  -1   3  -4   14.57    1.87
   1   3   4   13.22    1.66
   1   3   4   15.60    2.14
  -3  -3  -2   47.00    4.13
  -3   3  -2   46.45    3.54
  -3   3  -2   44.21    3.28
   3  -3   2   43.82    3.36
  -3   3  -2   44.36    4.02
   3  -3   2   43.83    3.27
  -3   3  -2   46.35    4.15
  -3   3  -2   42.25    2.52
  -5  -3   0   17.71    2.54
   5  -3   0   15.77    2.09
   5  -3   0   19.27    2.34
  -5   3   0   20.62    2.83
  -5   3   0   16.74    2.48
  -5   3   0   16.27    1.26
  -5   3   0   21.39    2.38
  -5   3   0   19.42    2.31
  -7   3   2    2.86    1.08
   7   3  -2    2.36    0.48
   7  -3  -2    2.76    1.03
   7  -3  -2    2.06    0.85
  -7  -3   2    1.46    0.85
  -9  -3   4   18.05    2.60
  -9   3   4   21.02    2.83
   9  -3  -4   18.28    2.78
  -9   3   4   19.99    1.35
   9  -3  -4   21.05    2.88
   9  -3  -4   17.38    2.39
  11  -3  -6   79.22    4.10
  11  -3  -6   69.70    5.27
 -11   3   6   76.08    3.56
  11   3  -6   75.45    6.30
  13   3  -8  142.16    9.03
  13  -3  -8  136.11    7.16
  13  -3  -8  139.12    7.63
 -13   3   8  144.13    5.94
  15  -3 -10   83.45    6.44
  15  -3 -10   89.60    6.31
 -15   3  10   96.42    5.60
  15   3 -10   90.66    7.78
 -17   3  12    3.71    1.23
  17  -3 -12    2.12    0.83
  17   3 -12    2.14    1.46
  17  -3 -12    4.61    1.60
  19  -3 -14    1.83    0.67
 -19  -3  14    3.55    1.90
 -19  -3  14    4.48    2.03
  19   3 -14   -0.67    1.57
  19  -3 -14    1.92    1.10
 -21  -3  16   12.49    3.26
  21  -3 -16    7.15    2.20
  21   3 -16   11.13    3.62
  21  -3 -16   11.15    2.46
 -21  -3  16   12.69    3.21
  23  -3 -18   15.59    3.85
  23  -3 -18   16.99    2.97
 -23  -3  18   12.90    3.32
 -23  -3  18   17.03    3.70
  23   3 -18   21.96    4.76
  25   3 -20   -0.03    0.85
 -25  -3  20   -0.30    0.91
 -25  -3  20    1.21    1.40
  25  -3 -20    0.35    0.85
  27  -3 -22   -0.76    1.97
 -27  -3  22    2.77    2.40
 -29  -3  24    3.74    3.11
  29   3 -24    0.81    1.87
  22  -4 -27   18.85    4.81
  20  -4 -25    5.44    2.34
  20   4 -25    5.94    2.91
  18  -4 -23   10.63    3.13
  18   4 -23   19.27    5.04
  16  -4 -21   12.63    3.76
  16   4 -21    9.81    3.63
  14  -4 -19    7.96    2.98
  14   4 -19    5.87    2.60
  12  -4 -17    6.32    2.03
  12   4 -17    7.55    2.59
  12  -4 -17    8.01    2.74
  10  -4 -15    5.17    2.12
  10  -4 -15    6.94    2.18
  10  -4 -15    5.34    2.03
  10   4 -15    6.87    2.19
   8  -4 -13   -0.41    1.55
   8  -4 -13   -0.29    0.65
   8   4 -13   -0.51    0.90
   6   4 -11    3.34    1.39
   6  -4 -11    2.37    0.87
   6  -4 -11    4.72    1.79
   4  -4  -9  127.08    8.72
   4  -4  -9  124.81    5.34
   4   4  -9  113.86    7.36
   4  -4  -9  121.79    6.01
   2   4  -7  344.29   11.16
   2  -4  -7  314.92    7.83
   2  -4  -7  345.33   13.48
   2   4  -7  308.78   11.13
  -2  -4   7  337.35   11.58
  -2  -4   7  349.60   11.47
  -2   4   7  359.86   12.41
   0   4   5   50.56    3.34
   0  -4   5   49.95    4.11
   0  -4  -5   57.34    3.39
   0   4  -5   55.11    4.21
   0   4   5   51.86    4.55
   0  -4  -5   50.65    4.86
   0   4  -5   46.87    3.86
   0   4  -5   43.31    3.92
   2  -4   3  624.46   14.52
  -2  -4  -3  655.19   17.23
   2   4   3  633.39   15.71
  -2   4  -3  693.61   14.77
  -2   4  -3  734.01   13.20
  -2   4  -3  667.61   18.43
  -2   4  -3  644.88   14.88
  -4   4  -1   11.16    1.37
  -4  -4  -1    9.91    2.11
   4  -4   1   11.06    1.88
  -4   4  -1    8.61    1.77
   4  -4   1    7.79    1.73
  -4   4  -1    9.27    2.11
  -4   4  -1   10.21    1.76
  -6  -4   1   94.21    6.51
   6  -4  -1  102.69    6.16
  -6   4   1  110.05    3.45
  -6   4   1  104.86    6.25
  -6   4   1   96.77    6.96
   6  -4  -1  117.75    6.28
  -6   4   1  113.20    6.26
   8  -4  -3   10.11    2.21
   8  -4  -3   13.84    2.42
  -8  -4   3   17.67    2.81
  -8   4   3   17.46    1.61
  -8   4   3   15.67    2.46
  10  -4  -5   13.05    2.43
  10  -4  -5   12.14    2.32
 -10   4   5   11.91    1.27
 -10  -4   5   12.52    2.46
  10   4  -5   13.33    2.71
 -12   4   7    2.84    0.77
  12   4  -7    1.69    0.90
  12  -4  -7    1.77    1.12
  12  -4  -7    1.77    1.07
  14  -4  -9   37.44    4.35
  14  -4  -9   36.71    2.34
  14  -4  -9   36.54    4.63
  14   4  -9   41.35    5.43
 -14   4   9   44.12    3.46
  14  -4  -9   43.52    3.63
 -16   4  11  155.59    7.34
  16  -4 -11  148.25    8.81
  16  -4 -11  134.97    7.63
  16   4 -11  159.43   11.43
  18  -4 -13   -0.28    0.82
  18  -4 -13   -0.44    0.80
  18   4 -13   -1.17    1.63
  20   4 -15   86.95    9.31
  20  -4 -15   77.69    6.64
  20  -4 -15   71.93    7.05
  22  -4 -17    8.71    2.71
  22  -4 -17    6.42    1.98
  22   4 -17    4.34    2.57
 -22  -4  17    5.55    2.00
 -22  -4  17    6.42    2.50
  24   4 -19   39.32    6.91
  24  -4 -19   36.50    5.73
 -24  -4  19   32.52    5.71
 -24  -4  19   26.12    5.15
 -26  -4  21    4.51    1.70
  26   4 -21    6.43    3.31
 -26  -4  21    2.27    1.57
  28   4 -23   -0.20    0.94
 -28  -4  23    5.91    2.72
  19  -5 -24   58.56    8.38
  19  -5 -24   61.55    9.46
  19   5 -24   63.62    9.76
  17  -5 -22   35.26    6.87
  17  -5 -22   22.20    4.92
  17   5 -22   25.54    5.69
  15  -5 -20   14.28    4.27
  15   5 -20   13.93    4.06
  13  -5 -18   -0.08    1.08
  13  -5 -18    1.15    0.55
  13   5 -18   -1.03    1.82
  11  -5 -16   36.30    5.34
  11  -5 -16   28.24    5.45
  11   5 -16   35.58    5.67
   9  -5 -14   53.08    7.44
   9   5 -14   49.01    6.18
   7   5 -12   18.03    3.48
   7  -5 -12   16.66    3.69
   5  -5 -10  350.72   10.43
   5   5 -10  318.13   12.51
   5  -5 -10  348.23   16.13
   5   5 -10  309.69   13.51
  -3  -5   8   18.97    3.06
   3   5  -8   19.93    3.22
   3  -5  -8   19.69    2.37
   3  -5  -8   19.45    2.75
   3   5  -8   20.26    2.85
   3  -5  -8   22.10    3.82
   1  -5  -6   95.77    7.68
   1   5  -6   95.45    6.28
  -1   5   6   88.92    6.80
  -1  -5   6   95.10    6.50
   1  -5  -6  110.21    5.24
   1   5  -6   82.22    5.63
   1   5   4    7.78    1.45
  -1   5  -4    8.84    1.80
  -1   5  -4    9.17    1.83
   1  -5   4    8.49    1.94
  -1   5  -4    7.65    2.28
   1   5   4    8.86    2.16
  -1  -5  -4    7.72    2.05
  -1  -5  -4    9.00    1.10
   3  -5   2    0.29    0.54
   3  -5   2    0.00    0.56
  -3  -5  -2    0.67    1.14
  -3   5  -2    0.14    0.66
   3   5   2    0.34    0.61
  -3   5  -2   -0.05    0.58
  -3   5  -2   -0.19    1.16
  -5   5   0  163.65    7.89
  -5   5   0  143.48    5.30
  -5  -5   0  157.81    9.43
   5  -5   0  132.84    7.32
  -5   5   0  145.46    9.43
  -5   5   0  146.25    4.11
   5  -5   0  165.57    8.77
  -7   5   2   14.77    1.47
  -7   5   2   16.96    2.61
   7  -5  -2   17.48    2.92
  -7   5   2   17.43    1.76
   7  -5  -2   24.52    3.93
  -7  -5   2   21.07    3.45
  -9  -5   4  272.25   12.40
   9  -5  -4  278.38   11.98
  -9   5   4  252.68    7.52
   9  -5  -4  264.71   12.46
   9   5  -4  277.91    6.07
  11  -5  -6   52.93    5.58
  11  -5  -6   48.35    5.31
 -11  -5   6   48.09    5.30
  11   5  -6   46.78    5.65
 -11   5   6   48.97    2.98
  13  -5  -8   54.34    5.99
  13  -5  -8   54.16    5.68
 -13   5   8   62.98    3.75
  13   5  -8   61.49    6.83
 -15   5  10    7.04    1.55
  15   5 -10    3.18    1.78
  15  -5 -10    3.63    2.09
  15  -5 -10    3.10    1.35
  17  -5 -12   49.22    6.51
  17   5 -12   64.63    7.93
  17  -5 -12   56.98    5.98
  19   5 -14   -0.50    0.87
  19  -5 -14    1.15    1.15
  19  -5 -14   -0.19    0.90
  21   5 -16   29.06    5.75
  21  -5 -16   19.97    4.49
  21  -5 -16   28.43    4.50
 -23  -5  18    6.61    2.47
  23   5 -18    3.22    2.00
  23  -5 -18    5.14    2.11
  25   5 -20   10.93    4.18
 -25  -5  20    9.76    3.69
 -25  -5  20   15.34    4.24
  27   5 -22   13.64    4.91
 -27  -5  22    7.00    2.88
  18  -6 -23    2.98    2.24
  18   6 -23    6.93    3.31
  16   6 -21    2.21    1.40
  16  -6 -21    3.61    2.07
  14  -6 -19   -0.39    1.28
  14   6 -19    0.07    1.21
  12   6 -17   23.48    4.89
  12  -6 -17   26.35    5.74
  10  -6 -15   18.88    4.95
  10   6 -15   11.99    3.46
   8   6 -13    4.14    1.50
   8   6 -13    2.47    1.44
   8  -6 -13    3.44    1.98
   6   6 -11    7.41    1.79
   6  -6 -11   13.06    3.41
   6   6 -11    8.23    2.39
   4   6  -9    2.06    0.99
   4  -6  -9    2.09    1.17
   4  -6  -9    2.72    1.09
   4  -6  -9    0.76    0.63
  -4  -6   9    1.59    0.77
   4   6  -9    1.75    0.69
  -2  -6   7    5.09    1.65
   2   6  -7    5.11    1.67
   2  -6  -7    4.76    1.98
   2   6  -7    7.50    1.74
   2  -6  -7    7.30    1.53
   0   6  -5   -0.23    0.65
   0  -6  -5   -0.09    0.76
   0   6   5    0.08    0.35
   0   6   5   -0.79    1.27
   0   6  -5   -0.53    1.81
   0   6  -5   -0.20    0.56
   0  -6  -5    0.01    0.15
   0  -6   5   -0.03    0.56
   2   6   3   10.90    2.69
  -2   6  -3   11.03    2.05
  -2  -6  -3   10.97    2.70
  -2   6  -3   11.68    2.99
   2   6   3   14.86    2.20
  -2   6  -3   12.10    2.23
   2  -6   3   12.77    2.77
   4   6   1    2.61    1.24
  -4  -6  -1    7.75    2.49
  -4   6  -1    2.63    0.98
  -4   6  -1    1.86    0.83
  -4   6  -1    2.21    0.83
   4  -6   1    4.88    1.78
  -6   6   1   51.63    3.38
  -6   6   1   43.35    5.69
  -6  -6   1   45.81    5.63
   6  -6  -1   41.08    4.98
  -6   6   1   50.22    4.66
   8  -6  -3   43.32    5.16
  -8   6   3   43.66    3.25
  -8  -6   3   41.53    5.34
  -8   6   3   33.93    2.43
  10   6  -5    2.71    0.54
 -10  -6   5    4.05    1.92
 -10   6   5    3.82    1.07
  10  -6  -5    2.35    0.96
  10   6  -5    0.88    0.45
  10   6  -5    2.33    0.95
  12  -6  -7   12.20    2.94
 -12  -6   7   12.75    3.13
  12   6  -7    8.86    2.70
  14  -6  -9    1.10    0.98
  14   6  -9    0.46    0.95
  16   6 -11   -0.60    1.28
  16  -6 -11   -0.18    1.08
  18   6 -13   17.85    4.66
  18  -6 -13   12.87    3.70
  20   6 -15   37.26    6.91
  20  -6 -15   24.41    5.30
  22  -6 -17    7.40    3.13
  22   6 -17    2.62    2.26
  24   6 -19    4.55    3.11
  24  -6 -19    8.36    3.35
 -24  -6  19   12.26    3.48
  26  -6 -21   -0.41    1.01
 -26  -6  21   -0.02    1.91
  17   7 -22    1.63    2.25
  15   7 -20    3.80    2.33
  15  -7 -20    5.31    2.61
  13   7 -18    5.88    2.20
  13   7 -18    7.21    3.05
  13  -7 -18    6.91    3.22
  11  -7 -16    6.88    3.12
  11   7 -16    3.53    1.79
  11   7 -16    9.01    2.75
   9   7 -14   26.46    4.96
   9  -7 -14   25.26    5.48
   9   7 -14   33.61    5.02
   7   7 -12   -0.37    1.04
   7   7 -12    1.26    0.78
   5   7 -10   11.79    2.92
   5  -7 -10    9.52    3.23
   5   7 -10   12.75    2.76
   3   7  -8   31.18    4.39
   3   7  -8   39.98    4.31
   3  -7  -8   43.35    6.24
   3   7  -8   39.36    6.43
  -3  -7   8   41.46    5.31
   1   7  -6   10.19    2.30
   1   7  -6   14.54    3.67
   1  -7  -6   13.40    3.30
   1   7  -6   14.78    2.61
  -1  -7   6   14.52    3.15
   1  -7   4   57.02    6.08
   1   7   4   44.31    5.70
  -1   7  -4   48.55    4.59
   1   7   4   46.49    3.55
  -1   7  -4   48.89    6.77
  -1   7  -4   49.48    4.72
  -1  -7  -4   51.23    6.49
   3  -7   2    5.05    1.72
  -3   7  -2    6.75    1.63
  -3   7  -2    6.71    2.42
  -3   7  -2    8.79    2.03
  -3  -7  -2    8.88    2.80
   3   7   2    4.50    2.00
  -5   7   0    6.97    1.74
   5   7   0    9.97    2.71
  -5   7   0    6.74    1.40
   5  -7   0    7.81    2.49
  -5   7   0    4.05    1.91
  -5  -7   0    3.09    1.71
   7   7  -2   68.02    7.55
   7  -7  -2   60.10    6.56
  -7   7   2   60.10    3.79
  -7  -7   2   70.48    7.58
  -9  -7   4    9.25    3.10
   9  -7  -4   12.13    3.04
   9   7  -4   12.19    2.83
 -11  -7   6    5.27    2.07
  11  -7  -6    4.62    2.09
  11   7  -6    7.17    2.53
 -13  -7   8   26.87    4.94
  13   7  -8   24.42    4.63
  13  -7  -8   16.69    3.75
  15   7 -10    4.03    2.41
  15  -7 -10    3.19    1.58
  17   7 -12    0.84    1.63
  17  -7 -12    2.48    1.38
  19   7 -14    6.77    2.92
  19  -7 -14    4.76    2.54
  21   7 -16    2.91    1.40
  21  -7 -16    5.39    2.42
  23   7 -18    0.08    1.75
  23  -7 -18    1.83    1.64
 -25  -7  20    0.68    1.38
  14   8 -19    5.48    2.73
  12   8 -17   52.72    7.87
  12  -8 -17   52.97    8.86
  10   8 -15    4.38    2.04
  10  -8 -15    3.74    2.74
   8   8 -13   15.31    3.75
   8  -8 -13   16.17    4.52
   6   8 -11   -1.09    1.15
   6  -8 -11    0.22    1.21
   6   8 -11   -2.37    2.21
  -4  -8   9    8.45    2.68
   4   8  -9    6.42    2.16
   4   8  -9    4.83    2.66
   2   8  -7    0.22    1.71
   2   8  -7    0.46    0.87
   2  -8  -7    1.29    1.08
  -2  -8   7    1.12    1.25
   0   8   5   10.99    3.14
   0  -8   5   12.67    3.15
   0   8  -5   12.78    2.65
   0   8  -5    9.76    3.11
   0  -8  -5   14.87    3.98
   2  -8   3   15.32    3.43
  -2  -8  -3   27.01    5.10
  -2   8  -3   19.59    4.54
   2   8   3   14.86    3.59
  -4   8  -1   25.78    5.27
   4   8   1   27.08    4.93
  -4  -8  -1   24.57    4.76
   4  -8   1   29.12    4.82
  -6  -8   1   55.99    7.30
   6   8  -1   44.32    6.48
   6  -8  -1   53.04    6.65
   8   8  -3    1.51    1.44
   8  -8  -3    2.47    1.49
  -8  -8   3    1.17    0.94
   8   8  -3    3.12    1.66
  10  -8  -5   12.02    3.31
 -10  -8   5   11.85    3.36
  10   8  -5    6.50    2.11
 -12  -8   7    1.04    1.23
  12  -8  -7    0.03    1.05
  12   8  -7    1.77    1.13
  14   8  -9    4.44    2.32
  14  -8  -9    6.03    2.66
 -14  -8   9    5.83    2.23
  16  -8 -11    9.80    3.18
  16   8 -11   14.47    4.26
  18  -8 -13    6.95    2.96
  18   8 -13    5.44    2.83
  20  -8 -15   11.70    3.90
  20   8 -15    8.47    3.34
  13   9 -18    3.73    2.08
  11   9 -16   -0.59    0.76
   7  -9 -12    0.12    0.74
   7   9 -12   -4.01    2.55
   5  -9 -10    8.26    3.62
   5   9 -10    7.18    3.48
  -5  -9  10    9.76    2.89
  -3  -9   8    0.49    0.87
   3   9  -8   -2.02    2.33
   3  -9  -8    0.28    0.78
  -1  -9   6    3.66    2.03
   1   9  -6    1.91    1.78
   1  -9  -6    6.62    2.90
   1  -9   4    1.08    0.98
  -1  -9  -4   -1.80    2.24
  -1   9  -4    0.84    1.26
   1   9   4   -1.29    1.43
   3  -9   2   -0.81    0.90
  -3  -9  -2    0.36    0.98
  -3   9  -2   -1.79    2.57
   3   9   2   -0.61    1.37
  -5  -9   0    1.18    1.29
   5   9   0    0.67    0.87
   5  -9   0    4.63    2.40
   5   9   0    2.12    1.16
   7  -9  -2    0.80    2.29
   7   9  -2   -0.37    0.93
  -7  -9   2    0.68    1.00
   7   9  -2   -0.89    1.84
   9   9  -4   21.96    4.15
  -9  -9   4   28.69    5.81
   9   9  -4   26.95    5.67
   9  -9  -4   25.40    5.15
  11  -9  -6   -0.44    1.31
  11   9  -6    3.25    2.19
  11   9  -6    2.26    1.62
 -11  -9   6    1.01    1.50
 -13  -9   8   13.88    4.31
  13  -9  -8   13.80    3.62
  13   9  -8   11.71    3.37
  15  -9 -10   -1.64    1.28
  15   9 -10    2.44    1.50
  17   9 -12    4.49    2.46
  17  -9 -12    0.53    1.33
  -4 -10   9    6.32    2.67
  -2 -10   7    9.99    3.57
   0 -10   5    2.58    1.86
   0 -10  -5    0.48    1.14
   2 -10   3    3.67    2.05
  -2 -10  -3    7.43    3.12
  -2  10  -3    2.67    1.41
   2  10   3    4.48    2.63
   4  10   1    0.23    1.59
   4 -10   1   -0.66    1.41
  -6 -10   1   -3.91    2.35
   6  10  -1   -0.55    1.12
  -8 -10   3   16.83    4.63
   8 -10  -3   16.52    4.37
   8  10  -3   16.46    4.58
  10 -10  -5   -1.77    1.58
  12 -10  -7   -1.06    1.25
  12  10  -7   -2.20    2.14
  14  10  -9   -2.42    1.78
  16  10 -11   12.98    3.85
 -22   0  28   83.48   10.42
  22   0 -28  105.35   13.71
  20   0 -26   39.36    8.10
 -20   0  26   27.00    5.68
  18   0 -24   16.52    4.78
 -18   0  24   18.52    4.22
 -16   0  22    7.39    2.72
  16   0 -22    9.83    3.37
  14   0 -20   15.83    4.25
 -14   0  20   12.95    3.00
  12   0 -18  176.02   12.72
  10   0 -16   17.60    3.68
   8   0 -14  364.71   15.79
  -6   0  12  131.04    8.87
   6   0 -12  126.92    8.67
   4   0 -10  153.40    8.95
  -4   0  10  172.48    9.65
   2   0  -8  451.81   14.41
  -2   0   8  483.87   15.39
   0   0   6  164.94    8.30
   0   0  -6  184.28    8.22
  -2   0  -4  374.66    9.16
  -2   0  -4  322.93    6.42
  -2   0  -4  343.18    8.46
   2   0   4  372.83    6.92
  -4   0  -2   14.44    1.66
  -4   0  -2   21.30    2.00
  -4   0  -2   16.64    1.73
  -6   0   0 1002.79   13.20
   6   0   0 1058.77    8.59
  -6   0   0 1025.01   15.86
  -8   0   2   53.59    4.03
  -8   0   2   59.83    3.67
  10   0  -4  488.18   10.70
 -10   0   4  469.05   13.23
 -12   0   6  237.64    8.45
 -12   0   6  235.51   10.19
  12   0  -6  216.12    8.07
  12   0  -6  252.61    9.79
  14   0  -8  179.30    8.71
 -14   0   8  188.51    9.80
  14   0  -8  186.93    8.36
 -14   0   8  182.22    8.29
 -14   0   8  188.00    8.30
  16   0 -10    9.61    2.21
 -16   0  10   11.52    2.38
 -16   0  10   13.55    2.84
 -18   0  12  159.32    9.30
 -18   0  12  150.41    9.58
  18   0 -12  155.02    9.27
 -20   0  14    6.56    2.06
  20   0 -14    7.96    2.26
 -20   0  14    4.85    1.83
 -22   0  16   -0.22    0.65
  22   0 -16   -0.15    1.19
 -22   0  16    1.43    0.73
 -24   0  18  287.53   15.87
  24   0 -18  251.76   15.05
 -24   0  18  274.98   14.04
  26   0 -20   -0.97    1.41
 -26   0  20   -0.82    2.06
  28   0 -22   23.90    5.29
 -28   0  22   28.22    5.63
 -30   0  24    5.88    3.40
  30   0 -24    3.78    2.30
  32   0 -26   10.46    4.08
  23  -1 -29    2.44    1.85
 -23   1  29    1.85    1.23
  21   1 -27   14.88    5.02
 -21  -1  27   11.74    3.80
  21  -1 -27   14.64    4.81
 -21   1  27   13.73    4.13
 -19  -1  25    8.43    2.66
 -19   1  25   10.24    3.08
  19   1 -25   16.16    4.91
  19  -1 -25    6.62    3.25
 -17  -1  23   -0.10    1.61
  17  -1 -23    0.84    1.09
  17   1 -23    0.42    1.54
 -17   1  23    1.49    0.60
  15  -1 -21   19.22    4.67
 -15   1  21   17.35    3.84
  15   1 -21   16.87    4.44
  13  -1 -19   -2.29    1.27
 -13   1  19   -0.13    0.61
 -11  -1  17    0.49    0.22
 -11   1  17    0.13    0.84
  11   1 -17    0.26    0.89
  11  -1 -17   -1.23    1.12
  -9   1  15   89.82    6.58
  -9  -1  15   83.12    3.77
   9  -1 -15   76.53    7.75
   9   1 -15   81.83    7.65
   7  -1 -13   17.74    3.41
   7  -1 -13   14.94    1.27
  -7  -1  13   17.96    1.65
   7   1 -13   15.86    3.03
   5  -1 -11   52.87    2.27
   5  -1 -11   68.07    6.43
   5  -1 -11   68.14    6.00
   5   1 -11   64.92    5.73
   3  -1  -9  100.90    7.21
   3   1  -9  108.68    6.68
   3  -1  -9   92.04    6.48
   1  -1  -7   98.17    6.22
  -1  -1   7   86.08    3.67
   1   1  -7   97.79    5.76
  -1  -1  -5  237.96    4.52
  -1  -1  -5  183.97    6.45
   1  -1   5  212.54    8.32
  -1  -1  -5  228.08    6.87
  -1   1  -5  188.99    7.46
  -1  -1  -5  225.88    7.85
  -3   1  -3  545.83   10.55
   3  -1   3  574.93   12.99
  -3   1  -3  549.27    9.13
   3  -1   3  527.31   11.01
  -3  -1  -3  547.04    8.44
  -3  -1  -3  574.12    9.59
  -3   1  -3  530.79   10.38
  -3   1  -3  562.92    5.48
   5   1   1  242.47    5.43
  -5  -1  -1  211.31    5.48
  -5   1  -1  249.36    7.43
   5  -1   1  224.67    7.58
   5   1   1  221.80    3.85
  -5  -1  -1  246.08    5.93
   5  -1   1  239.70    4.83
  -5   1  -1  236.40    6.23
  -7  -1   1    6.95    0.92
   7   1  -1    5.02    1.08
  -7   1   1    9.33    1.53
   7   1  -1    7.35    0.97
  -7  -1   1    8.02    1.10
  -7   1   1    8.03    1.12
  -7  -1   1    9.41    1.23
  -9   1   3    1.25    0.58
   9  -1  -3    1.48    0.49
  -9  -1   3    1.77    0.62
   9   1  -3    1.74    0.65
 -11  -1   5  365.10    9.50
  11   1  -5  377.10   10.34
  11  -1  -5  380.68    8.96
  11   1  -5  345.27   10.79
 -11  -1   5  314.14   11.44
 -13  -1   7   97.07    6.97
  13   1  -7  107.06    6.45
  13  -1  -7  110.87    7.19
  13  -1  -7  106.86    5.62
 -13  -1   7  106.47    5.87
 -13   1   7  110.67    5.60
  15  -1  -9   10.52    2.03
 -15   1   9   10.60    1.96
 -15  -1   9    8.39    2.10
 -15  -1   9    9.62    1.98
  15   1  -9   11.19    2.28
  15  -1  -9    9.03    2.19
  17  -1 -11  294.26   11.77
  17   1 -11  280.76   12.46
 -17  -1  11  279.07   11.75
 -17  -1  11  307.64   13.88
  19   1 -13   44.66    5.39
 -19  -1  13   48.56    5.41
 -19   1  13   44.05    5.16
 -19   1  13   44.12    3.75
 -19  -1  13   46.80    5.67
  19  -1 -13   46.75    5.22
  21   1 -15  179.88   11.55
  21  -1 -15  189.24   11.45
 -21  -1  15  204.64   11.94
 -21  -1  15  184.10   11.58
 -21   1  15  189.00    8.95
 -21   1  15  205.42   11.93
 -23  -1  17    1.90    1.42
  23   1 -17    6.79    2.67
 -23  -1  17    3.99    1.87
  23  -1 -17    3.10    1.65
 -23   1  17    3.09    2.04
  25   1 -19    3.47    2.38
  25  -1 -19    3.84    1.99
 -25  -1  19    4.02    1.79
 -25  -1  19    3.77    1.78
  27  -1 -21    0.77    1.37
 -27  -1  21    2.27    1.58
  27   1 -21    0.30    0.93
 -27  -1  21    2.94    1.74
 -29  -1  23    1.35    1.01
  29  -1 -23    6.15    2.75
  29   1 -23    4.26    2.89
 -31  -1  25    6.37    3.40
  31  -1 -25    2.49    1.87
  31   1 -25    8.64    3.60
  33  -1 -27    1.65    1.82
  22  -2 -28   12.81    4.58
 -22   2  28    9.12    3.39
  22   2 -28   11.25    4.14
 -22  -2  28    8.04    3.51
  20  -2 -26    7.60    3.38
  20   2 -26    4.51    3.14
 -20   2  26    3.68    1.88
 -20  -2  26    3.12    1.61
  18  -2 -24   -0.83    2.08
  18   2 -24   -0.23    1.29
 -18   2  24   -0.89    0.80
 -16   2  22    3.10    1.73
  16  -2 -22    7.23    2.93
  16   2 -22    1.10    1.67
  14  -2 -20   -0.48    0.69
 -14  -2  20   -0.54    0.74
 -14   2  20   -0.32    0.61
  14   2 -20    1.11    1.05
 -12   2  18  117.33    8.44
  12   2 -18   95.65    9.24
  12  -2 -18  105.26    9.76
 -12  -2  18  107.68    5.76
  12  -2 -18  112.86    5.31
  12   2 -18   98.71    4.33
  10  -2 -16   14.35    3.39
 -10   2  16   13.26    2.60
  10  -2 -16   12.83    1.76
  10   2 -16   12.22    3.14
  10   2 -16   13.81    1.69
   8  -2 -14  282.44   13.24
   8   2 -14  265.81   13.12
   8   2 -14  268.84    7.62
   8  -2 -14  261.82    8.05
   8  -2 -14  244.22   13.47
  -8   2  14  248.77   10.10
   6  -2 -12    0.38    0.74
   6   2 -12    2.01    1.28
   6  -2 -12    1.08    0.52
   6   2 -12    1.29    0.58
  -6   2  12    1.26    0.48
  -6   2  12    1.69    0.62
  -4   2  10   80.56    4.43
   4  -2 -10   85.60    6.83
  -4   2  10   75.83    6.76
   4   2 -10   90.58    4.57
  -4   2  10   81.73    4.28
   4   2 -10   89.73    6.32
   4  -2 -10   82.68    6.29
   2   2  -8    4.32    1.30
  -2   2   8    2.05    0.67
  -2   2   8    4.30    1.41
   2   2  -8    2.57    0.77
   2   2  -8    2.54    0.77
   2  -2  -8    3.66    1.24
  -2  -2   8    1.91    0.91
   2  -2  -8    2.72    0.85
   0  -2  -6   46.43    3.39
   0  -2   6   47.92    3.55
   0   2   6   50.53    2.26
   0   2  -6   56.21    3.95
   0  -2   6   47.49    3.51
   0  -2  -6   47.48    3.89
   0  -2  -6   46.33    3.09
   0   2  -6   45.85    2.90
   0   2  -6   47.66    3.46
  -2   2  -4   91.86    3.70
   2   2   4   92.95    3.99
  -2   2  -4   92.63    4.28
   2  -2   4   80.12    3.86
   2   2   4   95.24    4.52
  -2   2  -4   89.73    4.72
   2  -2   4   95.18    3.74
  -2  -2  -4   92.11    4.98
  -4  -2  -2 1153.50   16.94
  -4   2  -2 1080.00   12.16
  -4   2  -2 1061.72   16.83
  -4   2  -2 1153.01   12.90
  -4   2  -2 1124.71   16.88
   4  -2   2 1068.83   11.89
  -6  -2   0    1.12    0.38
  -6  -2   0    0.41    0.24
   6  -2   0    0.92    0.46
   6   2   0    0.22    0.17
  -6   2   0    0.77    0.40
  -6  -2   0    1.12    0.69
  -8  -2   2  386.70    9.96
  -8  -2   2  320.01    7.15
   8   2  -2  384.34    7.45
  -8   2   2  386.73   10.72
  10  -2  -4  121.70    3.97
 -10  -2   4  127.10    5.46
 -10   2   4  120.82    6.45
  10   2  -4  118.44    5.08
 -10   2   4  129.29    3.87
  12   2  -6   73.17    5.77
 -12   2   6   82.46    3.96
 -12  -2   6   86.41    5.16
  12  -2  -6   83.92    4.25
  12  -2  -6   79.94    6.70
 -14   2   8  127.05    5.89
  14   2  -8  118.18    7.73
 -14  -2   8  123.97    6.94
  14  -2  -8  123.06    6.13
 -16  -2  10   12.77    2.44
 -16   2  10   18.72    2.60
  16   2 -10   16.84    3.20
 -16  -2  10   14.13    2.89
  16  -2 -10   17.47    2.68
 -18  -2  12   12.06    3.12
  18  -2 -12   14.07    2.73
  18   2 -12   18.45    3.55
 -18  -2  12   16.20    3.17
  20  -2 -14    7.14    2.17
 -20  -2  14    6.90    2.05
  20   2 -14    6.65    2.61
 -20  -2  14    5.17    1.71
  22   2 -16    4.47    2.26
  22  -2 -16    4.44    2.08
 -22  -2  16    3.44    1.68
 -22  -2  16    6.10    2.06
  24  -2 -18  103.68    7.49
  24  -2 -18   98.73    9.51
 -24  -2  18  106.88    9.51
 -24  -2  18  108.97    9.89
  24   2 -18   94.86    9.60
  26  -2 -20   -0.71    1.15
 -26  -2  20   -0.51    0.74
  26   2 -20   -0.75    1.55
 -26  -2  20    0.33    0.97
 -28  -2  22   36.33    6.64
  28  -2 -22   42.76    7.16
  28   2 -22   36.88    6.76
  30  -2 -24    2.16    1.16
  30   2 -24    6.73    3.05
 -30  -2  24    2.22    1.18
  32  -2 -26    1.44    1.70
  23  -3 -29    1.21    1.45
  21  -3 -27    4.25    2.86
 -21  -3  27    1.13    2.35
  21   3 -27    0.62    1.52
  19   3 -25   57.57    9.13
  19  -3 -25   57.55    8.54
  17  -3 -23   -0.20    0.73
 -17   3  23    1.61    1.65
  17   3 -23    0.56    1.26
  15  -3 -21   55.51    7.57
 -15   3  21   52.47    6.52
  15   3 -21   46.59    7.22
  13   3 -19    2.40    1.97
  13  -3 -19    3.97    1.97
 -13   3  19    0.56    1.07
  11   3 -17   56.19    6.87
 -11   3  17   54.30    5.52
  11   3 -17   57.09    4.39
  11  -3 -17   60.92    4.89
  11  -3 -17   56.75    7.01
  11  -3 -17   62.37    6.62
   9   3 -15    7.88    1.59
   9  -3 -15   11.01    2.88
   9  -3 -15    6.46    2.15
  -9   3  15    9.66    2.22
   9   3 -15    8.90    2.49
   7   3 -13   32.35    3.32
   7   3 -13   31.31    4.39
  -7   3  13   32.14    3.34
  -7   3  13   38.30    3.76
   7  -3 -13   31.46    4.41
   7  -3 -13   28.35    4.42
   5  -3 -11   86.19    7.10
   5  -3 -11   82.28    5.82
   5  -3 -11  100.41    8.01
   5   3 -11   83.63    6.58
  -5   3  11   87.64    5.61
   5   3 -11   84.04    5.37
   3   3  -9    6.09    1.48
   3   3  -9    8.77    1.75
   3  -3  -9   10.43    1.87
   3  -3  -9    9.49    1.91
   3  -3  -9   11.56    2.60
  -3   3   9    6.99    1.55
   3   3  -9   11.63    1.95
  -1  -3   7  264.90    9.46
   1  -3  -7  294.89   11.39
   1   3  -7  282.48    9.84
   1  -3  -7  301.70   10.08
   1   3  -7  300.73   10.25
  -1   3   7  290.45   10.74
   1   3  -7  270.94    8.76
   1  -3  -7  253.03    8.53
  -1   3  -5   19.61    2.19
  -1   3  -5   19.36    2.28
  -1   3  -5   17.98    2.31
  -1  -3  -5   17.76    2.65
   1  -3   5   18.17    2.17
   1  -3   5   18.73    2.64
   1  -3   5   18.11    2.20
  -1   3  -5   22.19    2.82
   1   3   5   20.67    2.40
   1   3   5   15.65    1.92
  -1  -3  -5   19.09    1.20
  -3   3  -3  520.22   11.15
   3  -3   3  484.60    9.32
  -3   3  -3  514.55   13.97
  -3  -3  -3  550.55   14.07
   3  -3   3  521.53   12.04
   3   3   3  539.38   12.19
   3  -3   3  485.42   10.57
  -3   3  -3  533.87    9.75
  -3   3  -3  518.63   14.39
  -3   3  -3  527.29   12.47
   5  -3   1  161.88    6.16
  -5  -3  -1  165.00    7.61
  -5   3  -1  156.57    4.82
  -5   3  -1  167.06    7.14
  -5   3  -1  164.23    6.42
  -5   3  -1  135.05    3.59
  -5   3  -1  157.88    7.81
   5  -3   1  173.45    7.39
   7  -3  -1  373.10    9.94
  -7  -3   1  374.18   11.42
   7  -3  -1  390.40   11.20
  -7   3   1  359.89   10.90
   9  -3  -3    3.04    1.01
   9  -3  -3    3.65    0.59
  -9   3   3    1.99    0.74
   9  -3  -3    2.96    1.01
   9   3  -3    3.14    0.65
  -9  -3   3    1.84    0.85
 -11  -3   5    4.40    1.44
  11  -3  -5    1.97    0.93
  11  -3  -5    3.67    1.28
 -11   3   5    4.25    0.72
  11  -3  -5    3.69    0.74
 -13   3   7  328.86    8.10
  13  -3  -7  289.47    9.50
  13   3  -7  314.30   13.30
  13  -3  -7  321.69   12.04
  15  -3  -9   10.42    2.28
  15   3  -9   12.60    2.78
  15  -3  -9    9.00    1.90
 -15   3   9   10.95    1.75
 -17   3  11  135.05    7.09
  17  -3 -11  142.28    8.36
  17  -3 -11  118.29    7.95
  17   3 -11  129.07    9.70
 -17  -3  11  126.94    8.43
  19   3 -13   20.14    4.02
 -19  -3  13   23.03    3.95
  19  -3 -13   21.69    3.27
  19  -3 -13   22.76    3.90
  21  -3 -15  101.61    8.82
 -21  -3  15  123.42   10.28
  21  -3 -15  112.31    7.79
 -21  -3  15  108.78    9.07
  21   3 -15   99.37    9.53
  23   3 -17   10.76    3.49
  23  -3 -17   11.04    3.12
 -23  -3  17    9.26    2.79
  23  -3 -17   12.37    2.62
 -23  -3  17   10.54    2.82
  25   3 -19   -0.48    1.15
 -25  -3  19    2.31    1.74
 -25  -3  19    0.32    0.87
  25  -3 -19    2.43    1.88
  27   3 -21   21.94    5.27
 -27  -3  21   18.21    4.29
 -27  -3  21   17.38    4.50
  27  -3 -21    7.84    2.80
  29   3 -23    0.23    1.76
 -29  -3  23    6.75    3.52
  22  -4 -28    4.11    2.29
  20  -4 -26   32.37    6.27
  20   4 -26   24.89    6.39
  18   4 -24   -0.84    1.75
  18  -4 -24   -1.85    1.57
  16  -4 -22    4.27    2.04
  16   4 -22   10.50    3.62
  14  -4 -20    2.40    1.62
  14   4 -20    1.44    1.54
  12  -4 -18   46.06    5.88
  12   4 -18   38.44    6.06
  12  -4 -18   24.89    4.90
  10   4 -16   26.64    4.78
  10  -4 -16   19.98    3.87
  10  -4 -16   18.93    4.18
  10  -4 -16   19.55    4.06
   8  -4 -14   96.84    9.24
   8   4 -14   96.53    8.34
   8  -4 -14  106.41    8.62
   6   4 -12   36.82    4.75
   6  -4 -12   47.48    6.16
   6  -4 -12   48.52    4.49
   4  -4 -10   94.42    5.73
   4  -4 -10  111.12    8.50
   4   4 -10  114.42    7.62
   2   4  -8   40.98    4.06
   2  -4  -8   37.81    2.56
   2  -4  -8   35.53    4.49
   2   4  -8   38.65    4.02
   0  -4   6  254.16    9.45
   0   4   6  266.46   10.41
   0   4  -6  275.12    9.89
   0  -4  -6  277.37   11.76
   0   4  -6  293.98   10.30
   0  -4  -6  288.88    6.45
   0   4  -6  284.14    9.92
   0   4   6  272.22    8.14
   0  -4   6  271.98    9.75
  -2   4  -4    3.73    1.16
  -2  -4  -4    3.01    0.58
  -2   4  -4    3.16    1.11
  -2   4  -4    3.93    1.22
   2   4   4    2.96    0.94
  -2   4  -4    2.09    1.12
  -2  -4  -4    4.57    1.56
   2  -4   4    2.86    1.01
   2   4   4    2.58    0.98
  -4   4  -2    3.25    0.87
  -4  -4  -2    3.37    1.18
  -4   4  -2    5.17    1.34
  -4   4  -2    3.22    1.02
   4  -4   2    3.48    1.11
  -4   4  -2    2.46    1.12
   4   4   2    2.02    0.74
   4  -4   2    2.33    0.75
  -6   4   0  511.85   13.58
   6  -4   0  514.54   13.38
  -6  -4   0  530.20   15.65
  -6   4   0  532.37   16.40
  -6   4   0  547.20   13.99
  -6   4   0  492.81    7.36
  -6   4   0  489.60    7.32
   8  -4  -2   58.19    4.69
   8  -4  -2   70.29    5.26
  -8  -4   2   61.46    5.27
  -8   4   2   57.11    4.75
 -10   4   4  115.74    7.22
  10  -4  -4  129.87    7.44
  10  -4  -4  126.68    7.89
  10   4  -4  118.11    4.40
 -10  -4   4  118.20    7.45
  12   4  -6  110.34    8.31
  12  -4  -6  128.59    8.10
 -12   4   6  121.96    4.02
 -12  -4   6  131.25    8.14
  12  -4  -6  130.24    7.99
  14  -4  -8   36.46    4.52
 -14   4   8   39.12    2.85
  14   4  -8   41.40    5.39
  14  -4  -8   33.99    4.19
 -16   4  10    3.23    1.03
  16   4 -10    2.45    1.67
  16  -4 -10    2.27    1.03
  16  -4 -10    1.85    1.33
  18   4 -12   33.64    5.59
  18  -4 -12   26.61    3.64
  18  -4 -12   36.19    4.52
 -18   4  12   33.27    3.60
  20  -4 -14   13.56    2.94
  20   4 -14   14.56    3.84
 -20  -4  14    8.96    2.83
  20  -4 -14    7.28    2.07
  22   4 -16    3.74    1.53
  22  -4 -16    2.31    1.03
 -22  -4  16    0.76    0.87
  22  -4 -16    3.92    1.79
 -22  -4  16    3.77    2.31
  24  -4 -18    4.95    1.85
  24   4 -18    7.52    3.28
 -24  -4  18    5.43    1.97
 -24  -4  18    5.55    2.28
  24  -4 -18    5.64    1.87
 -26  -4  20   16.25    4.44
  26   4 -20   10.59    3.23
 -26  -4  20   15.83    4.06
  28   4 -22    1.47    1.63
 -28  -4  22    4.20    2.31
  19  -5 -25    5.53    2.48
  19   5 -25    6.78    3.35
  17   5 -23    2.35    1.79
  17  -5 -23    1.79    2.12
  15  -5 -21   13.84    4.22
  15   5 -21   14.91    4.44
  13   5 -19   13.05    3.66
  13  -5 -19    8.27    3.22
  13  -5 -19   10.48    2.95
  11   5 -17    6.69    2.59
  11  -5 -17    4.11    1.80
  11  -5 -17    3.17    1.81
   9  -5 -15    3.03    1.88
   9   5 -15    2.28    1.17
   7  -5 -13    4.34    2.02
   7   5 -13    3.17    1.40
   7  -5 -13    3.71    1.08
   5   5 -11   16.45    3.17
   5  -5 -11   18.71    2.36
   5   5 -11   17.52    3.22
   5  -5 -11   16.80    3.87
   3  -5  -9   13.60    1.88
   3  -5  -9    9.33    2.53
   3   5  -9   10.78    2.34
   3   5  -9   13.87    2.72
   3  -5  -9    9.81    1.86
   1  -5  -7  108.19    8.29
   1   5  -7  125.03    7.27
   1  -5  -7  112.60    5.72
  -1  -5   7  111.18    7.10
   1   5  -7  109.62    6.99
   1  -5  -7  128.05    5.40
   1  -5   5    3.44    1.25
  -1  -5  -5    1.59    0.54
   1   5   5    0.72    0.51
  -1  -5  -5    0.87    0.89
   1   5   5    1.21    0.55
  -1   5  -5    1.44    0.73
  -1   5  -5    2.23    1.11
  -1   5  -5    1.47    0.79
   3  -5   3   34.34    3.87
  -3   5  -3   34.55    4.79
  -3  -5  -3   36.60    4.59
  -3   5  -3   38.08    3.23
   3   5   3   33.58    4.05
  -3   5  -3   28.48    3.44
   5  -5   1    1.69    0.79
  -5   5  -1    0.70    0.68
  -5   5  -1    0.68    0.93
  -5  -5  -1   -0.55    1.08
  -5   5  -1    0.79    0.46
   7  -5  -1  115.12    7.29
  -7   5   1  110.68    3.88
  -7  -5   1  108.87    8.02
  -7   5   1  114.01    6.96
   7  -5  -1  111.88    8.22
  -9   5   3    5.79    0.71
  -9  -5   3    8.24    2.10
  -9   5   3    6.12    1.74
   9  -5  -3    8.45    2.35
  -9   5   3    6.25    0.89
   9  -5  -3   11.16    2.37
  11  -5  -5    1.74    1.10
 -11  -5   5    0.94    1.13
 -11   5   5    1.70    0.38
  11  -5  -5    2.53    1.24
  11   5  -5    2.44    1.43
  11   5  -5    2.44    0.73
 -13  -5   7    3.20    1.72
  13  -5  -7    1.38    1.22
  13   5  -7    4.04    1.99
 -13   5   7    2.00    0.55
  13  -5  -7    1.41    1.05
 -15   5   9    7.62    1.36
  15  -5  -9    5.36    2.10
  15  -5  -9    6.03    2.04
  15   5  -9    7.88    2.51
  17   5 -11    5.89    2.35
  17  -5 -11    3.94    1.23
  17  -5 -11    5.15    1.79
  19   5 -13   27.97    5.42
  19  -5 -13   30.25    4.46
  19  -5 -13   26.77    4.76
  21  -5 -15    0.76    1.03
  21  -5 -15   -0.90    1.08
  23   5 -17    0.78    1.82
  23  -5 -17   -0.42    1.06
 -23  -5  17    0.14    1.31
  25   5 -19    0.42    1.86
 -25  -5  19   -0.08    0.64
 -25  -5  19   -1.17    1.89
  27   5 -21    8.36    3.65
 -27  -5  21   11.59    3.72
 -27  -5  21   11.11    3.55
  18   6 -24    0.18    1.00
  16   6 -22    3.86    2.55
  16  -6 -22   -1.78    1.84
  14   6 -20   19.43    4.94
  14  -6 -20    7.94    3.14
  12   6 -18   14.14    3.91
  12  -6 -18   12.40    4.13
  10   6 -16    3.33    2.03
  10  -6 -16   10.89    3.73
   8   6 -14  123.20   10.10
   8  -6 -14  129.94   12.00
   8   6 -14  130.55    9.49
   6   6 -12    7.86    2.22
   6  -6 -12    9.36    3.06
   6   6 -12    8.41    2.11
   4   6 -10  110.48    7.72
   4  -6 -10   93.57    8.89
   4   6 -10  101.72    7.95
   2  -6  -8   58.37    4.37
   2  -6  -8   57.20    4.25
  -2  -6   8   51.03    5.36
   2   6  -8   63.69    5.60
   2   6  -8   42.79    4.87
   2  -6  -8   48.02    6.16
   0   6  -6   16.48    2.61
   0  -6   6   15.84    3.02
   0  -6  -6   15.63    3.24
   0  -6  -6   11.90    1.70
   0   6   6   18.26    3.70
   0   6   6   15.27    2.02
   0   6  -6   13.81    2.51
   0   6  -6   17.77    3.79
  -2   6  -4   10.71    2.13
   2   6   4   10.32    1.90
  -2  -6  -4   12.05    2.89
  -2   6  -4    9.74    2.71
   2   6   4    9.78    2.44
   2  -6   4    6.19    1.82
  -2   6  -4    9.35    1.85
  -4   6  -2    0.46    0.81
   4  -6   2   -0.17    0.54
  -4   6  -2    0.19    0.49
  -4  -6  -2    0.89    1.25
  -4   6  -2    0.17    0.55
   4   6   2   -0.45    0.83
  -6   6   0  170.02   11.56
   6   6   0  156.70   10.05
  -6  -6   0  174.26   11.11
   6  -6   0  160.59    9.48
  -6   6   0  163.27    6.02
  -6   6   0  153.28    8.37
  -8   6   2    5.98    1.68
   8  -6  -2    7.89    2.09
  -8   6   2    6.24    0.98
  -8  -6   2    7.56    1.83
  -8   6   2    6.09    1.07
  10  -6  -4  101.03    7.96
 -10   6   4  103.85    4.08
 -10  -6   4   97.21    8.27
 -10   6   4   99.15    3.19
  12  -6  -6    8.82    2.56
  12   6  -6    5.88    2.16
 -12  -6   6    6.90    2.38
  12   6  -6    8.33    1.26
  14  -6  -8   28.78    4.65
 -14  -6   8   26.24    4.46
  14  -6  -8   32.19    4.90
  14   6  -8   28.21    4.81
  16   6 -10    0.04    0.86
  16  -6 -10    0.40    1.11
  16  -6 -10    0.32    1.16
  18  -6 -12   12.31    3.21
  18  -6 -12   14.56    3.53
  18   6 -12    8.65    3.18
  20   6 -14   25.33    5.69
  20  -6 -14   19.31    4.56
  22  -6 -16    0.37    0.82
  22   6 -16   -2.73    2.79
  24  -6 -18   23.32    5.25
  24   6 -18   30.19    6.81
 -24  -6  18   20.51    4.76
 -26  -6  20    0.33    1.78
 -26  -6  20   -1.29    1.51
  26  -6 -20   -3.79    2.30
  15   7 -21   30.16    6.46
  13   7 -19    1.54    1.24
  13  -7 -19    2.07    2.00
  13   7 -19    0.76    1.13
  11   7 -17    2.11    1.75
  11  -7 -17    3.97    2.32
  11   7 -17    2.71    1.80
   9   7 -15    3.28    1.61
   9   7 -15    0.19    1.13
   9  -7 -15    3.75    2.35
   7   7 -13    5.08    2.18
   7   7 -13    1.46    1.86
   5   7 -11   19.61    3.83
   5   7 -11   16.05    3.28
   5  -7 -11   23.05    4.89
  -3  -7   9    1.10    0.99
   3  -7  -9    0.40    1.37
   3   7  -9    0.31    0.59
   3   7  -9    0.27    1.55
   3   7  -9    0.63    0.91
  -1  -7   7   68.91    6.67
   1  -7  -7   66.36    7.64
   1   7  -7   88.53    6.58
   1   7  -7   71.03    8.55
   1   7  -7   63.64    5.96
  -1   7  -5    6.67    1.87
  -1  -7  -5    2.52    1.39
  -1   7  -5    9.46    3.29
   1   7   5    4.49    2.01
  -1   7  -5    4.64    1.48
   1  -7   5    8.26    2.23
   1   7   5    6.11    1.29
   3  -7   3   65.83    6.62
   3   7   3   62.40    6.84
  -3   7  -3   68.31    5.15
  -3   7  -3   69.77    8.07
  -3  -7  -3   69.42    7.65
  -3   7  -3   67.08    5.65
   3   7   3   66.36    5.02
   5  -7   1    4.14    1.59
  -5   7  -1    6.41    1.38
  -5  -7  -1    4.40    2.22
   5   7   1    4.47    1.79
  -5   7  -1    5.01    2.41
  -5   7  -1    2.76    0.94
   7   7  -1   48.33    6.18
  -7  -7   1   53.14    6.70
  -7   7   1   50.76    5.07
  -7   7   1   55.83    3.62
   7  -7  -1   47.41    5.70
   9   7  -3    7.68    2.45
  -9  -7   3   10.85    2.71
   9  -7  -3    9.05    2.63
  11  -7  -5    8.44    2.66
 -11  -7   5    4.86    1.92
  11   7  -5   10.09    2.81
 -13  -7   7   19.31    4.15
  13  -7  -7   19.85    4.07
  13   7  -7   19.74    3.99
  15   7  -9   -0.33    1.48
  15  -7  -9    2.05    1.21
  17  -7 -11   69.54    8.20
  17   7 -11   71.35    8.85
  19   7 -13    2.44    1.89
  19  -7 -13    6.52    2.40
  21   7 -15   32.54    6.59
  21  -7 -15   29.39    5.68
  23  -7 -17    3.93    1.66
  23   7 -17    3.65    2.75
 -25  -7  19    4.62    2.74
  25  -7 -19   -0.73    1.25
  14   8 -20   11.72    4.41
  12   8 -18    0.14    1.86
  10   8 -16   12.15    3.66
  10  -8 -16   17.96    5.09
   8   8 -14   -1.93    1.52
   8  -8 -14   -0.92    1.67
   6   8 -12   10.52    3.48
   6  -8 -12   17.15    4.49
   6   8 -12   11.22    3.13
   4   8 -10    0.53    0.81
  -4  -8  10   -0.88    0.86
   4   8 -10   -3.46    2.21
   4  -8 -10   -1.12    2.02
  -2  -8   8   17.89    3.83
   2   8  -8   15.97    3.17
   2  -8  -8   21.20    4.70
   2   8  -8   18.45    4.64
   0  -8  -6    1.93    1.60
   0   8  -6    2.94    1.30
   0   8  -6    0.84    0.84
   0  -8   6    3.71    1.89
   2  -8   4    1.30    1.37
  -2  -8  -4    0.48    1.16
   2   8   4    0.47    0.76
  -2   8  -4   -1.55    1.85
  -4  -8  -2   16.27    4.15
   4   8   2   17.70    3.91
  -4   8  -2   19.04    4.73
   4  -8   2   16.51    3.64
   6  -8   0   43.87    5.88
  -6  -8   0   44.97    6.66
  -6   8   0   40.55    6.65
   6   8   0   36.50    5.83
   8   8  -2    7.29    2.43
  -8  -8   2    9.04    2.94
   8   8  -2    8.40    2.61
   8  -8  -2    7.91    2.56
 -10  -8   4   62.04    7.78
  10  -8  -4   72.30    7.97
  10   8  -4   56.60    6.68
  12  -8  -6    4.15    1.94
 -12  -8   6    4.80    2.24
  12   8  -6    4.10    1.73
 -14  -8   8   11.23    3.54
  14  -8  -8    8.27    2.91
  14   8  -8    4.79    1.84
  16   8 -10    1.84    1.73
  16  -8 -10    7.82    2.87
  18   8 -12    2.86    1.42
  18  -8 -12    6.76    2.69
  20  -8 -14    0.09    0.89
  20   8 -14   -0.47    0.93
  22  -8 -16    6.07    2.82
 -24  -8  18    3.52    1.98
   7  -9 -13    0.88    1.83
   7   9 -13    2.82    2.36
   5  -9 -11   16.65    4.90
   5   9 -11    7.59    3.58
  -3  -9   9    3.06    1.98
   3   9  -9    0.06    0.92
  -1  -9   7   25.19    4.69
   1  -9  -7   22.22    5.30
   1   9  -7   25.94    5.92
  -1  -9  -5   -1.56    1.60
  -1   9  -5    3.26    2.03
   1  -9   5    4.84    2.21
   3  -9   3   10.16    3.03
  -3  -9  -3   10.21    3.59
   3   9   3    9.08    3.09
  -3   9  -3   15.22    4.53
   5  -9   1   17.40    4.07
  -5   9  -1   17.66    4.57
   5   9   1   14.36    3.88
  -5  -9  -1   24.67    5.29
   7  -9  -1   -2.68    2.17
   7   9  -1    1.47    1.54
  -7  -9   1   -0.14    1.86
   7   9  -1   -0.07    0.74
   9   9  -3    1.37    0.92
   9  -9  -3   -0.16    1.53
   9   9  -3    1.04    1.55
 -11  -9   5    0.52    1.03
  11   9  -5    0.90    0.86
  11   9  -5    0.38    1.37
  11  -9  -5   -2.16    1.60
 -13  -9   7   15.18    3.98
  13   9  -7   11.05    3.22
  13  -9  -7   15.94    4.09
  15  -9  -9    2.98    1.87
  15   9  -9    3.34    2.01
  17  -9 -11   24.39    5.47
  17   9 -11   19.53    4.88
  19   9 -13    3.70    2.57
  19  -9 -13    0.18    0.81
  -2 -10   8   -0.07    1.16
   0 -10   6    0.43    1.26
  -2 -10  -4    5.54    2.54
   2 -10   4    5.15    2.26
   4 -10   2    1.05    1.04
  -4 -10  -2   -0.03    1.67
  -6 -10   0   29.26    6.02
   6 -10   0   19.88    4.64
   6  10   0   21.22    5.31
   8  10  -2   -2.47    2.28
   8 -10  -2    3.06    1.75
  10 -10  -4   12.46    4.00
  12 -10  -6    8.62    3.28
  12  10  -6    5.17    2.07
  14 -10  -8   20.73    5.38
  14  10  -8   16.21    4.14
  16  10 -10    3.62    2.07
 -22   0  29   -0.25    0.93
  22   0 -29   -1.18    1.85
  20   0 -27   -0.88    1.51
 -20   0  27   -2.28    1.81
  18   0 -25   -0.28    2.07
 -18   0  25   -0.38    1.93
  16   0 -23   -0.70    1.26
 -16   0  23   -0.17    0.82
  14   0 -21   -1.64    0.87
 -14   0  21   -1.44    1.84
  12   0 -19   -0.61    1.53
  10   0 -17    0.42    1.03
   8   0 -15   -0.29    1.08
   6   0 -13    0.64    0.77
   4   0 -11   -1.60    1.47
  -4   0  11    0.05    0.52
  -2   0   9   -0.47    0.59
   2   0  -9   -1.24    1.17
   0   0   7    0.74    0.60
   0   0  -7    0.34    0.58
  -2   0  -5    0.05    0.46
  -2   0  -5    0.41    0.35
  -2   0  -5    0.50    0.44
   2   0   5    0.46    0.34
  -4   0  -3    0.25    0.31
  -4   0  -3    0.27    0.47
  -4   0  -3   -0.06    0.30
   6   0   1   -0.05    0.14
  -6   0  -1    0.18    0.32
  -6   0  -1    0.07    0.68
  -8   0   1    0.63    0.43
  -8   0   1   -0.28    0.65
 -10   0   3    0.18    0.34
 -10   0   3   -0.60    0.54
  12   0  -5   -0.01    0.31
 -12   0   5   -0.18    0.76
 -14   0   7   -0.68    0.70
  14   0  -7    0.45    0.69
 -14   0   7    0.13    0.81
  14   0  -7   -0.24    0.47
 -16   0   9    1.08    0.99
  16   0  -9    0.56    0.63
 -16   0   9   -0.57    0.83
 -18   0  11   -0.47    0.65
 -18   0  11    0.20    0.52
  18   0 -11    0.58    0.64
 -20   0  13    0.24    0.95
  20   0 -13    0.62    0.63
 -20   0  13   -1.80    1.37
 -22   0  15   -1.08    1.54
  22   0 -15    0.54    1.41
 -22   0  15   -2.52    1.43
 -24   0  17    0.06    1.04
 -24   0  17   -1.03    1.05
  24   0 -17    1.43    1.38
 -26   0  19   -0.12    1.80
  26   0 -19   -0.87    1.24
 -28   0  21   -1.46    1.60
  28   0 -21    1.05    0.94
 -30   0  23    0.32    1.03
  30   0 -23    1.43    1.42
  32   0 -25   -2.64    2.09
 -21   1  28   11.29    3.94
 -21  -1  28   20.85    5.25
  21   1 -28   12.56    4.25
  19  -1 -26   -1.71    1.46
  19   1 -26    1.14    1.48
 -19   1  26   -0.89    1.72
 -19  -1  26    2.63    1.51
  17  -1 -24    2.71    1.83
  17   1 -24   -2.66    2.54
 -17   1  24    0.91    1.30
 -17  -1  24   -0.02    1.36
 -15   1  22   22.43    4.34
  15  -1 -22   23.25    5.31
  15   1 -22   29.39    6.02
 -13   1  20   31.42    4.75
  13  -1 -20   32.28    5.91
  13   1 -20   31.71    5.87
  11   1 -18  173.87   12.63
 -11   1  18  158.83   10.02
  11  -1 -18  168.96   12.64
   9  -1 -16    2.65    1.29
  -9  -1  16    2.18    0.52
   9   1 -16    1.99    1.41
  -9   1  16    2.45    1.32
   7   1 -14  438.93   17.20
   7  -1 -14  467.39   18.55
  -7  -1  14  395.81    6.92
   5  -1 -12   75.66    6.67
   5   1 -12   60.54    5.89
   5  -1 -12   76.50    7.01
   3  -1 -10    5.07    1.87
   3   1 -10    4.30    1.53
   3  -1 -10    1.62    0.93
  -3  -1  10    2.64    1.25
  -1  -1   8  206.80    5.88
   1  -1  -8  213.34    9.85
  -1  -1   8  228.55   10.12
   1   1  -8  230.27    9.69
   1  -1   6  375.81   12.27
  -1  -1  -6  382.90   11.19
  -1   1  -6  351.93   11.22
  -1  -1  -6  347.46    9.82
  -3   1  -4  330.75    7.45
  -3   1  -4  360.81    9.79
  -3  -1  -4  355.06    7.94
  -3  -1  -4  342.88    9.01
   3  -1   4  352.42   11.47
  -3   1  -4  369.43    9.24
   3  -1   4  364.95   10.48
  -5   1  -2  259.23    7.78
   5  -1   2  249.37    9.01
   5  -1   2  239.61    6.22
   5  -1   2  244.01    6.33
  -5   1  -2  247.86    6.80
   5   1   2  238.59    5.63
  -5  -1  -2  257.95    6.30
  -7  -1   0  468.36    8.64
  -7  -1   0  484.11    8.69
   7  -1   0  473.63    9.44
  -7   1   0  463.18   10.79
   7   1   0  447.77    8.78
  -7   1   0  414.30    9.79
   7   1   0  491.31    7.44
  -9  -1   2  143.35    4.87
  -9   1   2  140.28    4.53
  -9   1   2  145.41    6.46
  -9  -1   2  137.51    5.36
   9   1  -2  142.05    4.85
   9   1  -2  135.65    5.31
 -11  -1   4  108.24    5.00
  11   1  -4  117.16    5.58
  11   1  -4   99.16    4.80
  11  -1  -4  109.52    4.56
 -11  -1   4  107.66    6.80
 -11   1   4  123.19    6.47
  13   1  -6  194.00    8.62
 -13  -1   6  181.20    9.61
 -13  -1   6  215.77    8.08
  13   1  -6  205.67    8.49
  13  -1  -6  214.43    7.58
  13  -1  -6  195.88    9.77
  15  -1  -8    4.44    1.36
  15   1  -8    4.32    1.27
 -15   1   8    6.11    1.46
 -15  -1   8    4.95    1.42
 -15  -1   8    5.19    1.81
 -17  -1  10   33.99    3.96
 -17  -1  10   33.02    4.70
  17  -1 -10   37.55    4.10
  17   1 -10   37.99    4.50
  19   1 -12    1.41    0.93
 -19  -1  12    0.49    0.86
  19  -1 -12    0.27    0.53
 -19  -1  12   -0.35    1.13
 -21   1  14   29.29    3.19
 -21  -1  14   31.26    4.68
  21  -1 -14   27.94    4.21
  21   1 -14   27.98    4.48
 -21  -1  14   24.20    4.29
 -23  -1  16   33.07    5.21
 -23  -1  16   38.21    5.48
  23  -1 -16   31.91    4.99
  23   1 -16   34.02    5.37
  25   1 -18   24.58    4.81
 -25  -1  18   29.17    5.19
 -25  -1  18   25.10    4.53
  25  -1 -18   33.66    5.54
  27   1 -20    2.87    1.62
  27  -1 -20    0.12    0.91
 -27  -1  20    1.21    0.62
 -27  -1  20    1.35    1.85
  29   1 -22   25.24    5.43
 -29  -1  22   37.78    6.81
  29  -1 -22   31.11    6.23
  31   1 -24    1.20    1.47
 -31  -1  24    1.25    1.70
  33  -1 -26    4.64    2.76
  22  -2 -29    7.94    3.64
 -22   2  29   -4.25    2.48
  20   2 -27   -2.48    3.02
 -20   2  27   -0.05    1.05
 -20  -2  27   -0.19    1.35
  20  -2 -27   -0.01    0.86
  18  -2 -25   37.05    6.96
 -18   2  25   40.83    6.45
  18   2 -25   35.09    7.19
  16   2 -23    4.75    2.71
 -16   2  23    4.75    1.93
  16  -2 -23    2.33    1.96
 -14   2  21   34.24    5.13
  14  -2 -21   33.68    6.02
  14   2 -21   39.27    6.60
  12  -2 -19   38.45    6.10
 -12  -2  19   37.40    3.16
 -12   2  19   40.62    5.18
  12   2 -19   40.54    6.37
 -10   2  17    6.38    1.89
  10   2 -17    3.80    2.23
  10  -2 -17    5.61    1.06
  10  -2 -17    7.92    2.62
   8  -2 -15    1.20    0.86
   8  -2 -15    4.10    0.89
  -8   2  15    5.34    1.50
   8  -2 -15    5.40    2.36
   8   2 -15    7.21    2.35
   6  -2 -13   -0.10    0.59
   6  -2 -13    0.75    0.88
  -6   2  13    1.10    0.76
   6   2 -13   -0.49    0.66
   6   2 -13    1.95    1.54
  -6   2  13    0.18    0.34
   4   2 -11  165.54    9.26
   4  -2 -11  169.21    9.46
   4  -2 -11  169.12   10.12
  -4   2  11  160.48    6.00
  -4   2  11  176.79    6.88
  -2   2   9  351.09    8.19
   2  -2  -9  365.00   13.40
  -2  -2   9  365.76   12.11
   2  -2  -9  334.41   11.08
   2   2  -9  375.42   12.41
   0   2  -7  216.89    6.60
   0  -2  -7  210.58    7.88
   0  -2  -7  216.95    8.86
   0  -2   7  212.04    8.14
   0   2  -7  210.01    8.34
   0  -2  -7  201.86    6.57
   0  -2   7  198.98    7.37
   0   2   7  225.21    5.21
  -2  -2  -5   60.46    4.20
  -2   2  -5   57.41    4.00
  -2   2  -5   56.98    2.97
   2  -2   5   56.13    4.09
   2   2   5   60.40    3.81
   2  -2   5   62.76    3.77
   2   2   5   62.73    3.21
  -2   2  -5   60.58    3.99
   4  -2   3  508.65    7.85
  -4   2  -3  492.40   10.30
  -4  -2  -3  517.75   11.65
  -4   2  -3  479.62   11.65
   4   2   3  512.19   11.60
  -4   2  -3  510.35   11.88
   4  -2   3  533.79    8.89
  -4  -2  -3  487.32    7.23
  -4   2  -3  509.66    8.10
  -6  -2  -1    2.43    0.38
  -6   2  -1    4.53    1.31
   6   2   1    0.27    0.49
  -6  -2  -1    3.99    0.95
   6  -2   1    2.57    0.43
   6  -2   1    2.20    0.58
  -6   2  -1    2.61    0.68
  -6   2  -1    2.77    0.60
  -6  -2  -1    1.19    0.39
  -8  -2   1   12.04    1.73
   8  -2  -1   14.34    1.79
   8  -2  -1   13.60    1.56
  -8   2   1   11.71    2.01
   8   2  -1   10.48    1.20
   8  -2  -1   12.41    1.37
  -8  -2   1   14.00    1.36
  10  -2  -3  210.97    4.39
 -10  -2   3  231.84    6.80
 -10   2   3  223.68    8.92
  10   2  -3  227.52    6.79
 -10  -2   3  213.17    7.80
  12   2  -5    9.35    1.64
 -12  -2   5    9.06    1.60
  12  -2  -5    7.61    1.14
  14   2  -7  161.50    9.02
 -14  -2   7  154.45    7.37
  14  -2  -7  167.30    6.57
 -14   2   7  158.41    6.19
  16   2  -9   83.66    6.93
 -16   2   9   80.25    5.09
 -16  -2   9   83.67    7.35
 -16  -2   9   85.97    6.13
  16  -2  -9   78.94    5.32
 -18   2  11  119.96    6.98
  18   2 -11  113.69    8.75
 -18  -2  11  109.58    8.95
 -18  -2  11  128.55    8.27
  18  -2 -11  116.70    7.31
 -20  -2  13    8.92    2.62
  20  -2 -13    7.50    1.98
 -20  -2  13    5.78    2.01
  20   2 -13    5.28    1.83
 -22  -2  15    1.52    1.33
  22   2 -15    2.40    1.11
  22  -2 -15    2.20    1.55
 -22  -2  15    2.48    1.98
  24  -2 -17  159.48   11.44
 -24  -2  17  157.81   11.68
  24   2 -17  149.54   11.78
 -24  -2  17  149.12   11.53
 -26  -2  19   47.12    6.50
 -26  -2  19   36.68    6.16
  26  -2 -19   47.31    5.29
  26   2 -19   43.99    6.81
  26  -2 -19   43.99    6.55
  28   2 -21   23.40    5.16
 -28  -2  21   31.48    5.99
  28  -2 -21   24.95    5.27
 -28  -2  21   30.35    5.34
  30   2 -23    1.17    1.58
 -30  -2  23   -1.04    2.12
  30  -2 -23    1.41    1.52
  32  -2 -25   10.81    3.86
  21  -3 -28    3.97    2.46
 -19   3  26    0.04    0.83
  19   3 -26    0.03    1.20
  17  -3 -24    1.93    1.69
  17   3 -24    6.53    3.02
 -17   3  24    9.39    2.95
  15  -3 -22   62.66    8.31
  15   3 -22   53.59    8.14
 -15   3  22   60.62    7.05
  13  -3 -20    8.78    3.18
  13   3 -20   12.21    3.55
 -13   3  20    7.39    2.11
  11  -3 -18    0.04    1.14
  11   3 -18    1.30    0.96
 -11   3  18    1.25    0.77
   9   3 -16    9.10    1.75
   9  -3 -16    4.99    1.98
  -9   3  16    8.61    2.13
   9  -3 -16    8.96    2.82
   9   3 -16    6.12    2.22
   7   3 -14    1.95    1.51
   7  -3 -14    1.58    1.04
  -7   3  14    2.48    1.00
   7   3 -14    0.98    0.56
   7  -3 -14    0.61    1.14
  -7   3  14    0.94    0.33
   5  -3 -12    7.88    2.26
   5  -3 -12   10.80    2.27
   5  -3 -12   10.81    2.39
   5   3 -12   10.96    1.98
  -5   3  12    9.96    1.84
  -5   3  12    9.22    1.79
   5   3 -12   10.59    2.42
   3  -3 -10   11.04    2.58
   3  -3 -10    9.89    2.00
  -3   3  10    9.34    1.87
   3   3 -10   13.64    2.55
   3   3 -10   12.22    2.08
   3  -3 -10   11.65    2.12
   1   3  -8    7.37    1.55
  -1  -3   8    7.21    1.71
   1  -3  -8    5.13    1.72
   1   3  -8    5.25    1.38
  -1   3   8    5.77    1.70
   1  -3  -8    9.50    1.86
   1  -3  -8    6.67    1.50
   1   3  -8    6.80    1.66
  -1   3  -6   29.22    3.31
  -1  -3  -6   30.78    3.56
   1   3   6   31.70    3.63
   1   3   6   31.66    3.00
   1   3   6   32.07    2.86
  -1   3  -6   29.85    3.17
  -1   3  -6   30.88    2.80
   1  -3   6   30.48    3.05
  -1   3  -6   33.61    3.16
   1  -3   6   31.05    3.47
   1  -3   6   27.39    2.61
   3  -3   4    4.11    0.92
  -3   3  -4    1.67    0.87
  -3   3  -4    4.90    1.09
  -3  -3  -4    1.96    0.84
  -3   3  -4    4.04    1.00
   3   3   4    3.54    1.01
   3   3   4    3.03    0.91
  -3   3  -4    3.76    1.24
   3  -3   4    3.09    0.76
  -5  -3  -2    7.15    1.51
  -5   3  -2    6.25    1.48
   5  -3   2    5.18    1.07
  -5   3  -2    4.03    0.99
  -5   3  -2    5.90    1.45
   5  -3   2    6.82    1.51
   5  -3   2    5.70    0.84
  -5   3  -2    5.59    0.93
   7  -3   0   88.78    4.66
   7  -3   0   94.32    5.61
  -7   3   0   96.46    5.78
  -7   3   0   92.13    4.78
  -7  -3   0   87.70    5.60
  -9  -3   2   60.50    4.61
   9   3  -2   69.37    2.99
   9  -3  -2   65.79    4.93
   9  -3  -2   65.11    4.32
  -9   3   2   64.74    4.91
 -11  -3   4    0.08    0.65
  11   3  -4    0.51    0.45
  11  -3  -4    2.10    1.10
  11  -3  -4    1.51    0.64
 -11   3   4    1.20    0.95
  13  -3  -6   10.18    2.17
 -13   3   6    8.96    1.15
  13  -3  -6    9.24    1.48
  13   3  -6    7.84    2.10
 -15   3   8   13.11    1.77
  15   3  -8   14.33    2.97
  15  -3  -8   11.43    2.01
  15  -3  -8   15.98    2.88
 -15  -3   8   13.07    2.42
  17   3 -10   13.56    3.08
  17  -3 -10   15.54    2.85
 -17   3  10   13.10    2.09
 -17  -3  10   14.59    2.89
  17  -3 -10   10.12    2.24
  19   3 -12   14.17    3.57
  19  -3 -12   13.45    2.59
 -19   3  12   13.85    2.35
 -19  -3  12   12.52    2.89
  19  -3 -12   13.43    2.90
 -21  -3  14   26.37    4.93
  21  -3 -14   23.78    3.68
  21   3 -14   20.34    4.14
  21  -3 -14   22.77    3.91
 -21  -3  14   22.34    3.95
 -23  -3  16   -0.50    0.94
  23  -3 -16   -0.83    1.23
  23  -3 -16   -0.34    1.60
 -23  -3  16    0.99    1.24
  25  -3 -18    0.36    0.65
 -25  -3  18   -2.38    2.04
  25   3 -18   -2.13    1.98
 -25  -3  18    2.48    2.23
  27   3 -20   11.92    3.75
 -27  -3  20    7.72    2.92
 -27  -3  20   14.63    4.17
  27  -3 -20    7.41    2.84
  29   3 -22   -0.62    1.20
 -29  -3  22   -0.41    1.41
  22  -4 -29   15.98    4.76
  20  -4 -27    8.02    3.37
  18  -4 -25   31.35    6.20
  18   4 -25   35.82    7.39
  16   4 -23    1.68    2.60
  16  -4 -23    0.43    0.90
  14  -4 -21   29.91    5.72
  14   4 -21   40.26    6.77
  12   4 -19    0.15    0.92
  12  -4 -19    0.45    1.04
  12  -4 -19   -1.13    2.04
  10  -4 -17   10.49    3.37
  10  -4 -17   14.15    3.62
  10  -4 -17   11.98    3.10
  10   4 -17   10.97    3.15
   8   4 -15   27.56    4.60
   8  -4 -15   36.23    5.28
   8  -4 -15   30.85    5.27
   6   4 -13    7.37    2.29
   6  -4 -13    8.54    2.82
   4  -4 -11   21.07    3.92
   4   4 -11   16.78    3.03
   4  -4 -11   21.85    2.97
   2   4  -9    0.29    0.46
   2   4  -9    3.13    1.14
   2  -4  -9    2.52    1.14
   0  -4  -7   97.27    3.45
   0   4  -7  105.09    6.50
   0  -4   7  100.25    6.18
   0  -4  -7  116.64    7.83
   0  -4   7  111.88    6.25
   0   4  -7  111.43    6.52
   2  -4   5   42.31    3.68
  -2   4  -5   47.99    3.98
  -2  -4  -5   42.56    4.61
  -2   4  -5   56.45    4.06
  -2  -4  -5   61.97    2.54
  -2   4  -5   49.58    4.29
   2   4   5   47.15    4.25
  -2   4  -5   45.27    5.02
   2  -4   5   51.29    5.24
   2   4   5   48.28    3.73
   4   4   3  131.91    6.98
   4  -4   3  130.66    6.41
  -4   4  -3  136.81    6.69
  -4   4  -3  140.05    8.72
  -4   4  -3  159.86    7.82
   4  -4   3  148.68    7.21
  -4  -4  -3  143.71    8.24
  -4   4  -3  149.46    5.56
  -6   4  -1   51.34    4.39
  -6   4  -1   47.09    4.96
  -6  -4  -1   45.12    4.61
  -6   4  -1   46.23    2.77
   6  -4   1   44.27    3.78
  -6   4  -1   49.33    4.12
  -6   4  -1   41.79    2.25
   6  -4   1   58.26    4.74
  -8  -4   1  120.58    7.50
   8  -4  -1  113.41    6.38
  -8   4   1  119.63    7.05
  10  -4  -3   68.06    5.23
 -10   4   3   67.67    5.54
  10   4  -3   60.59    2.73
 -10  -4   3   63.73    5.48
  12  -4  -5   79.23    6.01
  12  -4  -5   68.71    6.03
 -12  -4   5   67.21    5.79
  12   4  -5   73.73    4.07
 -14   4   7   77.55    3.37
  14  -4  -7   81.72    6.52
  14   4  -7   76.09    7.23
  14  -4  -7   94.16    7.10
  16   4  -9   12.44    3.15
  16  -4  -9   10.33    2.52
  16  -4  -9   11.60    1.83
 -16   4   9   11.58    1.65
  18   4 -11   65.54    7.50
 -18   4  11   68.64    4.68
  18  -4 -11   55.38    4.87
  18  -4 -11   63.13    6.16
 -20  -4  13   44.06    5.61
  20  -4 -13   29.52    4.08
  20  -4 -13   35.93    4.77
  20   4 -13   38.85    6.05
  22  -4 -15   36.93    5.01
  22  -4 -15   37.80    4.90
 -22  -4  15   45.81    6.12
  22   4 -15   48.77    7.17
 -24  -4  17    6.97    2.78
  24  -4 -17   10.00    2.62
  24   4 -17    6.02    2.60
  24  -4 -17    5.13    2.17
 -24  -4  17    5.96    2.66
  26   4 -19    7.02    3.03
 -26  -4  19    5.75    2.51
 -26  -4  19    3.01    2.22
  28   4 -21    1.37    1.79
 -28  -4  21    2.21    1.92
 -28  -4  21   -2.20    1.70
 -30  -4  23   -2.16    2.62
  17  -5 -24    9.43    3.78
  17   5 -24    8.30    3.71
  15   5 -22   22.86    5.55
  15  -5 -22   24.74    5.78
  13  -5 -20   15.81    4.30
  13   5 -20   31.17    6.01
  11  -5 -18   23.29    5.28
  11  -5 -18   31.96    5.48
  11   5 -18   28.06    5.31
   9   5 -16    0.47    0.98
   9  -5 -16    0.50    0.97
   9  -5 -16    0.10    1.53
   7  -5 -14  106.61   10.21
   7   5 -14   93.01    8.42
   5   5 -12    6.87    2.36
   5   5 -12   13.10    2.65
   5  -5 -12   11.34    3.27
   3   5 -10    8.80    2.10
   3  -5 -10   11.98    3.10
   3   5 -10    9.31    2.14
   3  -5 -10   11.14    1.66
   1  -5  -8   69.59    6.74
   1  -5  -8   69.93    3.67
   1   5  -8   64.23    5.46
   1  -5  -8   60.63    4.31
  -1  -5   8   63.34    5.43
   1   5  -8   61.65    5.51
   1  -5   6    0.86    0.43
  -1   5  -6    0.35    0.84
  -1  -5  -6   -0.29    0.31
  -1  -5  -6   -0.13    0.24
  -1  -5  -6   -0.45    0.54
  -1   5  -6   -0.95    1.45
  -1   5  -6    0.85    0.64
   1   5   6   -0.52    0.85
   1   5   6    0.67    0.69
   3  -5   4   22.24    2.98
  -3   5  -4   20.96    2.57
  -3  -5  -4   17.98    3.27
   3   5   4   20.46    3.16
   3   5   4   20.89    2.65
  -3   5  -4   14.57    3.17
  -3   5  -4   21.92    3.08
   5   5   2    1.36    1.12
  -5   5  -2    1.19    0.62
   5  -5   2   -0.18    1.27
   5  -5   2    1.36    0.60
  -5   5  -2    1.94    1.33
  -5   5  -2    1.01    0.84
  -5  -5  -2    1.94    1.20
  -7   5   0   98.03    6.68
   7  -5   0   91.93    6.30
  -7  -5   0  111.02    8.13
   7  -5   0   91.57    7.68
  -7   5   0   99.80    3.65
  -7   5   0   90.06    3.17
  -7   5   0   92.50    7.81
  -9  -5   2    2.02    0.98
  -9   5   2    1.62    0.76
   9  -5  -2    3.03    1.33
   9  -5  -2    2.71    1.34
  11   5  -4   46.78    2.28
  11  -5  -4   67.80    6.50
  11  -5  -4   60.90    5.65
 -11  -5   4   66.49    6.28
 -11   5   4   52.26    5.25
  13   5  -6   75.16    7.39
  13  -5  -6   64.01    6.11
  13  -5  -6   77.80    7.03
 -13  -5   6   68.46    6.51
  13   5  -6   64.69    3.98
  15  -5  -8    7.64    2.23
 -15   5   8    5.08    0.87
  15   5  -8    4.23    1.85
  15  -5  -8    6.05    1.97
  17  -5 -10   77.58    7.47
  17   5 -10   93.10    9.17
  17  -5 -10   75.34    7.07
  19   5 -12    7.00    2.63
  19  -5 -12    4.97    1.71
  19  -5 -12    9.97    2.74
  21  -5 -14  115.06   10.07
 -21  -5  14  117.36    9.96
  21   5 -14  121.68   11.72
  21  -5 -14  111.87    9.06
  23  -5 -16    5.84    2.14
  23  -5 -16    9.36    2.65
 -23  -5  16   10.96    3.47
  23   5 -16   11.98    3.89
  25   5 -18   27.31    5.98
 -25  -5  18   30.15    5.69
  25  -5 -18   20.99    4.08
 -25  -5  18   28.19    5.92
 -27  -5  20    4.69    2.06
  27   5 -20    6.58    3.25
 -27  -5  20    2.98    1.52
 -29  -5  22    3.18    2.39
  16  -6 -23    6.38    3.23
  16   6 -23    3.44    2.21
  14   6 -21    2.00    2.35
  14  -6 -21    1.42    1.22
  12  -6 -19    0.23    1.82
  12   6 -19   -0.12    1.45
  10   6 -17   12.88    3.48
  10  -6 -17    9.83    3.11
  10  -6 -17    8.33    3.23
   8   6 -15   14.29    3.60
   8   6 -15   11.67    3.16
   8  -6 -15   13.74    4.18
   6   6 -13    8.03    2.53
   6   6 -13   10.54    2.68
   6  -6 -13   13.80    3.93
   4   6 -11   41.27    4.91
   4  -6 -11   31.13    5.40
   4   6 -11   34.48    4.78
   2   6  -9    0.07    0.49
   2  -6  -9    0.13    0.88
   2   6  -9   -0.17    1.08
  -2  -6   9    1.36    1.21
   0  -6   7    4.87    1.55
   0  -6  -7    7.25    1.41
   0  -6  -7    5.53    2.24
   0   6  -7    1.80    1.82
   0   6  -7    1.07    0.67
   0  -6  -7    4.18    0.93
   0   6  -7    5.07    1.59
   2   6   5   10.68    2.57
   2   6   5   11.87    1.96
  -2   6  -5   10.64    2.06
  -2   6  -5   13.75    3.09
  -2   6  -5    8.68    2.04
  -2  -6  -5   10.35    2.70
   2  -6   5    8.68    2.13
   4   6   3   23.08    3.69
  -4   6  -3   28.94    3.70
  -4   6  -3   29.26    3.08
   4  -6   3   26.47    3.75
  -4   6  -3   36.59    5.53
  -4  -6  -3   29.54    4.59
  -6   6  -1    0.46    0.39
  -6  -6  -1   -0.27    0.72
   6  -6   1    0.14    0.61
  -6   6  -1    0.24    0.19
  -6   6  -1    0.03    0.80
   6   6   1    1.47    1.35
  -6   6  -1    0.43    1.57
  -8   6   1   21.22    1.82
  -8  -6   1   20.03    3.80
   8  -6  -1   20.65    3.34
  -8   6   1   19.28    1.64
  -8   6   1   24.02    3.45
  10  -6  -3   33.85    4.55
 -10  -6   3   35.67    4.99
 -10   6   3   32.58    4.30
 -12  -6   5   44.58    5.62
  12  -6  -5   41.96    5.79
  12   6  -5   37.44    5.31
  12  -6  -5   42.66    5.20
  14   6  -7   37.87    5.67
  14  -6  -7   31.32    4.64
  14  -6  -7   30.81    4.90
 -14  -6   7   34.75    5.07
  16  -6  -9    2.48    1.78
  16   6  -9    1.96    1.38
  16  -6  -9    1.17    1.29
  18   6 -11   20.56    4.56
  18  -6 -11   19.88    4.20
  18  -6 -11   17.82    3.68
  20   6 -13    3.06    1.92
  20  -6 -13    5.62    2.19
  20  -6 -13   -0.21    0.96
  22   6 -15   21.05    5.18
  22  -6 -15   15.75    4.15
  22  -6 -15   22.11    4.47
 -22  -6  15   18.26    4.29
  24  -6 -17    5.63    2.41
 -24  -6  17    7.88    3.05
  26   6 -19   13.88    5.04
  26  -6 -19   10.48    3.63
 -26  -6  19    9.80    3.63
 -26  -6  19    7.08    2.72
 -28  -6  21   -3.43    2.26
  15   7 -22    6.32    3.39
  13  -7 -20    1.40    2.62
  13   7 -20   -0.61    1.28
  13   7 -20    3.61    2.03
  11  -7 -18   18.59    5.29
  11   7 -18   19.87    4.18
  11   7 -18   16.36    4.31
   9   7 -16    2.33    1.19
   9   7 -16    3.82    2.04
   9  -7 -16    6.90    3.31
   7   7 -14   22.46    4.17
   7  -7 -14    7.93    3.96
   7   7 -14   18.64    4.04
   5  -7 -12    1.94    0.93
   5   7 -12   -0.70    1.40
   5   7 -12    1.16    0.97
   3  -7 -10   12.34    3.62
   3   7 -10   10.58    2.52
   3   7 -10    8.33    2.92
   3   7 -10   12.18    2.74
  -1  -7   8   35.39    4.80
   1   7  -8   42.18    6.71
   1  -7  -8   35.48    5.83
   1   7  -8   45.87    4.92
   1   7  -8   37.49    4.65
  -1   7  -6    3.28    1.25
  -1   7  -6    3.80    1.33
  -1  -7  -6    6.07    2.05
   1   7   6    3.93    1.19
   1  -7   6    5.08    1.77
   1   7   6    3.23    1.77
  -1   7  -6    2.46    0.90
   3  -7   4   23.77    3.82
  -3   7  -4   24.12    3.65
  -3  -7  -4   25.77    4.84
   3   7   4   26.28    3.12
  -3   7  -4   24.94    3.23
   3   7   4   27.51    4.58
  -3   7  -4   21.58    4.64
   5  -7   2   12.09    2.74
  -5  -7  -2   17.53    3.87
  -5   7  -2   17.81    2.45
   5   7   2   18.28    3.58
  -5   7  -2   16.18    2.87
  -5   7  -2   17.26    4.05
  -7  -7   0   64.83    7.45
   7   7   0   60.54    6.87
  -7   7   0   63.10    5.82
   7  -7   0   64.29    6.50
  -9   7   2    2.20    1.05
  -9  -7   2    3.25    1.82
   9  -7  -2    0.15    1.16
 -11  -7   4  165.34   11.87
  11  -7  -4  173.12   11.35
  11   7  -4  160.02   10.96
  13   7  -6   -0.28    0.86
  13  -7  -6    0.81    0.93
 -13  -7   6    2.25    1.13
 -15  -7   8    2.19    1.78
  15  -7  -8    2.12    1.39
  15   7  -8    1.04    1.47
  17   7 -10   14.08    3.85
  17  -7 -10   16.58    4.07
  19   7 -12   59.09    8.43
  19  -7 -12   53.07    7.34
  21   7 -14    2.26    2.09
  21  -7 -14    6.43    2.69
  23   7 -16    1.75    1.58
  23  -7 -16    0.24    1.44
 -23  -7  16    5.32    2.56
  25  -7 -18    5.57    2.66
 -25  -7  18    6.00    2.95
 -27  -7  20    1.11    1.06
  14   8 -21   26.94    6.28
  12   8 -19    1.81    1.18
  10  -8 -17   -0.54    1.27
  10   8 -17   -1.45    1.43
   8   8 -15    7.39    2.79
   8  -8 -15    4.81    2.82
   6   8 -13   18.22    4.15
   6  -8 -13    6.23    2.97
   6   8 -13   15.03    4.52
   4   8 -11    6.18    2.28
   4  -8 -11   11.44    3.92
   4   8 -11    9.02    2.63
  -2  -8   9   15.83    3.49
   2   8  -9   28.84    4.42
   2  -8  -9   18.62    4.44
   2   8  -9   23.21    5.44
   0  -8   7   50.91    6.19
   0   8  -7   54.78    5.61
   0  -8  -7   54.74    7.53
   0   8  -7   49.58    7.72
   2  -8   5    6.63    2.15
  -2  -8  -5    4.87    1.87
  -2   8  -5    5.72    2.62
   2   8   5    5.50    1.77
  -4   8  -3   37.95    6.84
  -4  -8  -3   30.21    5.48
   4  -8   3   45.58    5.87
   4   8   3   37.90    5.80
  -6  -8  -1   35.83    5.99
   6  -8   1   31.48    5.02
   6   8   1   29.06    5.09
  -6   8  -1   38.89    6.64
  -8  -8   1    0.23    1.33
   8   8  -1    2.87    2.08
   8  -8  -1    1.65    1.19
  10  -8  -3   50.29    6.61
  10   8  -3   33.29    5.12
  10   8  -3   53.39    7.24
 -10  -8   3   45.88    6.76
  12  -8  -5    3.43    1.11
 -12  -8   5    7.97    2.56
  12   8  -5    3.34    1.49
 -14  -8   7   23.60    4.92
  14  -8  -7   19.97    4.44
  14   8  -7   14.37    3.55
  16   8  -9    3.71    1.83
  16  -8  -9    6.91    2.59
  18   8 -11    6.99    2.88
  18  -8 -11    9.18    3.17
  20   8 -13    1.89    1.47
  20  -8 -13    6.06    2.96
  22   8 -15    7.68    3.32
  22  -8 -15    8.23    3.21
   5  -9 -12    0.51    1.14
   5   9 -12   -0.43    1.08
   3  -9 -10    5.40    2.61
   3   9 -10    0.76    1.32
   1  -9  -8    6.46    2.93
   1   9  -8    7.62    3.32
  -1  -9   8    4.92    1.98
  -1  -9  -6   14.25    4.24
   1  -9   6   10.26    2.95
  -1   9  -6   12.18    3.76
  -3   9  -4   20.32    5.23
  -3  -9  -4   14.06    4.02
   3   9   4   10.49    3.48
   3  -9   4   22.25    4.32
  -5   9  -2    3.67    2.41
   5  -9   2    1.44    1.03
  -5  -9  -2    1.44    1.06
   5   9   2    0.64    1.22
  -7  -9   0   -0.45    1.15
   7  -9   0    1.27    0.90
   7   9   0   -0.09    1.29
  -9  -9   2   -0.05    1.22
   9   9  -2    1.88    1.54
   9  -9  -2   -0.70    1.08
   9   9  -2    2.79    2.10
 -11  -9   4    5.53    2.76
  11   9  -4    4.74    1.95
  11  -9  -4    8.18    2.84
  11   9  -4    5.91    2.59
  13  -9  -6   -0.35    0.86
  13   9  -6    1.19    1.24
  15  -9  -8    1.18    1.57
 -15  -9   8   -0.30    1.09
  15   9  -8    1.36    1.39
  17  -9 -10    2.32    2.12
  17   9 -10    1.01    1.00
  19  -9 -12    1.79    1.60
  19   9 -12   -1.40    1.86
  -2 -10   9   -3.16    1.90
   0 -10   7   23.89    4.84
   2 -10   5    3.66    2.23
   4 -10   3   -0.91    0.93
   4  10   3    4.65    2.43
   6 -10   1    2.25    1.41
   6  10   1    1.39    1.39
   8 -10  -1    3.72    2.22
   8  10  -1    2.50    1.05
  10 -10  -3   -0.61    0.74
  10  10  -3    9.14    3.91
  12 -10  -5   -0.40    1.04
  12  10  -5    1.26    0.98
  14 -10  -7   -0.70    2.14
  14  10  -7    1.07    0.90
  16  10  -9    1.13    1.65
 -20   0  28    0.97    2.12
  20   0 -28   -6.09    3.44
  18   0 -26   42.16    8.20
 -18   0  26   41.20    6.75
 -16   0  24  104.51   10.17
  16   0 -24   92.82   11.51
  14   0 -22  101.68   11.25
 -14   0  22   98.40    9.27
  12   0 -20   32.69    5.95
  10   0 -18   24.40    4.71
   8   0 -16    7.10    2.32
   6   0 -14  135.86    9.97
   4   0 -12   12.75    2.93
  -2   0  10  130.30    9.02
   2   0 -10  121.70    8.18
   0   0  -8  511.47   15.62
   0   0   8  511.08   16.74
   2   0   6    0.41    0.38
  -2   0  -6    0.80    0.79
  -2   0  -6    0.00    0.25
  -4   0  -4   11.68    1.61
  -4   0  -4    9.69    1.59
  -4   0  -4    8.73    0.92
  -4   0  -4   10.70    1.50
   4   0   4   11.31    1.56
   6   0   2    0.50    0.22
  -6   0  -2   -0.06    0.53
  -6   0  -2    0.73    0.48
   8   0   0    8.48    0.92
  -8   0   0    7.91    1.44
  -8   0   0   12.09    2.01
 -10   0   2  354.06   11.85
 -10   0   2  378.70   10.18
 -12   0   4  166.50    8.87
  12   0  -4  181.21    7.12
 -14   0   6  228.93   11.03
  14   0  -6  226.58    8.65
  14   0  -6  229.19   10.30
  16   0  -8  121.19    7.08
 -16   0   8  115.47    6.90
 -16   0   8  130.00    8.85
  18   0 -10   46.58    4.81
 -18   0  10   36.84    4.94
 -18   0  10   41.61    4.53
 -20   0  12   54.11    6.28
  20   0 -12   46.63    5.26
 -20   0  12   49.30    5.38
 -22   0  14    2.52    1.32
  22   0 -14    1.93    1.57
 -22   0  14    1.49    1.30
  24   0 -16   -0.50    1.22
 -24   0  16    0.32    1.17
 -24   0  16    1.76    0.81
  26   0 -18   20.42    4.31
 -26   0  18   21.83    4.63
 -26   0  18   17.68    3.77
 -28   0  20    1.98    1.70
  28   0 -20    0.32    0.77
  30   0 -22    8.92    3.14
  32   0 -24    5.09    3.15
  34   0 -26   17.35    5.22
 -21   1  29    5.58    3.03
  21  -1 -29    3.05    2.05
 -21  -1  29    0.01    0.90
  19  -1 -27    4.27    2.55
 -19   1  27    1.11    1.17
 -19  -1  27    0.70    2.06
  19   1 -27    2.81    2.63
 -17   1  25   29.55    5.54
  17   1 -25   22.52    5.82
 -17  -1  25   30.77    5.88
  17  -1 -25   34.17    6.83
 -15   1  23   -1.14    1.25
  15   1 -23    1.72    1.72
  15  -1 -23    0.07    1.48
  13   1 -21    0.42    1.04
  13  -1 -21   -1.01    2.09
 -13   1  21    0.03    1.00
  11  -1 -19    1.77    1.63
  11   1 -19   -0.39    1.17
 -11   1  19   -1.10    0.91
   9   1 -17    4.02    1.54
   9  -1 -17    5.02    2.06
  -9   1  17    1.17    0.80
   7   1 -15   -3.41    1.70
   7  -1 -15    1.21    1.61
   5  -1 -13   17.31    3.36
   5   1 -13   14.12    3.00
   5  -1 -13   15.19    3.27
   3   1 -11  339.65   13.64
   3  -1 -11  309.90   13.95
   3  -1 -11  337.39   14.06
  -1  -1   9    9.76    1.33
  -1  -1   9   11.58    2.49
   1  -1  -9    9.05    2.27
   1   1  -9   12.39    2.50
  -1   1  -7   42.98    4.31
  -1  -1  -7   49.63    4.41
  -1  -1  -7   46.45    3.89
  -3   1  -5  264.50    6.86
   3  -1   5  243.62   10.62
   3  -1   5  257.36    9.66
  -3  -1  -5  259.26    8.39
  -3   1  -5  240.35    8.79
  -3   1  -5  262.53    8.44
  -3  -1  -5  261.92    7.35
  -5   1  -3   58.57    3.98
   5  -1   3   55.52    4.66
  -5  -1  -3   62.54    3.24
   5   1   3   57.25    3.20
  -5  -1  -3   58.33    3.22
  -5   1  -3   64.27    3.46
   5  -1   3   61.83    3.18
  -5   1  -3   59.12    3.66
   5  -1   3   62.09    3.84
   7   1   1   12.70    1.54
  -7  -1  -1   15.12    1.56
  -7  -1  -1   15.67    1.90
  -7   1  -1   16.37    2.19
   7  -1   1   16.98    1.90
   7   1   1   14.51    1.56
  -7   1  -1   16.61    2.26
   9   1  -1  324.48    7.85
   9   1  -1  316.65    8.16
  -9   1   1  303.12    8.01
  -9   1   1  313.11    9.64
   9   1  -1  300.98    6.87
  -9  -1   1  297.06    7.92
  -9  -1   1  315.59   10.69
  -9  -1   1  323.15    7.67
  11  -1  -3  114.15    4.55
 -11   1   3  126.62    6.52
  11   1  -3  124.26    5.15
 -11  -1   3  117.06    4.99
 -11  -1   3  106.81    6.84
  11   1  -3  110.72    4.90
  11   1  -3  123.88    5.66
  13  -1  -5   51.57    3.57
 -13   1   5   54.75    5.45
  13   1  -5   53.08    4.13
 -13  -1   5   54.32    3.96
  13   1  -5   50.80    3.70
  13   1  -5   57.46    4.70
 -13  -1   5   53.73    5.28
  15   1  -7   20.67    3.04
 -15  -1   7   18.04    2.50
 -15   1   7   20.78    3.55
  15  -1  -7   19.15    2.48
 -15  -1   7   20.93    3.54
 -17  -1   9   90.73    6.37
  17  -1  -9   93.64    6.17
 -17  -1   9   94.52    7.93
  17   1  -9   78.97    6.32
 -19  -1  11   25.17    3.67
  19  -1 -11   33.57    4.07
 -19  -1  11   23.58    4.24
  19   1 -11   26.32    3.98
 -21  -1  13  182.39   10.84
  21  -1 -13  188.19   10.55
 -21  -1  13  193.86   12.31
  21   1 -13  171.28   10.83
  23   1 -15   67.73    7.34
 -23  -1  15   63.65    7.24
  23  -1 -15   76.16    7.33
 -23  -1  15   70.71    7.19
 -25  -1  17   85.93    8.60
 -25  -1  17   86.66    8.67
  25  -1 -17   85.48    8.38
  25   1 -17   81.93    8.54
  27   1 -19   26.81    5.24
 -27  -1  19   19.77    4.56
 -27  -1  19   23.43    4.55
  27  -1 -19   19.83    4.46
  29   1 -21    1.53    1.74
 -29  -1  21    0.53    1.59
  29  -1 -21   -2.43    1.78
 -29  -1  21   -1.16    1.75
 -31  -1  23    4.54    2.51
  31  -1 -23    4.60    2.00
  31   1 -23    0.53    0.78
  33   1 -25    2.59    1.39
  33  -1 -25    2.42    2.00
 -22   2  30   -8.01    3.34
 -20   2  28   -0.01    1.19
  20  -2 -28   10.05    4.33
 -20  -2  28    6.48    3.42
  20   2 -28    2.35    2.28
  18  -2 -26    2.26    1.96
 -18   2  26   -1.09    1.99
  18   2 -26    0.24    0.80
 -16   2  24    4.50    2.01
  16  -2 -24    5.62    2.82
  16   2 -24    5.30    2.65
 -14   2  22    0.20    1.09
  14  -2 -22    1.96    1.21
  14   2 -22    0.60    1.23
  12   2 -20    0.42    1.43
  12  -2 -20    1.49    0.91
 -12   2  20    0.55    0.81
 -10   2  18   23.45    3.64
  10  -2 -18   32.84    5.47
 -10  -2  18   22.03    2.28
  10  -2 -18   24.04    2.01
  10   2 -18   25.49    4.78
   8  -2 -16    0.13    0.78
   8  -2 -16   -0.61    1.15
  -8   2  16   -0.53    0.84
   8  -2 -16    1.04    0.49
   8   2 -16   -0.01    0.99
   6  -2 -14   14.20    3.16
   6  -2 -14   19.36    3.72
  -6   2  14   17.29    2.58
  -6   2  14   20.18    1.96
   6   2 -14   15.69    3.37
   4  -2 -12    5.15    1.93
   4  -2 -12    7.23    2.08
  -4   2  12    9.74    1.72
  -4   2  12    9.46    1.45
   4   2 -12    9.73    2.38
   2  -2 -10  186.38    8.85
   2   2 -10  193.77    9.58
  -2   2  10  173.81    6.17
   0  -2  -8   47.50    4.08
   0  -2  -8   54.51    4.65
   0   2  -8   53.23    4.61
   0   2   8   48.28    2.62
   0  -2   8   56.05    4.57
   0  -2   8   44.24    3.61
   0  -2  -8   50.71    3.35
   0   2  -8   54.87    3.52
  -2   2  -6  337.95    7.41
  -2   2  -6  363.07   10.91
  -2  -2  -6  365.14   10.72
  -2  -2  -6  341.41   10.28
  -2   2  -6  363.29   10.90
   2  -2   6  340.94   10.40
   2   2   6  389.05   10.32
   2  -2   6  370.91   10.28
  -4   2  -4  211.50    7.75
  -4  -2  -4  227.05    5.88
  -4  -2  -4  241.18    8.22
  -4   2  -4  224.20    8.13
   4   2   4  234.82    8.09
   4   2   4  222.57    5.92
   4  -2   4  234.00    5.27
   4  -2   4  201.86    6.51
  -4   2  -4  222.57    5.34
  -4   2  -4  211.01    8.54
   6  -2   2    0.62    0.31
  -6  -2  -2    0.65    0.43
  -6  -2  -2    0.56    0.38
   6  -2   2    0.96    0.36
  -6   2  -2    0.97    0.50
  -6   2  -2    0.36    0.28
   6  -2   2    0.85    0.55
  -6   2  -2    0.45    0.23
  -6   2  -2    0.58    0.34
   8  -2   0   66.75    3.19
  -8  -2   0   66.82    4.16
  -8   2   0   65.89    4.63
   8  -2   0   63.42    3.34
  -8  -2   0   66.07    2.70
   8  -2   0   64.70    4.37
   8   2   0   65.92    3.16
  -8  -2   0   67.87    3.15
 -10  -2   2  128.46    5.96
  10   2  -2  131.43    5.08
 -10  -2   2  121.94    4.61
  10  -2  -2  126.43    4.81
 -10   2   2  135.89    7.05
  10  -2  -2  126.19    3.17
  12  -2  -4   48.45    2.67
 -12  -2   4   48.57    3.51
 -12   2   4   41.34    4.20
  12   2  -4   54.88    3.80
 -14  -2   6    8.36    1.59
  14   2  -6   10.46    1.94
  14  -2  -6   11.47    1.59
  14   2  -6   12.95    2.52
  16   2  -8   53.56    5.41
 -16  -2   8   48.54    4.43
  16  -2  -8   51.36    4.01
 -16  -2   8   43.07    5.28
  18   2 -10   43.45    5.23
 -18   2  10   49.25    4.31
 -18  -2  10   39.59    4.47
  18  -2 -10   49.75    4.52
 -18  -2  10   47.77    6.02
  20  -2 -12    4.45    1.44
  20   2 -12    3.51    1.60
 -20  -2  12    2.54    1.34
 -20  -2  12    2.03    1.15
  22   2 -14    1.45    1.36
 -22  -2  14    2.48    1.64
 -22  -2  14    0.30    1.41
  22  -2 -14    1.13    0.85
  24   2 -16    2.90    1.81
 -24  -2  16    5.18    2.39
 -24  -2  16    3.82    1.60
  24  -2 -16    5.29    2.10
  26   2 -18    1.49    1.53
 -26  -2  18    3.86    2.23
 -26  -2  18    2.07    1.14
  26  -2 -18    3.36    1.79
  28   2 -20    8.93    3.31
 -28  -2  20    7.34    2.72
  28  -2 -20   10.33    3.39
 -28  -2  20    7.40    2.83
  30   2 -22    0.96    1.32
  30  -2 -22    3.09    2.20
 -30  -2  22    4.36    2.52
  32   2 -24   -3.03    2.26
 -32  -2  24    1.00    1.98
  32  -2 -24    4.58    3.17
  21  -3 -29    1.27    1.47
 -19   3  27    9.28    3.53
  19  -3 -27    7.73    3.23
  19   3 -27    3.84    2.89
  17  -3 -25   29.72    5.99
 -17   3  25   33.30    5.83
  17   3 -25   44.25    8.07
  15  -3 -23   17.82    4.51
 -15   3  23   20.78    4.24
  15   3 -23   18.65    5.10
  13  -3 -21   18.44    4.39
 -13   3  21   14.09    3.21
  13   3 -21   15.84    4.47
  11  -3 -19  138.77   11.51
 -11   3  19  116.26    8.50
  11   3 -19  136.60   11.57
  -9   3  17    0.87    0.95
   9  -3 -17    0.66    0.66
   9  -3 -17    1.73    1.31
   9   3 -17    2.92    1.92
   7  -3 -15   93.58    8.31
   7   3 -15   88.75    8.05
   7  -3 -15   85.12    8.29
  -7   3  15   94.49    6.32
   7   3 -15  101.06    5.98
  -7   3  15  107.98    5.96
  -5   3  13  233.73    8.81
   5  -3 -13  229.90   12.87
  -5   3  13  228.99    9.00
   5  -3 -13  222.60   12.33
   5   3 -13  231.15    9.11
   5   3 -13  222.90   11.86
   5  -3 -13  232.23   13.02
   3   3 -11   50.51    4.28
   3  -3 -11   54.73    5.95
   3  -3 -11   49.41    4.70
  -3   3  11   54.21    3.73
  -3   3  11   53.85    4.53
   3   3 -11   57.22    5.56
   3  -3 -11   59.21    4.96
   1   3  -9   10.77    1.81
   1  -3  -9   13.44    2.33
   1  -3  -9   14.84    2.91
   1   3  -9   10.96    2.01
   1  -3  -9    9.62    1.89
   1   3  -9   13.32    2.39
   1  -3   7   94.63    6.15
  -1   3  -7   92.67    5.97
  -1  -3  -7   80.46    5.98
  -1   3  -7   92.25    4.96
  -1   3  -7   93.11    5.72
   1  -3   7   89.61    5.49
  -3   3  -5  112.43    5.06
  -3  -3  -5  117.93    6.77
   3   3   5  122.46    6.02
   3  -3   5  122.07    7.03
   3   3   5  115.97    5.55
  -3   3  -5  118.50    7.22
  -3   3  -5  117.67    5.61
  -3   3  -5  121.71    6.54
   3  -3   5  107.47    4.85
   3  -3   5  107.65    5.16
   5  -3   3   36.81    2.76
  -5   3  -3   36.49    3.92
  -5   3  -3   36.49    2.85
   5  -3   3   40.26    3.68
  -5   3  -3   41.06    3.84
  -5   3  -3   50.81    3.22
  -5  -3  -3   39.56    3.90
   5  -3   3   35.06    2.37
  -5  -3  -3   30.92    1.77
   7  -3   1  724.15   12.64
  -7   3  -1  757.87   16.74
   7  -3   1  819.13   17.22
  -7  -3  -1  699.55    7.85
  -7   3  -1  793.63   13.58
  -7   3  -1  727.14   11.62
  -7  -3  -1  754.87   16.63
  -9  -3   1   15.70    2.36
   9  -3  -1   16.22    2.05
   9   3  -1   12.72    1.25
   9  -3  -1   17.87    2.56
  -9  -3   1   16.10    1.62
  -9   3   1   16.97    2.59
  11  -3  -3  503.42    8.91
  11  -3  -3  481.83   12.29
 -11  -3   3  491.26   10.73
 -11  -3   3  486.97   13.54
 -11   3   3  459.99   14.07
  11   3  -3  426.24    9.01
  13  -3  -5  249.54    6.51
  13  -3  -5  286.20   12.07
 -13  -3   5  273.95    9.30
 -13  -3   5  237.48    9.99
 -13   3   5  238.78   10.76
  13   3  -5  252.01    8.33
  15   3  -7   38.60    4.95
 -15  -3   7   39.25    3.89
  15  -3  -7   35.48    3.31
  15   3  -7   41.96    3.99
  17   3  -9    0.28    0.87
 -17   3   9    0.76    0.31
  17  -3  -9    0.56    0.65
 -17  -3   9    0.88    0.85
 -19   3  11   29.31    3.26
  19   3 -11   27.44    4.68
  19  -3 -11   22.21    3.34
  19  -3 -11   25.41    3.81
 -19  -3  11   23.59    3.67
  21  -3 -13   78.24    6.94
  21  -3 -13   83.06    7.04
 -21  -3  13   72.36    7.08
 -21  -3  13   80.35    8.53
  21   3 -13   66.67    7.63
 -23  -3  15   14.36    3.53
  23  -3 -15   17.71    3.37
  23   3 -15   19.52    4.34
 -23  -3  15   16.97    4.15
  23  -3 -15   17.48    3.65
  25   3 -17  112.10   11.01
  25  -3 -17  102.25    9.43
  25  -3 -17  114.67    8.61
 -25  -3  17  108.76    9.89
 -25  -3  17  116.37   10.94
  27   3 -19    2.12    1.34
 -27  -3  19   -1.92    2.24
  27  -3 -19   -1.36    1.45
 -27  -3  19    0.43    1.03
  29   3 -21   10.87    3.62
 -29  -3  21    8.50    3.44
 -29  -3  21   14.60    3.87
  31   3 -23   -0.27    1.61
 -31  -3  23    4.65    3.38
  20  -4 -28   -3.52    2.29
  18   4 -26    8.33    3.81
  18  -4 -26    9.35    3.43
  16  -4 -24   16.69    4.61
  16   4 -24   12.61    4.69
  14   4 -22   94.24   10.79
  14  -4 -22   88.51   10.00
  12  -4 -20    0.76    0.62
  12  -4 -20   -0.01    1.15
  12   4 -20    2.07    1.85
  10  -4 -18    1.90    1.47
  10   4 -18    0.78    1.03
  10  -4 -18   -0.76    1.82
  10  -4 -18   -0.64    1.45
   8   4 -16  187.27   12.38
   8  -4 -16  177.04   12.32
   6   4 -14    5.26    1.80
   6  -4 -14    4.13    2.12
   4  -4 -12  131.90   10.14
   4   4 -12  128.98    8.89
   4  -4 -12  144.20    8.24
   2  -4 -10   74.37    6.97
   2   4 -10   75.33    6.24
   2   4 -10   72.28    6.01
   0   4  -8   31.78    3.67
   0   4  -8   25.30    3.40
   0  -4  -8   29.60    4.13
  -2   4  -6   46.04    3.92
  -2   4  -6   50.41    5.45
  -2  -4  -6   54.16    5.22
  -2   4  -6   50.97    4.09
   2   4   6   51.35    4.42
   2  -4   6   47.99    3.88
   2  -4   6   48.46    5.15
  -2  -4  -6   64.47    2.24
   2  -4   6   46.33    3.89
  -2   4  -6   50.23    4.70
   2   4   6   47.32    3.86
  -4  -4  -4    0.08    1.14
  -4   4  -4    0.44    0.67
  -4   4  -4    1.45    0.51
  -4   4  -4    0.84    0.47
   4   4   4    2.16    0.73
  -4   4  -4    1.52    0.99
   4   4   4    1.37    0.56
   4  -4   4    1.55    0.75
   6  -4   2   67.85    4.53
  -6   4  -2   66.61    5.26
  -6   4  -2   66.92    3.23
  -6   4  -2   72.33    4.93
  -6   4  -2   69.09    6.15
  -6   4  -2   73.03    4.05
  -6  -4  -2   67.43    5.66
   8  -4   0  105.91    5.94
  -8  -4   0  122.29    7.67
  -8   4   0  119.60    6.44
  -8   4   0  106.91    6.75
 -10  -4   2   62.48    5.42
  10  -4  -2   62.03    4.79
 -10   4   2   63.75    5.46
 -12  -4   4   36.17    4.27
  12   4  -4   30.72    2.40
  12  -4  -4   33.85    3.79
 -12   4   4   32.12    4.04
  12  -4  -4   34.31    4.42
  14   4  -6   42.22    5.36
  14  -4  -6   47.63    4.90
  14  -4  -6   48.67    5.18
  14  -4  -6   48.62    2.67
  14   4  -6   42.73    3.56
 -14  -4   6   49.56    5.20
  16   4  -8    0.25    1.05
  16  -4  -8    1.03    0.53
  16  -4  -8   -0.87    1.30
  16  -4  -8    2.53    1.12
 -16   4   8    0.77    0.42
  16   4  -8    1.99    0.75
 -18  -4  10    1.48    0.99
  18   4 -10    0.40    1.14
 -18   4  10    0.20    0.31
  18  -4 -10    1.39    1.33
  18  -4 -10    1.18    0.72
  20   4 -12   10.08    3.03
  20  -4 -12   18.07    3.39
  20  -4 -12   12.87    2.55
 -20  -4  12   18.05    3.40
  22  -4 -14   81.13    7.15
  22  -4 -14   94.89    7.91
 -22  -4  14   93.23    8.46
  22   4 -14   89.71    9.66
  24   4 -16   -1.38    1.85
  24  -4 -16   -0.58    1.00
  24  -4 -16    0.40    0.73
 -24  -4  16   -1.75    2.34
 -24  -4  16    1.82    2.08
 -26  -4  18    0.44    0.93
  26   4 -18    3.29    2.03
  26  -4 -18    1.96    1.31
 -26  -4  18    2.24    1.93
  28   4 -20   20.61    5.28
 -28  -4  20   28.06    5.62
 -28  -4  20   29.63    5.93
  30   4 -22   10.95    4.20
 -30  -4  22   11.65    3.79
  17   5 -25    1.90    2.24
  17  -5 -25   -0.02    1.30
  15  -5 -23    7.68    3.45
  15   5 -23   10.90    3.95
  13  -5 -21   -0.87    2.25
  13   5 -21   -1.00    2.12
  11  -5 -19   27.26    5.17
  11  -5 -19   18.07    4.76
  11   5 -19   16.09    4.19
   9  -5 -17   36.83    5.97
   9  -5 -17   27.93    5.72
   9   5 -17   28.51    5.08
   7  -5 -15    5.53    2.71
   7   5 -15    5.18    1.97
   5   5 -13    1.32    1.25
   5   5 -13   -0.16    1.31
   5  -5 -13    0.36    1.00
   3   5 -11   -0.17    0.91
   3  -5 -11    1.56    1.44
   3   5 -11    1.87    0.94
   1  -5  -9    7.95    2.56
   1   5  -9    9.09    2.10
   1   5  -9   13.53    2.70
  -1   5  -7    0.69    0.64
  -1  -5  -7    0.23    0.35
   1  -5   7   -0.18    0.53
  -1  -5  -7    0.39    0.31
   1   5   7   -0.51    1.01
  -1   5  -7    0.37    0.76
  -1   5  -7    0.34    0.69
   1   5   7   -0.33    0.40
  -1  -5  -7    0.35    0.73
   3  -5   5  104.66    6.43
  -3  -5  -5  101.91    7.92
   3   5   5  112.89    6.29
  -3   5  -5  104.40    6.84
  -3   5  -5  106.68    8.72
   3   5   5   97.96    6.89
  -3   5  -5  112.17    6.06
  -5   5  -3    1.29    0.64
  -5   5  -3    1.24    1.01
   5  -5   3   -0.45    0.66
  -5  -5  -3    1.37    1.23
  -5   5  -3    1.00    0.90
   5   5   3    0.53    0.53
   5  -5   3    0.50    1.09
  -7   5  -1    0.40    0.20
  -7  -5  -1    0.27    0.99
   7  -5   1    0.42    0.77
   7  -5   1    1.13    1.19
  -7   5  -1    0.26    1.12
  -7   5  -1   -0.78    0.74
  -7   5  -1    0.18    0.30
  -9  -5   1    6.54    1.83
   9  -5  -1    5.28    1.62
  -9   5   1    5.04    1.58
   9  -5  -1    3.76    1.65
 -11   5   3   12.40    2.63
 -11  -5   3   15.68    3.11
  11  -5  -3   18.08    3.07
  11  -5  -3   18.76    3.45
 -13  -5   5   33.13    4.49
  13  -5  -5   28.11    3.95
  13  -5  -5   24.01    3.97
  13   5  -5   23.71    2.12
  15   5  -7    8.47    1.63
  15  -5  -7   10.06    2.59
  15   5  -7   11.61    3.07
 -15  -5   7   13.19    3.07
  15  -5  -7    7.16    2.07
  17   5  -9    5.88    1.78
  17  -5  -9    3.69    1.62
  17   5  -9    4.71    1.95
  17  -5  -9    5.05    2.00
  19   5 -11    6.28    2.49
  19  -5 -11    4.36    1.67
  19  -5 -11    4.25    1.80
  21  -5 -13    4.66    2.04
  21   5 -13    4.64    2.20
  21  -5 -13    5.43    1.98
 -21  -5  13    3.59    1.31
  23  -5 -15   21.91    4.14
  23   5 -15   24.84    5.50
  23  -5 -15   20.91    4.42
 -23  -5  15   23.94    4.38
  25   5 -17    1.56    1.52
  25  -5 -17    3.12    1.86
 -25  -5  17    0.20    1.56
 -25  -5  17   -0.02    1.23
 -27  -5  19    2.69    1.71
  27   5 -19    4.35    2.31
 -27  -5  19    5.76    3.11
 -29  -5  21    3.83    2.44
 -29  -5  21    0.05    0.85
  16   6 -24    5.65    3.05
  14   6 -22    1.10    1.14
  14  -6 -22    2.45    2.83
  12  -6 -20   -1.70    1.25
  12   6 -20    2.35    1.86
  10  -6 -18    1.52    1.30
  10  -6 -18    1.92    1.86
  10   6 -18    0.21    0.97
   8  -6 -16   15.34    4.51
   8   6 -16   11.92    3.12
   8   6 -16   18.14    4.14
   6   6 -14    1.17    1.62
   6   6 -14    2.64    1.28
   4  -6 -12  132.75   11.35
   4   6 -12  138.27    9.47
   4   6 -12  115.87    9.02
   2   6 -10    2.16    1.20
   2   6 -10    4.90    1.87
   2  -6 -10    1.50    0.91
   0  -6  -8  180.10   11.89
   0   6  -8  182.73    9.78
   0   6  -8  191.12   12.95
   0  -6  -8  208.01    6.52
   0   6  -8  195.40    9.99
   0  -6   8  184.70    9.92
  -2   6  -6    3.74    1.40
   2  -6   6    3.20    1.22
  -2  -6  -6    4.26    1.03
  -2  -6  -6    2.66    1.18
   2   6   6    2.47    0.89
  -2   6  -6    0.75    1.09
   2   6   6    0.28    0.97
  -2   6  -6    3.25    1.31
   4  -6   4   43.46    4.64
  -4  -6  -4   46.49    5.84
   4   6   4   47.45    5.37
   4   6   4   50.70    4.54
  -4   6  -4   55.76    4.27
  -4   6  -4   41.77    4.49
  -4   6  -4   49.13    6.40
   6  -6   2   25.09    3.61
  -6   6  -2   26.02    4.62
  -6  -6  -2   23.35    4.09
  -6   6  -2   20.12    2.13
  -6   6  -2   20.85    3.22
  -6   6  -2   25.31    2.46
   6   6   2   18.10    3.44
   8  -6   0   26.04    3.83
  -8  -6   0   28.91    4.55
  -8   6   0   26.34    1.89
  -8   6   0   30.05    4.08
  10  -6  -2    2.02    1.02
 -10  -6   2    2.62    1.87
 -10   6   2   -0.69    0.93
  10  -6  -2    2.38    1.64
 -12  -6   4   49.51    6.02
  12  -6  -4   44.66    5.25
  12  -6  -4   40.21    5.60
  14   6  -6   32.90    5.26
  14  -6  -6   23.84    3.99
  14  -6  -6   28.43    4.77
 -14  -6   6   25.64    4.29
  16   6  -8    2.12    1.36
  16  -6  -8    4.98    2.05
  16  -6  -8    0.60    1.24
  18   6 -10  140.11   11.78
  18  -6 -10  135.60   10.59
  18  -6 -10  133.87   10.44
  20   6 -12    4.13    2.26
  20  -6 -12    4.33    2.19
  20  -6 -12    2.46    1.48
  22  -6 -14   33.72    5.52
  22   6 -14   33.97    6.64
 -22  -6  14   39.57    5.91
  22  -6 -14   22.69    4.71
  24   6 -16    4.23    2.33
  24  -6 -16    7.67    2.81
 -24  -6  16    7.82    2.89
  24  -6 -16    6.97    3.03
  26   6 -18   -0.18    1.96
  26  -6 -18    2.20    1.57
 -26  -6  18    1.36    1.43
 -28  -6  20   33.84    6.82
  28  -6 -20   20.61    5.31
 -28  -6  20   30.45    6.77
  15   7 -23   -0.78    1.39
  13  -7 -21    2.32    3.13
  13   7 -21    3.22    2.07
  13   7 -21   -0.27    1.45
  11  -7 -19    3.61    2.92
  11   7 -19    5.56    2.08
  11   7 -19    8.08    3.33
   9  -7 -17    3.84    2.92
   9   7 -17    1.82    0.99
   9   7 -17   -0.34    1.28
   7   7 -15   22.79    4.42
   7  -7 -15   20.47    5.20
   7   7 -15   18.69    4.56
   5   7 -13    1.81    0.95
   5   7 -13    5.69    1.81
   5  -7 -13    4.21    1.69
   3  -7 -11  106.71   10.51
   3   7 -11   92.81   10.32
   3   7 -11  100.41    8.09
   3   7 -11   97.39    8.30
  -1  -7   9    6.83    2.11
   1   7  -9    3.03    1.43
   1  -7  -9    4.23    2.13
   1   7  -9   10.30    2.36
   1   7  -9    3.09    1.60
  -1  -7  -7   18.67    4.04
  -1   7  -7   25.59    3.85
  -1   7  -7   17.39    4.13
  -1   7  -7   24.98    3.67
   1  -7   7   23.15    3.78
  -3   7  -5    7.30    1.67
   3  -7   5    6.78    2.04
  -3  -7  -5    7.84    2.73
  -3   7  -5    5.87    1.63
  -3   7  -5    6.96    2.01
   3   7   5    4.74    1.89
   3   7   5    5.50    1.34
  -5   7  -3    3.00    0.82
   5  -7   3    2.65    1.43
  -5  -7  -3    3.11    1.46
   5   7   3    1.48    0.71
  -5   7  -3    3.06    1.25
   5   7   3    2.59    0.98
  -5   7  -3    2.98    1.91
   7  -7   1   23.61    3.87
  -7   7  -1   27.24    3.93
  -7  -7  -1   26.11    4.72
  -7   7  -1   19.92    4.36
   7   7   1   22.63    4.18
   9  -7  -1   48.83    5.74
  -9   7   1   54.91    5.71
  -9  -7   1   56.32    6.90
  11  -7  -3  107.63    8.70
 -11  -7   3   94.69    9.06
  13  -7  -5    5.41    1.98
 -13  -7   5    5.58    2.15
  13   7  -5    5.05    2.23
 -15  -7   7   22.15    4.45
  15   7  -7   15.54    3.84
  15  -7  -7   21.74    4.31
  17   7  -9   15.64    3.91
  17  -7  -9   16.09    3.81
  19   7 -11    6.78    2.99
  19  -7 -11    6.71    2.67
  21  -7 -13    0.58    0.97
  21   7 -13    0.78    1.55
  23   7 -15   -1.43    2.29
  23  -7 -15    3.81    2.33
 -23  -7  15    0.20    1.65
  25   7 -17    0.66    1.81
  25  -7 -17    0.99    1.31
 -25  -7  17    0.59    1.41
 -27  -7  19   -2.19    2.09
  12   8 -20   10.16    3.92
  10   8 -18    7.46    3.26
   8  -8 -16    0.21    1.57
   8   8 -16   -0.70    1.82
   6  -8 -14   12.47    4.26
   6   8 -14    5.32    2.21
   6   8 -14   12.98    4.21
   4   8 -12    1.58    0.81
   4  -8 -12    1.04    1.15
   4   8 -12   -0.22    2.26
   2   8 -10    7.21    2.30
   2  -8 -10   13.49    4.01
   2   8 -10    4.45    2.50
  -2  -8  10    7.78    2.35
   0  -8   8   15.62    3.57
   0  -8  -8   18.58    4.34
   0   8  -8   15.71    4.36
  -2  -8  -6    2.06    2.07
   2   8   6    4.63    2.37
  -2   8  -6    1.50    1.73
   2  -8   6    3.34    1.72
  -4   8  -4   -0.23    1.13
   4  -8   4   -0.66    0.90
  -4  -8  -4    2.77    1.90
   4   8   4    2.78    2.45
   6  -8   2   -0.69    1.06
  -6   8  -2    1.02    1.80
  -6   8  -2   -0.45    0.99
   6   8   2   -1.37    1.42
  -6  -8  -2    1.47    1.76
  -8   8   0   12.41    2.70
   8  -8   0    9.14    2.73
  -8  -8   0   14.06    3.70
   8   8   0   11.63    3.31
  10  -8  -2    2.32    1.73
  10   8  -2    0.92    1.07
 -10  -8   2    1.47    0.90
  12  -8  -4    4.73    2.01
 -12  -8   4    6.95    2.20
  12   8  -4    4.62    1.76
 -14  -8   6    7.58    3.04
  14  -8  -6    4.61    2.11
  14   8  -6    1.91    1.08
  16  -8  -8   17.03    4.14
  16   8  -8   19.14    4.49
 -16  -8   8   23.59    5.10
  18   8 -10    8.30    2.90
  18  -8 -10    8.82    3.29
  20   8 -12   20.21    5.21
  20  -8 -12   27.44    5.68
  22   8 -14    4.17    2.20
  22  -8 -14    1.96    1.61
  24  -8 -16    1.87    1.54
   5  -9 -13    3.89    2.16
   5   9 -13    1.18    1.44
   3  -9 -11    0.97    1.39
   3   9 -11   -1.62    1.45
   1  -9  -9    4.41    2.37
  -1  -9   9    4.84    2.24
   1   9  -9    6.62    3.81
   1  -9   7    3.50    1.67
  -1  -9  -7    5.96    3.07
  -1   9  -7    4.87    2.53
   3  -9   5   15.18    3.63
  -3  -9  -5   23.63    5.32
   3   9   5   17.00    4.21
  -3   9  -5   17.79    4.86
  -5  -9  -3    6.15    2.79
   5  -9   3    4.85    1.97
  -5   9  -3    3.73    2.06
   5   9   3    5.75    2.33
  -7  -9  -1   26.80    5.56
   7  -9   1   24.06    4.69
   7   9   1   28.45    5.34
  -9  -9   1   -1.60    2.73
   9  -9  -1   -5.73    2.38
   9   9  -1   -0.16    0.80
   9   9  -1   -0.92    1.05
  11   9  -3   -1.07    0.96
  11  -9  -3   -0.51    1.42
  11   9  -3    2.18    1.83
 -11  -9   3    0.59    1.16
  13  -9  -5    2.30    2.06
 -13  -9   5    0.23    0.86
  13   9  -5    0.20    0.70
  13   9  -5    0.24    1.62
 -15  -9   7    2.38    1.98
  15  -9  -7   -2.75    2.11
  15   9  -7    2.24    1.92
  17  -9  -9    9.87    3.10
  17   9  -9   11.44    3.50
  19   9 -11    0.12    1.29
  19  -9 -11   -1.34    1.80
  21  -9 -13    8.14    3.25
   0 -10   8   10.44    3.07
   2 -10   6   -4.35    2.11
   4 -10   4   12.55    3.41
   4  10   4   19.60    4.97
   6 -10   2    2.77    1.73
   6  10   2   -2.33    1.81
   8 -10   0    1.26    1.42
   8  10   0   -0.69    1.26
  10 -10  -2   11.99    3.48
  10  10  -2    9.32    2.71
  10  10  -2    8.17    3.12
  12 -10  -4    5.28    2.51
  12  10  -4    1.47    1.33
  14 -10  -6   10.97    3.58
  14  10  -6    6.98    2.73
  16 -10  -8    4.47    2.40
  16  10  -8    3.96    1.73
  20   0 -29    2.59    2.39
 -20   0  29    4.60    2.96
 -18   0  27   -1.41    1.95
  18   0 -27   -1.88    2.15
  16   0 -25    1.71    1.07
 -16   0  25    0.31    1.69
  14   0 -23   -0.16    1.16
 -14   0  23   -1.10    1.60
  12   0 -21   -1.03    1.92
  10   0 -19    1.02    1.38
   8   0 -17   -1.35    0.87
   6   0 -15    0.45    0.86
   4   0 -13   -0.93    1.06
   2   0 -11    0.47    0.77
   0   0  -9   -0.10    1.17
   0   0   9    0.93    1.01
  -2   0  -7    0.08    0.22
  -2   0  -7   -0.48    0.50
   2   0   7    0.26    0.38
  -4   0  -5   -0.02    0.46
   4   0   5    0.21    0.42
  -4   0  -5    0.01    0.26
  -4   0  -5   -0.07    0.52
  -4   0  -5   -0.30    0.44
   6   0   3    0.15    0.11
  -6   0  -3    0.11    0.19
  -6   0  -3    0.98    0.61
  -6   0  -3    1.85    0.68
  -6   0  -3    0.58    0.54
  -8   0  -1   -0.51    0.74
   8   0   1    0.54    0.29
  -8   0  -1    0.62    0.78
 -10   0   1    0.03    0.41
  10   0  -1   -0.16    0.25
 -10   0   1    0.92    1.02
 -12   0   3    0.65    0.52
 -12   0   3   -0.68    1.04
  14   0  -5   -0.06    0.37
 -14   0   5   -0.29    0.77
 -16   0   7   -0.38    1.29
  16   0  -7    0.08    0.55
  18   0  -9   -0.02    0.61
 -18   0   9    1.05    1.30
  20   0 -11   -0.37    1.06
 -20   0  11    0.54    0.83
 -20   0  11   -0.73    0.72
  22   0 -13   -0.02    0.97
 -22   0  13   -1.19    1.55
 -22   0  13   -1.04    1.39
  24   0 -15   -0.68    0.94
 -24   0  15   -0.50    1.29
 -24   0  15   -0.05    0.89
  26   0 -17   -1.30    0.91
 -26   0  17   -0.29    0.99
 -26   0  17   -1.78    1.42
  28   0 -19   -1.48    1.64
  30   0 -21    2.36    1.91
  32   0 -23   -0.80    2.30
  34   0 -25   -1.34    1.62
 -21   1  30   26.25    6.03
  19  -1 -28   -0.26    2.05
  19   1 -28    0.95    1.17
 -19   1  28    0.03    0.70
 -19  -1  28    1.27    1.49
  17   1 -26   33.87    7.29
 -17   1  26   37.00    6.29
 -17  -1  26   37.03    6.48
  17  -1 -26   36.94    7.40
  15  -1 -24    3.30    1.98
  15   1 -24   -0.69    1.03
 -15   1  24    3.69    1.85
 -13   1  22    7.70    2.45
  13   1 -22    2.04    1.51
  13  -1 -22    8.40    2.94
  11  -1 -20   52.35    7.39
  11   1 -20   51.65    7.43
 -11   1  20   39.02    5.31
   9   1 -18   33.13    5.66
   9  -1 -18   30.20    5.34
   7   1 -16   63.66    7.25
   7  -1 -16   57.71    6.96
   5  -1 -14    1.08    1.08
   5  -1 -14    2.30    1.57
   5   1 -14   -1.45    1.37
   3  -1 -12  329.39   14.74
   3  -1 -12  276.67   13.27
   3   1 -12  302.21   13.65
   1  -1 -10   -0.01    0.96
  -1  -1  10    0.97    0.67
   1   1 -10   -0.18    0.69
   1  -1 -10    0.45    0.54
  -1   1  -8   47.49    4.74
   1  -1   8   45.97    5.09
  -1  -1  -8   42.06    3.97
  -1  -1  -8   39.64    4.35
  -3  -1  -6    6.39    1.44
   3  -1   6    9.14    2.18
   3  -1   6    7.60    1.81
  -3   1  -6    6.24    1.74
  -3   1  -6    7.12    1.50
   3  -1   6    8.16    1.40
  -3   1  -6    8.65    1.33
  -3  -1  -6    6.02    1.16
  -5   1  -4   39.84    3.12
   5  -1   4   45.42    2.71
  -5  -1  -4   41.96    2.98
  -5  -1  -4   48.35    2.98
  -5   1  -4   40.85    2.66
   5   1   4   41.43    2.86
  -5   1  -4   43.02    3.43
   5  -1   4   43.33    4.53
   5  -1   4   45.32    3.68
  -5   1  -4   44.70    3.62
   5  -1   4   40.19    3.49
  -7  -1  -2   58.14    3.10
  -7   1  -2   46.17    4.19
   7   1   2   45.16    2.88
  -7   1  -2   49.26    3.97
  -7  -1  -2   48.60    3.27
  -7   1  -2   55.11    3.79
   7  -1   2   48.02    2.94
   7  -1   2   54.28    3.22
   7   1   2   57.18    3.28
  -9  -1   0   42.75    2.73
   9   1   0   42.76    2.89
   9   1   0   43.75    3.10
  -9   1   0   39.80    3.55
  -9  -1   0   40.57    3.00
  -9   1   0   41.25    3.37
  -9  -1   0   40.25    3.86
   9   1   0   41.03    2.53
  11   1  -2  238.58    7.18
  11   1  -2  221.69    6.73
 -11   1   2  231.75   10.67
  11   1  -2  232.00    7.78
 -11  -1   2  213.52    7.68
 -11  -1   2  224.60    9.99
 -11   1   2  245.94    9.27
  13  -1  -4   65.12    3.83
 -13   1   4   61.81    5.00
 -13  -1   4   69.42    4.25
  13   1  -4   72.74    4.34
 -13   1   4   66.73    6.08
 -13  -1   4   62.03    5.68
  13   1  -4   66.46    4.66
  13   1  -4   60.72    3.90
  15   1  -6  460.03   14.22
  15  -1  -6  482.07   12.03
 -15  -1   6  443.59   12.36
 -15  -1   6  450.09   16.46
 -15   1   6  501.17   17.48
  15   1  -6  477.48   13.71
 -17  -1   8    9.34    2.63
  17  -1  -8   12.70    2.24
 -17   1   8   12.93    2.99
  17   1  -8   11.35    2.29
 -17  -1   8    9.58    2.04
  19   1 -10   75.04    6.59
  19  -1 -10   70.83    5.80
 -19  -1  10   74.79    7.52
 -19  -1  10   73.12    6.13
  21  -1 -12   13.69    2.78
  21   1 -12   17.38    3.41
 -21  -1  12    8.66    2.48
 -21  -1  12   19.14    3.98
  23  -1 -14    8.07    2.20
 -23  -1  14    6.57    2.12
  23   1 -14    7.29    2.44
 -23  -1  14    5.97    2.06
  25  -1 -16   26.90    4.61
 -25  -1  16   26.80    4.78
 -25  -1  16   25.66    4.76
  25   1 -16   21.69    4.40
 -27  -1  18    1.70    1.37
 -27  -1  18    1.31    1.09
  27   1 -18    0.31    0.94
  27  -1 -18    1.71    1.27
  29   1 -20   24.51    5.13
 -29  -1  20   28.24    5.64
 -29  -1  20   18.38    4.17
  29  -1 -20   32.53    5.90
  31   1 -22    2.46    1.74
 -31  -1  22    3.32    2.14
  33  -1 -24   17.30    4.80
  33   1 -24   16.26    4.76
  35  -1 -26    1.18    1.49
  20  -2 -29    0.51    1.77
 -20   2  29   -0.05    1.52
  18   2 -27   -0.59    1.77
  18  -2 -27    1.01    1.91
 -18   2  27    0.84    1.14
  16  -2 -25    7.96    3.55
 -16   2  25   11.01    3.10
  16   2 -25   19.55    5.70
  14   2 -23   91.78   11.02
 -14   2  23   86.62    8.62
  14  -2 -23   81.87    9.71
  12   2 -21    0.20    1.14
  12  -2 -21   -0.53    1.67
 -12   2  21    0.78    1.04
 -10  -2  19   44.73    2.98
  10   2 -19   50.01    7.12
  10  -2 -19   54.65    7.22
 -10   2  19   50.88    5.67
   8  -2 -17    4.75    1.94
   8  -2 -17    3.67    0.74
  -8   2  17    6.13    1.94
   8   2 -17    4.82    2.22
   8  -2 -17    3.87    1.82
   6   2 -15    7.17    2.22
   6  -2 -15    4.09    1.71
  -6   2  15    9.56    2.02
   6  -2 -15    7.92    2.72
   4   2 -13  133.58    9.28
  -4   2  13  133.93    6.63
   4  -2 -13  130.19    9.34
   4  -2 -13  155.87   10.52
  -4   2  13  136.82    5.44
   2  -2 -11    2.73    1.32
   2  -2 -11    5.53    1.83
  -2   2  11    4.50    1.03
   2   2 -11    2.25    1.17
   0   2  -9  357.80   12.82
   0  -2  -9  326.00   12.02
   0  -2   9  305.02    9.54
   0  -2  -9  343.41    8.76
   0   2   9  382.51    8.25
   0  -2   9  334.34   12.01
   0  -2  -9  326.42   11.50
  -2   2  -7   96.26    4.14
  -2  -2  -7   98.67    5.87
  -2  -2  -7  105.74    6.07
  -2   2  -7   97.08    6.26
  -2   2  -7  106.75    6.29
   2  -2   7   98.64    5.76
   2  -2   7  106.53    6.05
  -4   2  -5 1443.09   13.69
  -4  -2  -5 1538.90   21.29
  -4   2  -5 1486.74   22.38
   4   2   5 1409.67   20.60
   4  -2   5 1448.88   25.28
   4  -2   5 1456.30   20.02
   4  -2   5 1317.54   22.54
   4   2   5 1467.02   21.09
   4   2   5 1486.73   14.99
  -4   2  -5 1432.48   21.88
  -4   2  -5 1469.53   21.40
  -6   2  -3  124.79    5.60
   6  -2   3  133.70    6.04
  -6  -2  -3  157.38    6.56
   6  -2   3  149.20    7.68
  -6   2  -3  145.34    5.24
   6  -2   3  135.35    3.62
  -6   2  -3  144.33    4.03
   6   2   3  122.55    5.93
  -6   2  -3  135.18    6.71
  -6   2  -3  123.44    6.06
  -6  -2  -3  120.80    4.50
   6  -2   3  134.04    5.35
   8   2   1  874.40   15.38
   8  -2   1  850.21   10.12
  -8   2  -1  891.57   17.87
  -8  -2  -1  886.76   15.35
   8  -2   1  799.86   11.59
   8  -2   1  852.19   17.88
   8  -2   1  898.99   16.41
   8   2   1  800.89   11.20
   8  -2   1  842.30   13.21
  10   2  -1  208.97    7.88
  10  -2  -1  182.82    5.67
  10  -2  -1  199.37    6.63
  10  -2  -1  187.38    7.16
 -10  -2   1  179.77    6.03
 -10  -2   1  201.85    7.45
  10   2  -1  210.21    6.53
 -10  -2   1  181.30    5.37
 -10   2   1  200.89    8.68
  12   2  -3   13.13    1.84
  12   2  -3   17.64    2.37
 -12   2   3   12.27    2.29
 -12  -2   3   17.27    1.99
  12  -2  -3   17.60    1.51
 -12  -2   3   16.73    2.27
 -14   2   5    3.61    1.42
  14  -2  -5    4.16    0.91
  14   2  -5    4.66    1.25
 -14  -2   5    2.70    1.07
  16   2  -7   54.00    5.54
  16  -2  -7   61.45    4.14
 -16  -2   7   53.75    4.48
  16   2  -7   61.97    5.12
 -16  -2   7   57.40    6.15
 -18  -2   9  124.87    9.68
  18   2  -9  141.32    9.25
 -18  -2   9  137.57    8.01
  18  -2  -9  134.63    7.03
  20   2 -11    2.18    1.72
  20  -2 -11    1.45    0.91
 -20  -2  11    1.53    0.90
 -20  -2  11    0.10    1.18
  22  -2 -13  174.00    9.98
 -22  -2  13  172.17   10.67
 -22  -2  13  193.70   13.26
  22   2 -13  173.90   11.66
  24   2 -15    5.48    2.21
 -24  -2  15    9.35    2.86
 -24  -2  15    9.29    3.10
  24  -2 -15    7.74    2.43
  26   2 -17   29.26    5.40
 -26  -2  17   38.67    5.98
 -26  -2  17   35.36    6.05
  26  -2 -17   27.12    4.74
  28   2 -19   14.24    4.05
  28  -2 -19   14.83    3.86
 -28  -2  19   13.28    3.83
 -28  -2  19    9.19    3.07
  30  -2 -21   21.61    4.97
  30   2 -21   16.31    4.59
 -30  -2  21   14.79    3.95
 -30  -2  21   14.72    4.38
  32   2 -23    7.70    3.30
 -32  -2  23    3.77    2.29
  32  -2 -23    5.43    2.72
  19  -3 -28   -5.04    2.75
 -19   3  28    3.44    2.19
  17  -3 -26    5.44    2.71
 -17   3  26    1.36    1.23
  17   3 -26    0.51    2.05
  15  -3 -24    0.03    1.17
  15   3 -24   -0.18    1.23
 -15   3  24   -0.41    0.86
  13  -3 -22    3.05    2.10
 -13   3  22    1.46    1.30
  13   3 -22   -0.08    1.43
  11  -3 -20   27.81    5.38
 -11   3  20   29.69    4.40
  11   3 -20   18.86    4.48
  -9   3  18   -0.27    0.69
   9   3 -18    2.01    1.37
   9  -3 -18    1.50    1.20
   9  -3 -18   -0.82    1.07
   7  -3 -16    5.77    2.30
  -7   3  16    7.69    1.53
  -7   3  16    6.21    1.69
   7  -3 -16    3.12    1.11
   7   3 -16    9.68    2.76
  -5   3  14    4.15    1.24
   5  -3 -14    7.91    2.56
   5  -3 -14    3.43    1.76
   5   3 -14    5.78    2.16
  -5   3  14    6.69    1.48
   5  -3 -14    5.84    2.24
   3   3 -12   76.63    6.70
   3  -3 -12   68.06    6.79
   3  -3 -12   68.34    5.47
  -3   3  12   78.67    4.61
  -3   3  12   69.84    5.18
   1  -3 -10   91.35    6.31
   1  -3 -10   98.50    7.59
   1   3 -10   95.76    6.95
   1  -3 -10   94.30    5.79
   1   3 -10   92.97    5.57
  -1   3  -8    0.17    0.68
  -1   3  -8   -0.42    0.52
  -1  -3  -8   -0.02    0.61
   1  -3   8    0.82    0.62
   1  -3   8    0.00    0.59
  -1  -3  -8   -0.07    0.87
  -1   3  -8    0.17    0.44
  -3   3  -6   60.90    3.73
  -3  -3  -6   61.48    5.04
  -3   3  -6   60.80    4.44
   3   3   6   49.48    3.99
   3   3   6   69.95    4.24
   3  -3   6   59.73    5.05
  -3   3  -6   54.02    4.99
   3  -3   6   62.67    4.17
   3  -3   6   52.22    3.42
  -3   3  -6   64.51    5.01
   5  -3   4    0.00    0.24
   5  -3   4    0.78    0.44
  -5  -3  -4   -0.17    0.60
  -5   3  -4   -0.12    0.44
   5  -3   4    0.86    0.57
  -5  -3  -4    0.21    0.21
   5   3   4    0.45    0.49
  -5   3  -4   -1.13    0.87
  -5   3  -4    0.40    0.67
  -5   3  -4    0.18    0.39
   5   3   4   -0.07    0.51
  -7   3  -2    0.12    0.28
   7  -3   2   -1.07    1.03
  -7   3  -2    0.09    0.58
  -7  -3  -2    0.62    0.56
   7  -3   2    0.44    0.29
   7  -3   2    0.31    0.17
   7  -3   2    1.20    0.77
  -7  -3  -2    0.09    0.17
  -7   3  -2    0.25    0.17
  -7   3  -2   -0.78    1.02
  -7   3  -2    0.34    0.47
  -9   3   0   49.33    4.48
   9  -3   0   53.60    3.50
   9  -3   0   54.08    4.58
   9   3   0   35.60    2.19
  -9  -3   0   56.50    2.67
  -9  -3   0   53.73    4.49
 -11  -3   2    0.05    0.42
  11  -3  -2    0.51    0.28
 -11   3   2    0.29    0.80
  11   3  -2    0.08    0.21
  11  -3  -2    0.44    0.49
  11  -3  -2    0.29    0.43
 -11  -3   2    0.92    0.47
 -13  -3   4    9.60    2.04
 -13  -3   4    8.00    1.51
 -13   3   4    5.88    1.70
  13   3  -4    5.55    1.18
  13  -3  -4    7.12    1.53
  15   3  -6   36.34    4.72
 -15  -3   6   33.60    3.48
  15  -3  -6   32.86    2.77
  15   3  -6   38.96    3.69
 -17  -3   8   18.50    2.89
  17   3  -8   19.86    3.56
  17  -3  -8   19.78    2.52
 -19  -3  10    6.87    2.00
  19   3 -10    7.87    2.51
  19  -3 -10    9.56    2.06
  21   3 -12   29.91    5.10
  21  -3 -12   29.81    4.06
 -21  -3  12   28.99    4.39
 -21  -3  12   34.98    5.68
  23   3 -14   34.06    5.73
  23  -3 -14   29.68    4.40
 -23  -3  14   31.67    4.87
 -23  -3  14   37.80    6.11
  23  -3 -14   38.51    5.08
 -25  -3  16   18.94    4.64
  25  -3 -16   20.80    3.89
 -25  -3  16   17.13    4.00
  25   3 -16   21.50    4.70
  25  -3 -16   16.40    3.57
 -27  -3  18    7.08    2.70
  27  -3 -18    4.08    1.87
  27   3 -18    7.40    3.12
  27  -3 -18    2.73    1.68
 -27  -3  18    5.64    2.22
  29   3 -20    1.90    1.64
 -29  -3  20    1.70    2.24
 -29  -3  20    4.64    2.71
  31   3 -22    1.04    2.32
 -31  -3  22   -0.38    1.35
  20  -4 -29   -0.74    1.23
  18  -4 -27   14.41    4.46
  16  -4 -25    2.65    2.09
  16   4 -25    1.77    2.26
  14  -4 -23   28.07    5.76
  14   4 -23   20.65    5.29
  12  -4 -21    2.28    1.85
  12   4 -21    4.66    2.67
  10   4 -19   65.40    8.18
  10  -4 -19   50.25    6.83
  10  -4 -19   46.33    6.94
  10  -4 -19   52.78    7.67
   8  -4 -17   66.40    8.38
   8  -4 -17   78.91    8.58
   8   4 -17   77.48    8.47
   6  -4 -15   64.16    7.74
   6  -4 -15   63.69    7.47
   6   4 -15   67.56    7.28
   4  -4 -13   25.26    4.66
   4   4 -13   23.61    4.01
   2  -4 -11    5.27    1.92
   2   4 -11    5.13    1.70
   2  -4 -11    6.64    1.79
   2   4 -11    7.01    2.12
   0  -4  -9   64.45    6.31
   0   4  -9   78.61    6.27
   0   4  -9   73.67    5.90
  -2   4  -7  131.88    6.70
   2  -4   7  131.14    6.74
  -2  -4  -7  132.09    8.33
   2  -4   7  145.10    9.00
   2   4   7  141.47    6.88
  -2   4  -7  127.52    7.78
  -2   4  -7  122.09    8.68
  -2   4  -7  143.56    7.35
   2   4   7  121.38    6.76
   2  -4   7  133.95    6.62
   4  -4   5   30.48    4.14
   4  -4   5   26.58    2.72
  -4   4  -5   33.33    3.29
  -4  -4  -5   28.58    1.71
  -4   4  -5   30.52    3.67
  -4  -4  -5   24.96    3.59
   4   4   5   27.64    3.17
  -4   4  -5   34.26    4.47
  -4   4  -5   32.32    3.05
   4   4   5   34.61    3.50
   4  -4   5   30.28    3.01
   6  -4   3   15.42    2.10
  -6   4  -3   17.22    2.32
  -6  -4  -3   15.46    2.71
  -6   4  -3   16.17    2.86
  -6   4  -3   18.04    3.15
  -6   4  -3   15.84    2.14
  -6   4  -3   17.91    1.96
  -8  -4  -1    1.01    0.85
   8  -4   1    1.92    0.78
  -8   4  -1    1.03    0.47
  -8   4  -1    0.63    0.36
  -8   4  -1    1.61    1.02
 -10  -4   1   13.20    2.41
  10  -4  -1   13.83    2.15
 -10   4   1   15.61    2.70
 -12  -4   3   74.02    6.06
  12   4  -3   58.19    3.07
  12  -4  -3   74.75    6.63
  12  -4  -3   85.09    5.82
 -12   4   3   69.14    6.02
  14  -4  -5   17.38    3.13
  14  -4  -5   16.14    1.53
 -14   4   5   20.25    3.42
  14  -4  -5   17.51    2.84
  14  -4  -5   17.70    1.90
  14   4  -5   18.97    2.17
 -14  -4   5   22.94    3.53
  16   4  -7   24.86    4.27
  16  -4  -7   22.71    3.44
 -16  -4   7   24.02    3.20
  16  -4  -7   19.27    3.50
  16   4  -7   25.39    3.11
 -18  -4   9  194.24   10.06
  18   4  -9  197.37   12.58
  18  -4  -9  185.04   10.87
  18  -4  -9  178.11    7.00
  20   4 -11    1.85    1.37
  20  -4 -11   -0.41    1.11
 -20  -4  11    0.24    0.72
  20  -4 -11   -0.06    0.74
  22   4 -13  131.08   11.62
 -22  -4  13  132.65    9.86
  22  -4 -13  114.61    8.10
  22  -4 -13  116.41    9.00
 -24  -4  15    5.13    2.01
  24  -4 -15    7.37    2.20
  24   4 -15    9.46    3.72
 -24  -4  15    4.42    2.33
  24  -4 -15    4.54    2.01
 -26  -4  17   18.37    4.32
  26   4 -17   15.84    4.53
  26  -4 -17   16.18    3.49
 -26  -4  17   18.59    4.75
  28   4 -19    7.22    3.12
 -28  -4  19   15.04    4.39
 -28  -4  19   18.46    4.60
  30   4 -21   10.54    3.83
 -30  -4  21    3.60    2.28
 -30  -4  21    4.12    2.33
  15  -5 -24   26.31    6.15
  15   5 -24   25.16    6.10
  13  -5 -22   12.32    4.40
  13   5 -22   15.73    4.51
  11  -5 -20    1.79    2.00
  11   5 -20   -0.01    0.95
  11  -5 -20    0.88    1.15
   9  -5 -18    1.91    1.29
   9  -5 -18    2.06    1.69
   9   5 -18    4.42    2.19
   7  -5 -16   59.21    8.17
   7   5 -16   68.95    7.77
   5  -5 -14    8.06    3.04
   5   5 -14    7.98    2.71
   5   5 -14    4.12    1.43
   3  -5 -12  151.56   11.54
   3   5 -12  152.45    9.88
   3   5 -12  144.03    9.81
   1   5 -10   -0.11    0.60
   1  -5 -10    0.85    1.66
   1   5 -10   -0.19    0.99
  -1  -5  -8   33.93    4.72
  -1   5  -8   32.85    3.90
  -1   5  -8   33.63    5.06
  -1   5  -8   31.36    4.16
   1  -5   8   28.18    3.45
  -3  -5  -6    5.14    0.62
   3  -5   6    5.93    1.48
  -3   5  -6    4.45    1.26
  -3  -5  -6    8.52    1.17
  -3  -5  -6    3.70    1.58
   3   5   6    5.47    1.43
   3   5   6    6.52    1.70
  -3   5  -6    4.03    1.55
  -3   5  -6    5.66    1.70
   5  -5   4   32.76    3.53
   5  -5   4   37.90    5.10
  -5  -5  -4   34.60    4.66
  -5   5  -4   44.51    3.54
   5   5   4   37.19    3.96
  -5   5  -4   34.02    4.14
  -5   5  -4   39.47    5.24
   5   5   4   37.98    4.25
  -7  -5  -2  101.27    7.83
  -7   5  -2   96.87    6.93
   7  -5   2  115.64    8.75
   7  -5   2   92.53    6.01
  -7   5  -2  104.02    8.48
  -7   5  -2   97.42    4.70
  -7   5  -2   97.43    4.20
  -9  -5   0    0.67    0.85
   9  -5   0    1.90    0.94
   9  -5   0    0.74    1.26
  -9   5   0    0.02    0.88
 -11  -5   2  104.61    7.90
  11  -5  -2   89.99    7.77
  11  -5  -2   93.98    6.61
 -11   5   2   81.48    6.72
 -13  -5   4   -0.45    0.63
 -13   5   4    1.30    0.86
  13  -5  -4   -0.26    0.80
  13  -5  -4   -0.24    0.83
  13   5  -4    0.31    0.24
  15  -5  -6   52.13    5.96
  15  -5  -6   55.34    5.75
  15   5  -6   56.86    3.80
  15   5  -6   55.95    6.49
 -15  -5   6   53.43    5.90
  17   5  -8   14.39    2.42
  17  -5  -8   13.47    2.94
  17  -5  -8   15.28    3.45
  17   5  -8   11.82    3.22
  19  -5 -10   17.05    3.49
  19   5 -10   21.82    4.58
  19  -5 -10   19.86    3.83
 -19  -5  10   19.08    3.46
  21   5 -12   12.78    3.73
  21  -5 -12    7.44    2.62
 -21  -5  12   17.03    3.55
  23  -5 -14    0.08    0.97
  23  -5 -14    0.78    0.78
  23   5 -14   -0.79    1.10
  25   5 -16   13.12    4.20
  25  -5 -16   15.90    3.65
 -25  -5  16   13.46    3.61
 -25  -5  16   17.00    4.74
 -27  -5  18    4.68    2.19
  27   5 -18    2.75    2.31
  27  -5 -18    3.11    1.61
 -27  -5  18    3.05    1.75
  29   5 -20   34.61    7.28
 -29  -5  20   30.56    6.19
 -29  -5  20   34.04    6.65
  14  -6 -23   11.24    4.33
  14   6 -23    9.02    3.76
  12  -6 -21   27.01    6.30
  12   6 -21   26.34    5.73
  10  -6 -19    1.22    1.82
  10   6 -19    5.75    3.11
   8   6 -17    1.28    0.76
   8  -6 -17    0.99    1.00
   8   6 -17    0.69    1.47
   6  -6 -15   30.05    5.98
   6   6 -15   28.40    4.74
   6   6 -15   30.14    5.19
   4   6 -13    3.93    1.27
   4  -6 -13    3.59    2.26
   4   6 -13    0.73    1.41
   2  -6 -11   64.40    7.61
   2   6 -11   59.94    6.32
   2   6 -11   63.94    6.76
   0   6  -9    1.12    0.98
   0  -6  -9   -0.10    1.26
   0   6  -9    0.88    0.91
   0  -6   9    1.24    1.04
   0   6  -9    2.06    1.58
  -2   6  -7    3.13    1.31
   2  -6   7    2.45    1.13
   2   6   7    4.71    1.39
  -2   6  -7    1.26    0.91
  -2   6  -7    1.92    0.79
  -2  -6  -7    3.39    0.74
  -2  -6  -7    2.05    1.64
   2   6   7    2.13    1.07
   4  -6   5    0.13    0.50
  -4   6  -5    2.22    1.13
  -4   6  -5    2.30    0.89
  -4  -6  -5    3.12    1.85
  -4   6  -5    1.42    0.83
   4   6   5    0.89    0.87
   4   6   5    2.05    1.04
   6  -6   3    1.44    1.03
  -6  -6  -3    1.66    1.25
  -6   6  -3    1.91    0.78
  -6   6  -3   -0.10    0.82
  -6   6  -3    3.49    1.59
   6   6   3    2.05    1.08
  -6   6  -3    1.99    0.70
  -8  -6  -1    2.52    2.20
   8  -6   1    1.43    1.02
   8  -6   1    0.91    1.28
  -8   6  -1    0.61    1.10
  -8   6  -1    0.11    0.15
 -10  -6   1    1.63    1.06
  10  -6  -1    0.97    0.88
 -10   6   1   -0.81    1.00
  10  -6  -1    3.26    2.28
 -12  -6   3    2.80    1.53
 -12   6   3    2.22    1.04
  12  -6  -3    3.56    1.91
  12  -6  -3    5.30    1.89
  14  -6  -5   55.96    6.06
  14   6  -5   60.16    7.14
  14  -6  -5   50.32    6.33
 -14  -6   5   55.29    6.47
 -16  -6   7    9.55    2.76
  16  -6  -7   10.53    2.86
  16   6  -7    6.42    2.53
  16  -6  -7   10.76    2.83
  18   6  -9   65.72    7.90
  18  -6  -9   65.51    7.18
  18  -6  -9   63.21    7.24
  20   6 -11    1.92    1.19
  20  -6 -11    5.00    2.25
 -20  -6  11    2.79    1.43
  20  -6 -11    2.63    1.41
  22  -6 -13   36.28    5.79
  22   6 -13   42.09    7.19
  22  -6 -13   48.19    6.52
 -22  -6  13   40.00    5.73
  24  -6 -15    2.75    1.97
  24   6 -15    0.35    1.67
  24  -6 -15   -0.31    1.41
 -24  -6  15    3.19    1.44
  26   6 -17    1.31    1.45
  26  -6 -17    0.16    1.06
 -26  -6  17   -1.22    1.76
  28  -6 -19    7.66    3.08
 -28  -6  19    6.65    3.05
 -28  -6  19    5.83    3.02
  13   7 -22    9.01    3.19
  13   7 -22    8.22    3.20
  11  -7 -20    3.63    2.72
  11   7 -20    4.85    2.02
  11   7 -20    5.89    2.97
   9   7 -18   13.42    4.10
   9  -7 -18    7.49    3.57
   9   7 -18   14.63    3.73
   7   7 -16   30.18    5.65
   7   7 -16   29.86    5.24
   7  -7 -16   22.45    5.68
   5  -7 -14   14.41    4.00
   5   7 -14   20.26    4.19
   5   7 -14   11.64    3.25
   3  -7 -12   57.40    8.00
   3   7 -12   48.80    7.56
   3   7 -12   55.11    6.63
   3   7 -12   58.99    6.69
   1   7 -10   13.98    3.04
   1   7 -10   17.43    3.32
   1   7 -10   19.22    4.57
   1  -7 -10   19.07    4.43
  -1   7  -8   13.28    2.66
   1  -7   8   13.21    2.86
  -1   7  -8   13.73    2.79
  -1   7  -8    7.51    3.07
  -1  -7  -8    9.52    3.09
   3  -7   6   25.48    3.95
  -3   7  -6   21.91    3.60
   3   7   6   24.10    3.06
  -3   7  -6   24.24    5.03
  -3  -7  -6   27.40    5.03
   3   7   6   28.10    4.44
  -3   7  -6   21.32    3.14
   5  -7   4    6.35    2.02
  -5  -7  -4    6.16    2.34
   5   7   4    4.89    1.59
   5   7   4    8.04    2.45
  -5   7  -4    5.21    2.52
  -5   7  -4    5.61    1.98
  -5   7  -4    4.83    1.16
   7  -7   2   28.80    4.27
  -7  -7  -2   29.47    5.11
  -7   7  -2   32.75    5.81
   7   7   2   24.59    4.25
  -7   7  -2   27.76    4.08
  -9  -7   0   -1.50    1.91
   9  -7   0   -0.27    1.30
  -9   7   0    0.88    0.77
   9   7   0   -0.19    1.18
  11  -7  -2   45.00    5.48
 -11  -7   2   56.65    6.91
 -11   7   2   41.29    5.22
  13  -7  -4   -1.78    1.58
 -13  -7   4   -1.28    0.85
 -15  -7   6   29.95    5.21
  15  -7  -6   32.06    5.08
  15   7  -6   31.98    5.29
 -17  -7   8   10.08    3.32
  17  -7  -8   12.02    3.41
  17   7  -8    8.11    2.77
  19   7 -10    0.13    0.69
  19  -7 -10    0.27    1.29
  21   7 -12    0.15    1.67
  21  -7 -12   -0.08    0.72
 -21  -7  12    3.13    2.21
  23   7 -14    9.98    3.66
  23  -7 -14    6.20    2.86
 -23  -7  14    7.40    2.65
  25  -7 -16    2.75    1.87
  25   7 -16    4.13    2.63
 -25  -7  16    7.67    2.92
  27  -7 -18    0.22    0.78
 -27  -7  18   -3.39    2.54
  12   8 -21    0.79    1.35
  10   8 -19   39.19    7.11
   8  -8 -17    1.75    3.12
   8   8 -17    3.34    1.85
   6  -8 -15    0.85    1.90
   6   8 -15   -2.75    2.08
   6   8 -15    1.32    1.09
   4  -8 -13    1.59    1.81
   4   8 -13    0.01    0.62
   4   8 -13    2.68    1.28
   2  -8 -11   24.47    5.37
   2   8 -11   17.26    4.84
   2   8 -11   20.04    3.82
   0  -8  -9   46.49    7.10
   0   8  -9   47.25    7.91
   0  -8   9   43.06    5.72
   2  -8   7    0.23    0.75
  -2  -8  -7   -0.13    1.28
  -2   8  -7   -0.88    2.13
   4  -8   5   68.73    6.92
  -4   8  -5   62.41    6.09
  -4  -8  -5   68.00    8.31
   4   8   5   68.48    7.67
  -4   8  -5   66.32    8.86
   6  -8   3   -1.17    1.56
  -6  -8  -3    2.29    1.77
  -6   8  -3    0.76    0.78
  -6   8  -3    1.51    2.15
   6   8   3   -0.48    0.78
  -8  -8  -1   86.26    9.35
   8  -8   1   82.90    7.85
  -8   8  -1   80.10    7.19
   8   8   1   85.27    8.70
 -10   8   1    1.41    0.80
 -10  -8   1    1.05    1.37
  10  -8  -1    0.27    1.03
  10   8  -1    2.89    2.21
 -12  -8   3   25.51    5.17
  12  -8  -3   27.76    4.77
  12   8  -3   20.55    4.19
 -14  -8   5   -4.82    2.30
  14  -8  -5   -3.51    1.84
  14   8  -5   -1.43    1.89
 -16  -8   7    0.28    1.31
  16  -8  -7    3.37    1.85
  16   8  -7    1.34    1.20
  18   8  -9   26.76    5.25
  18  -8  -9   26.45    5.11
  20  -8 -11   -0.08    1.14
  20   8 -11    7.16    3.26
  22   8 -13   21.55    5.21
  22  -8 -13   11.66    3.50
  24  -8 -15   -0.24    0.49
   3  -9 -12   -1.15    1.87
   3   9 -12    2.68    2.13
   1  -9 -10    0.23    1.94
   1   9 -10    3.04    2.28
   1  -9   8   -0.35    0.72
  -1  -9  -8   -0.92    0.69
  -1   9  -8   -0.50    1.78
   3  -9   6   -0.61    1.19
  -3  -9  -6    2.90    1.81
  -3   9  -6    1.40    1.71
   5  -9   4    7.57    2.53
  -5  -9  -4   15.15    4.33
   5   9   4   12.04    3.56
  -5   9  -4    8.03    3.41
   7  -9   2    8.79    2.89
  -7  -9  -2    8.21    3.12
   7   9   2    5.84    2.55
  -9  -9   0    7.77    3.12
   9  -9   0   10.22    2.96
   9   9   0    6.49    2.34
 -11  -9   2    5.18    2.47
  11  -9  -2    3.97    1.86
  11   9  -2    4.64    2.31
  11   9  -2    4.49    2.23
 -13  -9   4    3.17    2.68
  13  -9  -4    0.14    1.00
  13   9  -4    0.77    1.48
  13   9  -4   -0.39    1.71
 -15  -9   6    3.23    2.05
  15  -9  -6    0.71    1.22
  15   9  -6   -0.87    1.08
  17  -9  -8    5.94    2.82
  17   9  -8    5.89    2.67
 -17  -9   8   10.39    3.43
  19   9 -10   -1.29    1.99
  19  -9 -10   -0.87    1.14
  21  -9 -12   -0.44    0.99
   0 -10   9    0.39    0.93
   2 -10   7    2.02    1.27
   4 -10   5   11.28    3.25
   6 -10   3    0.58    0.95
   6  10   3   -1.03    2.31
   8 -10   1    0.47    0.90
   8  10   1   -0.03    0.94
  10 -10  -1   -2.67    1.78
  10  10  -1   -0.85    1.55
  10  10  -1   -0.68    1.18
  12 -10  -3    0.88    1.60
  12  10  -3   -0.84    1.37
  14 -10  -5    8.77    3.27
  14  10  -5    5.59    2.65
  16 -10  -7   10.05    3.55
  16  10  -7   11.03    3.54
 -20   0  30   48.81    8.11
 -18   0  28    3.81    1.86
  18   0 -28   11.80    4.53
 -16   0  26   20.28    4.80
  16   0 -26   12.31    4.35
  14   0 -24    0.02    0.91
 -14   0  24    0.11    1.44
  12   0 -22   84.37   10.25
  10   0 -20  119.26   11.36
   8   0 -18   19.71    4.42
   6   0 -16  112.34    9.72
   4   0 -14   29.83    4.79
   2   0 -12  465.31   17.36
   0   0 -10  588.54   18.42
  -2   0  -8    4.70    1.62
  -4   0  -6    5.97    1.32
  -4   0  -6    4.55    1.23
  -4   0  -6    6.17    1.25
   4   0   6    5.43    1.15
  -4   0  -6    7.43    1.73
  -6   0  -4    0.44    0.16
  -6   0  -4    0.61    0.40
   6   0   4    0.64    0.63
   6   0   4    0.28    0.21
  -6   0  -4    0.33    0.37
  -6   0  -4    0.92    0.58
   8   0   2  355.92    5.60
  -8   0  -2  380.65   10.62
  -8   0  -2  384.60   11.50
  -8   0  -2  364.86    5.38
  10   0   0  128.85    4.00
 -10   0   0  119.79    5.97
 -10   0   0  128.65    7.34
 -12   0   2   51.32    5.02
 -12   0   2   55.27    4.27
 -14   0   4  114.67    8.02
 -14   0   4  109.59    6.53
  16   0  -6  320.39   10.96
 -16   0   6  283.65   13.51
  18   0  -8  216.87    9.89
 -18   0   8  222.33   12.55
  20   0 -10   37.20    4.40
 -20   0  10   36.10    5.34
 -22   0  12  124.66   10.17
  22   0 -12  120.25    8.78
  24   0 -14  230.46   12.94
 -24   0  14  239.33   14.42
 -26   0  16  165.81   12.35
  26   0 -16  168.28   11.81
 -28   0  18   77.56    8.53
  28   0 -18   70.77    8.32
  30   0 -20   53.25    7.59
  32   0 -22    0.99    1.44
  34   0 -24   22.28    5.61
  19  -1 -29   -0.38    1.83
  19   1 -29    0.04    1.39
 -19   1  29    0.01    1.85
 -19  -1  29    1.50    1.58
  17  -1 -27    4.83    3.07
 -17   1  27    0.34    0.89
 -17  -1  27    0.65    1.58
  17   1 -27    0.09    1.52
  15  -1 -25    1.59    2.22
  15   1 -25    3.46    2.23
 -15   1  25    2.37    1.76
  13  -1 -23   36.47    6.61
 -13   1  23   25.89    4.76
  13   1 -23   35.85    7.01
 -11   1  21   13.80    3.24
  11   1 -21   13.27    4.20
  11  -1 -21   15.28    4.10
   9   1 -19   14.81    3.87
   9  -1 -19   16.78    4.03
   7  -1 -17    8.08    2.67
   7   1 -17    4.42    2.13
   5  -1 -15  134.65    9.88
   5  -1 -15  113.13    9.44
   5   1 -15  104.24    9.05
   3  -1 -13    3.53    1.71
   3  -1 -13    3.05    1.64
  -3  -1  13    2.69    0.51
   3   1 -13    0.90    0.84
   1  -1 -11    2.53    1.23
   1  -1 -11    4.30    0.72
  -1  -1  11    4.85    1.03
   1  -1 -11    4.96    1.73
   1   1 -11    6.50    2.04
  -1  -1  11    5.76    0.94
  -1  -1  -9  151.05    8.89
  -1   1  -9  185.03    9.82
   1  -1   9  178.32    5.88
  -1  -1  -9  155.26    8.21
  -1  -1  -9  177.45    5.35
   3  -1   7    0.39    0.53
  -3   1  -7    1.39    0.90
  -3  -1  -7    0.66    0.32
  -3  -1  -7   -0.34    0.52
  -3   1  -7    3.06    1.29
   3  -1   7    0.34    0.75
   3  -1   7    0.73    0.71
  -5   1  -5   24.58    2.81
  -5  -1  -5   23.27    2.20
  -5  -1  -5   26.83    2.60
  -5  -1  -5   19.69    2.70
   5  -1   5   23.34    2.99
  -5   1  -5   25.29    2.13
  -5   1  -5   28.73    2.94
   5  -1   5   25.72    3.75
   5  -1   5   26.95    2.83
  -5   1  -5   27.79    3.02
  -7   1  -3   -0.08    0.46
  -7  -1  -3    1.80    0.77
   7  -1   3    1.61    0.64
  -7  -1  -3    0.61    0.38
  -7   1  -3    1.19    0.65
   7   1   3    1.93    0.62
  -7   1  -3    1.35    0.93
   7  -1   3    1.99    0.68
  -7  -1  -3    0.62    0.60
   7   1   3    0.92    0.59
  -9  -1  -1   31.05    2.33
   9  -1   1   23.73    2.56
   9   1   1   28.92    2.39
  -9  -1  -1   25.45    2.49
  -9   1  -1   27.51    3.13
  -9   1  -1   24.69    2.91
   9   1   1   18.97    2.25
  -9  -1  -1   26.02    3.15
 -11   1   1    1.96    1.41
  11   1  -1    0.04    0.30
  11   1  -1   -0.28    0.32
 -11  -1   1   -0.21    0.64
  11   1  -1    0.01    0.33
 -11   1   1    0.02    0.50
 -11  -1   1    1.43    1.08
 -11   1   1    0.80    0.67
  13   1  -3  101.34    5.01
  13   1  -3  114.19    5.96
 -13  -1   3   97.51    7.21
 -13   1   3  104.08    7.65
  13   1  -3  101.51    5.05
 -13  -1   3   97.47    5.61
 -13   1   3   98.71    6.35
  15  -1  -5  577.36   12.59
  15   1  -5  581.80   13.43
 -15   1   5  577.89   19.19
 -15  -1   5  555.06   18.36
 -15   1   5  576.76   15.99
  15   1  -5  563.83   14.68
  15   1  -5  571.31   12.87
 -17  -1   7   12.84    3.12
 -17   1   7   15.09    3.34
  17  -1  -7   12.95    2.13
  17   1  -7   11.90    2.40
 -17  -1   7   12.79    2.26
  19   1  -9   60.43    5.82
 -19   1   9   60.71    6.76
 -19  -1   9   52.95    5.10
 -19  -1   9   52.68    6.33
  19  -1  -9   52.61    4.79
  21   1 -11    5.08    1.65
  21  -1 -11    2.51    1.27
 -21  -1  11    3.74    1.84
 -21  -1  11    3.23    1.35
  23  -1 -13   92.15    7.54
 -23  -1  13   98.36    9.43
 -23  -1  13   87.42    7.81
  23   1 -13   79.71    7.59
  25  -1 -15    6.98    2.27
 -25  -1  15    9.12    2.96
  25   1 -15    6.46    2.47
 -25  -1  15    6.30    2.19
  27  -1 -17    9.25    2.72
  27   1 -17    9.73    3.01
 -27  -1  17    8.61    3.00
 -27  -1  17    6.20    2.80
 -29  -1  19   17.26    4.42
 -29  -1  19   10.99    3.14
  29   1 -19   13.35    3.76
  29  -1 -19   16.17    4.01
  31   1 -21    5.47    2.61
 -31  -1  21    6.91    2.74
 -31  -1  21    5.35    1.75
  31  -1 -21    2.29    1.48
 -33  -1  23   -1.67    2.58
  33  -1 -23    3.72    2.26
  33   1 -23    4.58    2.52
  35  -1 -25   -3.55    2.41
 -20   2  30    8.35    3.52
  18  -2 -28    0.33    1.55
 -18   2  28   -0.89    0.72
  16  -2 -26    2.89    2.64
  16   2 -26    0.20    1.36
 -16   2  26    2.70    2.21
  14   2 -24    3.44    2.55
 -14   2  24    6.61    2.68
  14  -2 -24    2.04    1.47
  12  -2 -22   15.38    4.19
  12   2 -22   12.10    4.02
 -12   2  22   13.17    3.23
 -10   2  20   37.51    5.00
  10   2 -20   42.38    6.84
  10  -2 -20   45.41    6.80
   8  -2 -18   17.63    3.95
  -8   2  18   16.15    2.89
   8   2 -18   20.31    4.55
   6  -2 -16   32.17    5.04
  -6   2  16   26.51    3.47
   6  -2 -16   24.88    1.91
   6   2 -16   23.33    4.43
   6  -2 -16   29.57    5.04
   4  -2 -14   31.16    4.86
   4  -2 -14   25.64    4.36
  -4   2  14   24.61    2.29
   4   2 -14   31.83    4.71
  -4   2  14   26.57    3.07
   2  -2 -12    2.76    1.42
   2  -2 -12    2.22    1.43
   2   2 -12    1.71    1.00
  -2   2  12    2.71    0.96
   0  -2  10    8.73    1.76
   0  -2 -10    7.40    1.89
   0  -2 -10    9.86    1.54
   0   2 -10    7.64    2.11
   2  -2   8    6.49    1.56
  -2  -2  -8    2.75    1.01
  -2   2  -8    3.80    1.44
   2  -2   8    4.81    1.42
  -2   2  -8    5.34    1.05
  -2  -2  -8    6.25    1.53
  -2   2  -8    5.40    1.68
   4   2   6    7.70    1.60
  -4   2  -6    8.11    1.06
  -4  -2  -6   10.10    1.86
   4   2   6    8.58    1.11
   4  -2   6    8.74    1.75
   4   2   6    6.52    1.41
  -4   2  -6    7.78    1.75
  -4   2  -6    7.83    1.77
  -4   2  -6    9.18    1.81
   4  -2   6    8.73    2.05
   4  -2   6   10.72    2.41
  -6   2  -4    4.12    1.36
  -6  -2  -4    4.55    1.15
  -6   2  -4    4.54    0.69
   6   2   4    4.13    1.19
  -6   2  -4    5.51    1.30
  -6  -2  -4    4.66    0.99
   6  -2   4    5.14    1.61
  -6   2  -4    3.72    1.04
  -6   2  -4    5.45    1.17
   6  -2   4    5.09    1.23
  -8  -2  -2   61.17    4.11
   8  -2   2   57.04    2.32
   8   2   2   57.83    4.05
   8  -2   2   56.85    5.04
  -8  -2  -2   51.59    3.36
  -8   2  -2   54.91    4.61
  -8   2  -2   53.06    3.80
   8   2   2   46.23    2.01
   8  -2   2   48.90    3.41
   8  -2   2   56.25    4.07
   8   2   2   61.09    3.14
 -10  -2   0    3.61    1.07
  10   2   0    3.61    1.08
 -10  -2   0    4.32    0.89
  10  -2   0    4.58    1.06
  10  -2   0    4.85    0.75
  10   2   0    2.93    0.91
  10  -2   0    4.05    0.81
  10  -2   0    5.39    1.42
 -10   2   0    5.22    1.37
  12   2  -2  196.92    8.02
  12   2  -2  203.87    7.08
  12  -2  -2  217.48    5.15
 -12  -2   2  212.48    6.69
 -12   2   2  226.64    9.86
 -12  -2   2  221.64    8.17
  14   2  -4   14.13    2.13
 -14   2   4   12.65    2.49
 -14  -2   4   12.64    1.87
  14  -2  -4   16.75    1.75
 -16  -2   6  199.45    8.42
  16   2  -6  207.86   10.66
  16   2  -6  201.95    8.84
 -16  -2   6  178.32   10.95
  16  -2  -6  200.13    7.21
 -18  -2   8   33.65    3.86
  18   2  -8   36.83    4.61
  18  -2  -8   38.93    3.59
 -18  -2   8   30.53    4.86
  20  -2 -10    0.48    0.34
  20   2 -10    0.01    0.80
 -20  -2  10    1.25    1.01
 -20  -2  10    0.02    0.73
  22   2 -12    1.44    1.23
 -22  -2  12    0.26    0.87
 -22  -2  12   -0.16    1.46
  22  -2 -12    0.48    0.56
  24  -2 -14   11.57    2.77
  24   2 -14   13.47    3.27
 -24  -2  14    9.33    2.42
 -24  -2  14   12.45    3.51
  26   2 -16   25.50    4.89
  26  -2 -16   35.41    5.17
 -26  -2  16   26.23    4.79
 -26  -2  16   27.68    5.50
  28   2 -18    1.45    1.35
 -28  -2  18    0.45    0.81
  28  -2 -18    2.55    1.90
 -28  -2  18    0.56    1.54
  30   2 -20   13.99    4.08
 -30  -2  20   14.28    4.10
 -30  -2  20   13.60    4.03
  30  -2 -20   11.13    3.50
  32   2 -22   12.78    4.23
 -32  -2  22   15.10    4.16
  32  -2 -22    9.67    3.62
 -19   3  29    5.83    3.12
  19  -3 -29    0.33    1.01
  17   3 -27    6.02    3.22
 -17   3  27    0.61    1.10
  17  -3 -27    4.56    2.84
  15  -3 -25   -0.17    1.96
 -15   3  25    0.41    0.87
  15   3 -25    0.74    1.33
  13  -3 -23  118.84   11.57
 -13   3  23  135.57   10.54
  13   3 -23  142.87   13.85
  11  -3 -21   23.69    4.99
 -11   3  21   19.67    3.61
  11   3 -21   27.87    5.74
   9   3 -19   38.66    6.44
   9  -3 -19   47.34    6.52
   9  -3 -19   33.53    5.82
  -9   3  19   34.67    4.47
   7  -3 -17    9.73    3.16
  -7   3  17   11.37    2.30
   7   3 -17   11.41    3.20
   7  -3 -17    9.90    2.97
  -5   3  15    1.12    0.71
   5  -3 -15   -0.08    1.48
   5   3 -15   -0.07    0.95
  -5   3  15   -0.22    0.41
   5  -3 -15    0.31    0.96
  -3   3  13    0.39    0.52
   3  -3 -13    1.87    1.00
  -3   3  13   -0.10    0.73
   3  -3 -13    0.32    1.11
   3   3 -13    1.63    1.37
   1   3 -11  169.67    7.79
  -1   3  11  176.84    6.12
   1  -3 -11  165.69    7.78
   1   3 -11  176.13    9.90
   1  -3 -11  172.29   10.35
  -1   3  -9  368.86   10.29
  -1  -3  -9  381.25   13.94
  -1  -3  -9  373.16   12.83
  -1   3  -9  363.99   13.44
   1  -3   9  373.64   12.64
  -1   3  -9  386.14   13.47
   1  -3   9  379.71   12.62
  -3  -3  -7   98.50    6.57
  -3   3  -7  105.76    5.02
  -3   3  -7  108.59    6.83
   3   3   7  118.54    6.40
  -3   3  -7  105.18    7.09
   3  -3   7  104.67    6.85
  -3   3  -7  108.16    6.50
   3  -3   7   97.18    5.64
  -5   3  -5  621.90   16.78
  -5  -3  -5  608.45   15.63
   5   3   5  644.44   15.25
  -5   3  -5  621.83   14.48
   5   3   5  661.93   12.88
   5  -3   5  657.98   17.84
  -5   3  -5  629.97   11.42
  -5   3  -5  607.08   16.10
  -5  -3  -5  626.41   10.15
   5  -3   5  594.43   11.96
   5  -3   5  626.99   11.00
   7  -3   3   48.34    2.98
  -7  -3  -3   54.00    4.53
  -7   3  -3   47.03    3.61
  -7   3  -3   53.36    3.34
  -7  -3  -3   43.55    2.57
  -7   3  -3   51.37    4.78
  -7   3  -3   52.65    3.24
   7  -3   3   56.45    4.70
  -7   3  -3   56.28    4.91
   7  -3   3   51.94    2.84
  -9  -3  -1  257.60    9.92
   9  -3   1  261.02    7.32
  -9   3  -1  268.86   10.78
   9   3   1  270.91    5.48
  -9  -3  -1  252.99    5.16
  -9  -3  -1  308.47    6.67
 -11   3   1   50.95    4.85
 -11  -3   1   48.07    4.25
 -11  -3   1   45.04    2.78
  11  -3  -1   45.05    4.03
  11  -3  -1   48.86    3.54
  11  -3  -1   48.44    3.14
  11   3  -1   36.16    2.56
  13   3  -3   41.27    3.19
  13  -3  -3   51.54    3.49
  13  -3  -3   43.74    3.71
  13  -3  -3   46.28    3.28
 -13  -3   3   45.78    4.33
 -13   3   3   46.11    4.82
 -13  -3   3   52.09    3.58
 -15  -3   5   66.19    4.62
  15  -3  -5   67.62    3.42
 -15   3   5   69.14    6.08
  15   3  -5   71.21    4.72
  17   3  -7   79.94    7.22
  17  -3  -7   81.07    4.65
 -17  -3   7   72.45    5.44
  17   3  -7   90.69    6.16
  19   3  -9   56.92    6.43
 -19  -3   9   53.63    5.22
  19  -3  -9   50.65    4.35
 -21  -3  11    3.20    1.36
  21   3 -11    2.00    0.93
  21  -3 -11    2.65    1.20
 -21  -3  11    2.50    1.85
  23   3 -13   48.93    6.65
 -23  -3  13   66.27    6.81
  23  -3 -13   64.56    6.19
 -23  -3  13   61.38    7.99
  25  -3 -15   74.36    7.31
  25  -3 -15   75.03    7.25
  25   3 -15   71.49    8.64
 -25  -3  15   67.73    7.55
 -25  -3  15   65.64    8.37
  27  -3 -17    3.30    1.55
 -27  -3  17    1.11    1.23
  27   3 -17    6.46    2.75
  27  -3 -17    5.28    2.20
 -27  -3  17    6.10    2.48
  29   3 -19   21.88    5.28
 -29  -3  19   36.56    6.31
 -29  -3  19   25.17    5.71
  31   3 -21    2.10    2.26
 -31  -3  21   -2.91    1.99
 -31  -3  21    1.38    0.92
  18  -4 -28    1.82    1.75
  16  -4 -26    4.69    2.14
  16   4 -26    4.15    2.50
  14  -4 -24   10.47    3.86
  14   4 -24   10.85    3.99
  12  -4 -22    4.16    1.95
  12  -4 -22    5.58    2.97
  12   4 -22    4.93    2.99
  10   4 -20   50.35    7.53
  10  -4 -20   29.57    5.71
  10  -4 -20   38.15    6.67
  10  -4 -20   38.41    6.14
   8  -4 -18   -1.22    2.00
   8  -4 -18    3.20    1.67
   8   4 -18    0.00    1.17
   6  -4 -16   12.42    3.48
   6  -4 -16    5.42    2.12
   6   4 -16    9.50    2.92
   4  -4 -14   11.65    3.26
   4   4 -14   11.15    2.97
   2  -4 -12   50.51    6.35
   2   4 -12   39.95    4.95
   2   4 -12   46.99    5.40
   0  -4 -10    2.06    1.48
   0   4 -10    1.92    0.83
   0   4 -10    2.10    1.21
  -2   4  -8    7.10    1.50
   2  -4   8    6.54    1.61
  -2  -4  -8    6.14    1.83
  -2   4  -8   10.86    2.29
   2  -4   8    8.51    2.51
  -2   4  -8   10.36    2.55
  -2   4  -8   10.14    2.15
  -4   4  -6  388.25   11.10
  -4  -4  -6  353.69   13.59
   4   4   6  383.45   11.80
  -4   4  -6  383.00   15.32
  -4   4  -6  397.25   11.76
   4  -4   6  394.98   10.85
   4  -4   6  385.69   14.63
  -4   4  -6  370.83   13.20
  -4  -4  -6  395.91    7.90
   4   4   6  420.64   12.56
   4  -4   6  372.40   10.42
   6  -4   4   53.85    3.88
  -6  -4  -4   57.26    5.41
   6  -4   4   48.05    3.17
  -6   4  -4   57.25    4.22
   6  -4   4   58.16    5.83
  -6   4  -4   60.17    4.11
   6   4   4   53.96    4.77
   6   4   4   52.09    4.32
  -6   4  -4   58.55    5.23
  -6   4  -4   56.44    5.72
  -8  -4  -2   56.59    5.34
   8  -4   2   50.50    3.76
  -8   4  -2   48.38    4.80
  -8   4  -2   56.38    4.28
  -8   4  -2   52.57    2.71
  -8   4  -2   51.61    3.55
  -8  -4  -2   46.34    1.88
  10  -4   0    0.39    0.34
 -10  -4   0    0.15    0.61
 -10   4   0   -0.25    0.99
 -10  -4   0    0.89    0.42
 -12  -4   2   76.61    6.19
  12  -4  -2   76.70    5.33
  12   4  -2   64.94    3.09
 -12  -4   2   79.70    4.32
 -12   4   2   86.48    6.84
  14   4  -4   14.30    1.91
 -14  -4   4   13.17    2.59
 -14   4   4   15.69    2.96
  14  -4  -4   13.38    1.88
  14  -4  -4   12.86    1.48
  14  -4  -4   18.52    3.35
 -14  -4   4   12.94    2.00
  14  -4  -4   10.27    2.12
  16  -4  -6    0.49    0.88
  16  -4  -6   -1.04    0.95
  16   4  -6    0.29    0.63
  16   4  -6   -0.55    1.13
 -16  -4   6    0.80    0.52
  16  -4  -6    0.11    0.26
  18  -4  -8    4.70    1.62
  18   4  -8    6.51    1.71
  18   4  -8    6.45    2.53
  18  -4  -8    4.52    1.98
  18  -4  -8    4.92    1.00
 -18  -4   8    3.38    1.35
 -20  -4  10   -0.81    1.39
  20   4 -10    1.74    1.21
  20  -4 -10    0.41    1.07
  20  -4 -10   -0.42    0.74
  22  -4 -12    1.73    1.52
 -22  -4  12    1.02    1.08
  22   4 -12    1.26    1.42
  22  -4 -12    0.47    0.71
  24   4 -14   11.28    3.37
  24  -4 -14   11.74    3.01
 -24  -4  14    7.56    2.45
 -24  -4  14   10.63    3.41
  26   4 -16   11.78    3.84
 -26  -4  16    6.86    2.39
  26  -4 -16   11.28    2.93
 -26  -4  16   12.66    3.91
  28   4 -18    3.07    2.53
  28  -4 -18    0.72    0.96
 -28  -4  18    0.50    0.92
 -28  -4  18    1.64    1.22
  30   4 -20    1.59    2.16
 -30  -4  20    3.99    2.25
 -30  -4  20    7.59    3.54
 -32  -4  22    1.30    1.85
  15  -5 -25    2.17    2.61
  15   5 -25    1.67    2.19
  13  -5 -23    1.45    1.50
  13   5 -23    0.17    1.41
  11  -5 -21   -0.54    1.02
  11  -5 -21    1.71    1.67
  11   5 -21    3.95    2.36
   9  -5 -19    6.97    2.82
   9  -5 -19    4.02    2.62
   9   5 -19   10.28    3.35
   7  -5 -17   13.35    3.96
   7  -5 -17    7.35    2.65
   7   5 -17    8.30    2.92
   5  -5 -15   57.28    7.81
   5   5 -15   46.25    6.15
   5   5 -15   41.62    5.78
   3  -5 -13   39.63    6.19
   3   5 -13   43.85    5.71
   3   5 -13   38.80    5.19
   1   5 -11    0.04    0.66
   1  -5 -11    0.80    1.07
   1   5 -11    1.29    1.23
  -1  -5  -9    6.13    2.00
  -1   5  -9    5.54    2.09
  -1   5  -9    7.13    2.03
  -1   5  -9    6.10    1.92
  -3  -5  -7   -1.25    1.54
   3   5   7    0.64    0.51
   3   5   7    0.31    1.01
  -3   5  -7    1.53    1.67
   3  -5   7    1.06    0.84
  -3   5  -7    0.09    0.70
  -3   5  -7    0.25    0.65
   5  -5   5   75.04    5.27
  -5  -5  -5   75.36    6.90
   5  -5   5   86.65    7.83
  -5   5  -5   76.87    6.30
  -5   5  -5   76.42    7.56
   5   5   5   87.18    6.04
   5   5   5   69.04    5.73
  -5   5  -5   77.32    5.01
  -7   5  -3    5.82    2.09
   7  -5   3    5.53    1.47
  -7  -5  -3    8.40    2.36
  -7   5  -3    8.54    1.56
   7  -5   3    4.10    1.91
  -7   5  -3    8.34    1.40
   7   5   3    6.14    1.65
  -7   5  -3    5.59    1.76
  -9  -5  -1   20.83    3.62
   9  -5   1   20.76    3.24
   9  -5   1   18.70    2.76
  -9   5  -1   20.64    3.39
 -11  -5   1    2.51    1.19
  11  -5  -1    2.96    1.15
 -11   5   1    0.45    0.61
  11  -5  -1    1.16    0.86
 -13  -5   3   -0.70    1.09
  13   5  -3    0.69    0.28
 -13   5   3    0.98    1.02
  13  -5  -3   -0.03    0.44
  13  -5  -3    0.85    1.38
 -15  -5   5    1.13    1.17
  15   5  -5    1.10    0.60
  15  -5  -5    1.30    0.97
 -15   5   5    2.53    1.61
  15  -5  -5    1.82    1.51
  17   5  -7    3.15    1.55
  17   5  -7    3.85    1.12
  17  -5  -7    3.43    1.62
 -17  -5   7    2.94    1.24
  17  -5  -7    5.35    2.06
  19  -5  -9   10.94    2.95
  19   5  -9    8.67    2.99
  19  -5  -9    6.10    2.04
 -19  -5   9    8.35    2.26
  21  -5 -11    1.70    0.91
  21  -5 -11   -0.66    1.35
  21   5 -11   -0.72    1.26
 -21  -5  11    1.58    1.37
  23  -5 -13    4.47    1.65
  23  -5 -13   10.46    3.00
 -23  -5  13    5.84    2.25
  23   5 -13    5.15    2.60
  25  -5 -15   -0.25    1.05
  25   5 -15   -0.65    1.22
  25  -5 -15   -1.02    1.50
 -25  -5  15    0.51    0.82
 -25  -5  15   -0.96    2.30
  27  -5 -17    1.31    1.21
  27   5 -17    0.44    1.14
 -27  -5  17    0.35    0.76
 -27  -5  17    1.50    1.73
  29   5 -19   16.45    5.38
 -29  -5  19    9.67    3.38
 -29  -5  19   12.80    4.25
 -31  -5  21    1.59    2.01
 -31  -5  21    1.64    1.73
  14   6 -24    3.14    1.86
  12   6 -22    9.13    3.51
  12  -6 -22   11.58    4.20
  10  -6 -20    1.84    1.78
  10   6 -20   -0.08    1.47
   8  -6 -18   22.63    5.59
   8   6 -18   18.57    4.47
   8   6 -18   22.28    4.46
   8  -6 -18   21.21    5.12
   6  -6 -16   58.00    8.55
   6   6 -16   59.96    7.16
   6   6 -16   73.60    8.33
   4   6 -14    1.55    1.59
   4   6 -14    0.46    1.17
   4  -6 -14    2.29    1.79
   2  -6 -12  147.91   11.96
   2   6 -12  163.48   10.77
   2   6 -12  157.52   10.59
   0  -6 -10   39.80    5.78
   0   6 -10   31.07    5.50
   0   6 -10   42.55    5.16
   0   6 -10   38.57    5.46
   2  -6   8   21.98    3.31
  -2  -6  -8   19.61    4.03
  -2   6  -8   27.47    3.73
  -2   6  -8   27.17    5.22
  -2   6  -8   23.13    3.67
  -4  -6  -6    5.85    2.06
  -4   6  -6    6.71    1.76
   4   6   6    6.14    1.95
   4   6   6    7.29    1.73
  -4   6  -6    8.43    2.66
   4  -6   6    7.10    1.87
  -4   6  -6    9.42    2.08
  -6  -6  -4  149.62   10.62
  -6   6  -4  146.74    9.04
  -6   6  -4  154.88    7.62
   6   6   4  143.23    9.22
   6   6   4  153.82    8.65
   6  -6   4  147.43    8.34
  -6   6  -4  153.08   11.64
  -6   6  -4  162.56    7.03
  -8   6  -2  105.48    7.83
  -8  -6  -2  112.55    9.16
   8  -6   2  116.11    7.45
  -8   6  -2  103.35    4.78
  -8   6  -2  109.13    9.74
   8   6   2  111.66    8.31
   8  -6   2  126.45   10.32
  -8   6  -2  133.20    5.15
 -10  -6   0  227.89   12.99
  10  -6   0  226.46   10.82
  10  -6   0  235.82   13.94
 -10   6   0  223.01   11.76
 -12  -6   2  122.86    9.57
  12  -6  -2  133.73   10.42
  12  -6  -2  125.05    8.38
 -12   6   2  125.54    9.02
 -14   6   4    2.31    0.96
 -14  -6   4    1.41    1.54
  14  -6  -4    2.74    1.38
  14  -6  -4    3.33    1.82
  16  -6  -6   41.24    5.89
  16   6  -6   39.73    5.88
  16  -6  -6   45.01    5.52
 -16  -6   6   40.70    5.66
  18   6  -8   50.56    6.87
  18  -6  -8   59.39    6.67
  18  -6  -8   59.15    7.02
  20   6 -10    5.59    2.78
  20  -6 -10   10.40    3.00
  20  -6 -10    6.01    2.27
 -20  -6  10    9.94    2.82
  22   6 -12    0.88    1.18
  22  -6 -12    3.78    1.69
  22  -6 -12    0.56    0.78
 -22  -6  12    2.03    1.37
  24   6 -14    8.39    3.45
  24  -6 -14    6.34    2.68
 -24  -6  14    7.25    2.52
  24  -6 -14    3.09    1.79
  26  -6 -16   -0.28    1.31
  26   6 -16    0.25    1.15
  26  -6 -16   -0.40    1.23
 -26  -6  16    0.17    1.38
  28  -6 -18    0.89    1.07
 -28  -6  18   -0.42    1.12
  30  -6 -20    3.24    2.09
 -30  -6  20    5.86    3.25
 -30  -6  20    5.50    2.16
  13   7 -23   11.54    3.62
  13   7 -23   15.04    4.93
  11  -7 -21    0.38    2.21
  11   7 -21    2.96    2.05
  11   7 -21    2.44    2.01
   9  -7 -19    1.23    1.86
   9   7 -19    2.15    1.68
   9   7 -19    3.67    2.09
   7   7 -17    1.48    1.02
   7  -7 -17    1.51    1.99
   7   7 -17    5.22    2.38
   5  -7 -15    0.78    1.15
   5   7 -15    0.10    1.18
   5   7 -15    0.96    1.47
   3   7 -13   31.64    5.24
   3  -7 -13   32.84    6.23
   3   7 -13   24.67    5.64
   3   7 -13   32.46    5.18
   1   7 -11   10.32    3.42
   1  -7 -11    9.54    3.49
   1   7 -11   13.30    3.18
   1   7 -11   13.10    3.06
  -1  -7  -9   87.77    9.11
  -1   7  -9   77.81    9.20
  -1   7  -9   93.62    7.49
  -1   7  -9   83.27    7.32
   1  -7   9   88.28    7.40
   3  -7   7    3.50    1.61
   3   7   7    4.48    1.42
  -3   7  -7    3.12    1.66
  -3  -7  -7    4.85    2.41
   3   7   7    6.22    2.01
  -3   7  -7    6.72    2.56
  -3   7  -7    5.54    1.67
   5  -7   5   74.52    6.50
  -5  -7  -5   81.96    8.49
  -5   7  -5   78.74    6.84
  -5   7  -5   81.42    9.24
   5   7   5   64.33    6.81
   5   7   5   81.99    6.11
  -5   7  -5   92.70    6.05
   7  -7   3    0.81    0.70
  -7  -7  -3    0.69    0.87
   7   7   3    1.73    0.57
   7   7   3    0.74    0.83
  -7   7  -3    0.20    1.02
  -7   7  -3   -0.09    1.45
  -9  -7  -1   16.93    4.05
   9  -7   1   16.22    3.19
  -9   7  -1   20.72    3.63
   9   7   1   15.99    3.45
 -11  -7   1    1.38    1.54
 -11   7   1    0.98    0.77
  11  -7  -1    0.12    0.72
 -13  -7   3   -0.40    0.94
  13  -7  -3    0.62    1.02
 -13   7   3    0.36    0.87
 -15  -7   5   40.71    5.98
  15  -7  -5   37.23    5.31
  15   7  -5   37.59    5.77
  15  -7  -5   52.15    7.13
 -17  -7   7   11.76    3.31
  17   7  -7    6.18    2.39
  17  -7  -7    9.10    2.73
  17  -7  -7    9.41    3.17
  19  -7  -9   38.10    6.14
  19  -7  -9   30.11    5.34
  19   7  -9   20.81    4.71
  21   7 -11   -2.78    1.90
  21  -7 -11   -0.87    1.69
  21  -7 -11    1.93    1.78
 -21  -7  11    1.50    1.11
  23   7 -13    4.22    2.77
  23  -7 -13   14.30    3.93
  23  -7 -13   11.29    3.58
 -23  -7  13   12.49    3.36
  25   7 -15    6.01    3.30
  25  -7 -15    2.53    1.36
 -25  -7  15    4.27    2.24
  27  -7 -17    1.94    1.35
 -27  -7  17    3.15    1.90
 -29  -7  19    7.43    2.97
  10   8 -20   10.69    3.70
   8   8 -18   -0.96    1.62
   6  -8 -16    3.20    2.05
   6   8 -16    6.72    2.88
   6   8 -16    3.67    2.38
   4  -8 -14    8.72    3.58
   4   8 -14    2.16    1.85
   4   8 -14   10.00    3.46
   2  -8 -12    9.10    3.37
   2   8 -12    5.81    2.71
   0   8 -10   10.73    3.67
   0  -8 -10   13.21    3.95
  -2   8  -8    7.00    2.07
   2  -8   8    9.15    2.59
  -2  -8  -8    9.63    3.35
  -2   8  -8    8.37    2.74
   4   8   6    3.33    1.68
  -4   8  -6    2.87    1.34
  -4   8  -6    1.63    1.41
  -4  -8  -6    1.71    1.83
   4  -8   6    2.60    1.18
   6  -8   4   10.32    2.72
  -6  -8  -4    5.82    2.55
  -6   8  -4    9.00    2.43
   6   8   4    7.16    2.45
  -6   8  -4    9.36    3.85
   8  -8   2    3.39    1.42
  -8  -8  -2    8.39    2.78
  -8   8  -2    3.64    1.62
   8   8   2    6.95    2.41
 -10  -8   0   -1.34    1.96
 -10   8   0    2.58    1.24
  10  -8   0    0.24    0.86
  10   8   0    2.99    1.31
 -12  -8   2    2.66    1.65
  12  -8  -2    5.01    1.70
  12   8  -2    3.69    2.12
 -14  -8   4    8.40    2.93
  14  -8  -4    9.29    2.81
  14   8  -4    3.99    1.82
 -16  -8   6    3.74    2.38
  16  -8  -6    2.06    1.10
  16   8  -6    4.42    2.33
  18  -8  -8    2.68    1.86
  18   8  -8    4.06    2.20
  20   8 -10   22.97    5.25
  20  -8 -10   19.28    4.56
  22   8 -12    6.16    3.11
  22  -8 -12   12.21    3.98
  24  -8 -14    1.63    1.44
   3   9 -13    6.23    2.81
   1  -9 -11   -3.32    2.20
   1   9 -11   -0.38    2.16
   1  -9   9   -1.85    1.34
  -1  -9  -9    0.89    1.20
  -1   9  -9    1.51    1.38
   3  -9   7    9.17    2.82
  -3  -9  -7    6.53    3.09
  -3   9  -7    3.67    1.95
   5  -9   5   11.56    2.98
  -5  -9  -5   11.25    3.57
   5   9   5    9.99    3.23
  -5   9  -5   15.56    4.86
   7  -9   3   17.49    3.87
  -7  -9  -3   22.37    5.13
   7   9   3   14.48    3.77
  -9  -9  -1   -0.85    1.24
   9  -9   1   -0.59    0.96
   9   9   1   -1.42    1.69
 -11  -9   1   12.49    3.61
  11  -9  -1    7.90    2.68
  11   9  -1   10.00    3.39
  13   9  -3    3.24    1.83
  13  -9  -3    7.43    2.51
  13   9  -3    3.69    1.83
 -13  -9   3    3.45    1.45
 -15  -9   5   -0.14    0.86
  15  -9  -5    0.95    1.35
  15   9  -5   -0.09    1.28
 -17  -9   7   12.95    4.02
  17  -9  -7    6.67    2.78
  17   9  -7    8.98    3.31
  19  -9  -9   26.54    5.59
  19   9  -9   26.03    5.71
  21  -9 -11    1.33    1.70
   2 -10   8    7.62    2.76
   4 -10   6   -2.11    1.96
   6 -10   4   -0.23    1.69
   6  10   4   -0.23    0.92
   8  10   2    2.65    2.31
   8 -10   2    0.19    0.78
  10 -10   0   -2.34    1.70
  10  10   0    0.51    0.83
  10  10   0   -1.04    2.18
  12 -10  -2   10.27    3.28
  12  10  -2    6.91    2.57
  12  10  -2    6.03    3.08
  14  10  -4    1.42    1.39
  14 -10  -4   -0.68    1.11
  16 -10  -6    1.79    1.54
  16  10  -6    0.53    1.30
  18   0 -29    0.57    1.15
 -18   0  29   -1.18    1.45
  16   0 -27    0.35    1.42
 -16   0  27    0.06    0.70
 -14   0  25    0.21    1.01
  14   0 -25   -6.52    3.10
  12   0 -23   -0.71    2.53
  10   0 -21   -1.40    1.83
   8   0 -19   -2.13    1.75
   6   0 -17   -0.81    1.20
   4   0 -15   -1.16    1.08
   2   0 -13    0.11    0.95
   0   0 -11   -0.12    0.98
  -2   0  -9    1.83    1.42
  -4   0  -7   -0.16    0.63
  -4   0  -7    0.33    0.80
  -4   0  -7   -0.08    0.52
  -4   0  -7    0.41    0.48
   4   0   7    0.62    0.62
   6   0   5    0.00    0.29
  -6   0  -5    0.11    0.19
  -6   0  -5   -0.57    0.79
   6   0   5    0.14    0.11
  -6   0  -5   -0.04    0.68
  -6   0  -5   -0.20    0.33
  -8   0  -3    0.23    0.18
   8   0   3    0.13    0.26
  -8   0  -3    0.40    0.42
  -8   0  -3    0.20    0.53
   8   0   3    0.16    0.70
  10   0   1    0.32    0.27
 -10   0  -1    1.52    1.01
 -10   0  -1    0.04    0.38
  12   0  -1    0.12    0.22
 -12   0   1   -0.17    0.80
 -12   0   1    0.31    0.66
 -14   0   3    2.16    1.18
  14   0  -3    0.53    0.81
 -14   0   3   -1.08    1.30
  16   0  -5    0.82    0.67
 -16   0   5    0.40    0.73
  18   0  -7   -0.16    0.65
 -18   0   7    3.97    2.16
  20   0  -9   -0.01    0.77
 -20   0   9    1.21    1.63
  22   0 -11    0.12    0.76
 -22   0  11   -0.13    1.19
 -24   0  13    0.91    0.95
  24   0 -13   -0.78    1.06
  26   0 -15    0.39    0.69
 -26   0  15    0.46    0.89
  28   0 -17   -0.44    1.21
 -28   0  17    0.58    1.10
  30   0 -19   -0.43    1.33
  32   0 -21    1.03    1.42
  34   0 -23    2.97    2.65
  36   0 -25    0.01    1.37
 -19   1  30    3.06    2.08
  17   1 -28    5.14    3.39
  17  -1 -28    8.21    3.93
 -17   1  28    8.59    3.27
 -17  -1  28    4.45    2.57
  15   1 -26    4.44    2.48
  15  -1 -26    2.14    1.92
 -15   1  26    5.87    2.61
 -13   1  24   38.22    5.92
  13  -1 -24   46.47    7.70
  13   1 -24   35.07    7.05
  11   1 -22   15.56    4.28
  11  -1 -22   24.19    5.26
 -11   1  22   19.15    3.92
   9  -1 -20   15.06    4.05
   9   1 -20   15.29    4.30
   7  -1 -18    0.93    1.63
   7   1 -18    0.69    1.00
   5  -1 -16   15.26    3.54
   5   1 -16   13.78    3.45
   3  -1 -14   44.94    5.82
   3  -1 -14   44.60    5.71
   3   1 -14   39.74    5.50
   1  -1 -12   12.73    2.96
  -1  -1  12   18.48    2.00
   1  -1 -12   11.84    2.91
   1   1 -12   11.64    2.71
  -1  -1  12   11.71    1.27
   1  -1 -12   12.52    1.17
   1  -1  10  508.42    9.83
  -1  -1 -10  479.58   16.67
  -1   1 -10  534.52   17.55
  -1  -1 -10  481.89    8.97
   3  -1   8  210.62   10.68
  -3   1  -8  189.88    9.54
  -3  -1  -8  192.95    7.72
   3  -1   8  190.07   11.20
  -3   1  -8  208.24    9.37
   3  -1   8  185.94    6.83
  -3  -1  -8  189.57    6.50
  -3  -1  -8  183.70    8.78
  -5   1  -6  377.64   11.77
  -5   1  -6  383.74   12.07
  -5  -1  -6  329.80    8.82
  -5   1  -6  383.56   11.59
  -5  -1  -6  389.36   12.06
  -5  -1  -6  384.07   10.66
   5  -1   6  374.32   13.00
   5  -1   6  399.93   15.56
   5  -1   6  371.02   10.72
  -5  -1  -6  390.38   10.31
  -5   1  -6  339.18    8.08
  -7   1  -4    0.46    0.55
  -7  -1  -4    0.66    0.64
  -7  -1  -4   -0.04    0.41
  -7   1  -4    0.17    0.38
  -7   1  -4    0.47    0.44
   7  -1   4    0.25    0.33
   7   1   4    2.21    0.74
   7  -1   4    0.27    0.40
   7  -1   4   -0.21    0.72
  -7  -1  -4    0.57    0.48
  -9  -1  -2    6.88    1.14
  -9  -1  -2    6.26    1.32
  -9   1  -2    5.35    1.42
   9   1   2    7.31    1.21
   9  -1   2    6.26    1.22
   9   1   2    7.76    1.41
  -9   1  -2    6.08    1.55
  -9  -1  -2    5.35    1.61
   9  -1   2    7.06    1.49
  11   1   0   10.73    1.79
 -11  -1   0    8.80    1.33
  11   1   0    9.05    1.42
 -11  -1   0    9.21    1.61
 -11   1   0    7.54    1.72
  11   1   0    8.29    1.29
 -11   1   0    7.49    2.02
 -11   1   0    8.22    1.64
 -11  -1   0    9.56    2.11
  13   1  -2  207.69    7.12
  13   1  -2  216.03    8.20
 -13  -1   2  229.02   11.11
 -13   1   2  187.24   10.39
 -13  -1   2  192.54    7.93
 -13   1   2  205.50    9.23
  13   1  -2  202.26    7.04
  15   1  -4   28.68    3.26
  15  -1  -4   27.68    2.74
 -15   1   4   34.89    4.84
  15   1  -4   31.31    3.05
 -15  -1   4   28.51    4.31
 -15   1   4   29.04    3.60
  15   1  -4   24.08    2.59
  17  -1  -6   16.10    2.33
 -17  -1   6   18.56    3.69
  17   1  -6   15.33    2.73
 -17   1   6   18.41    3.73
 -19   1   8   22.39    4.22
  19   1  -8   21.03    3.30
 -19  -1   8   18.77    2.98
  19  -1  -8   20.54    2.89
 -19  -1   8   16.29    3.63
  21  -1 -10   13.94    2.61
  21   1 -10   12.03    2.78
 -21  -1  10   14.08    3.42
 -21  -1  10   11.09    2.57
  23  -1 -12    5.77    1.80
  23   1 -12    6.58    2.21
 -23  -1  12    6.23    2.04
 -23  -1  12    7.52    2.56
  25   1 -14   13.34    3.29
  25  -1 -14   15.85    3.32
 -25  -1  14   11.34    2.95
 -25  -1  14    9.12    3.00
 -27  -1  16   44.27    6.76
 -27  -1  16   46.88    6.45
  27  -1 -16   40.15    5.66
  27   1 -16   40.03    6.06
  29   1 -18    2.92    2.12
 -29  -1  18    7.90    3.00
 -29  -1  18    4.35    1.60
  29  -1 -18    3.50    2.00
  31   1 -20   19.16    4.83
 -31  -1  20   21.31    4.94
 -31  -1  20   23.81    5.01
  31  -1 -20   15.24    3.89
  33   1 -22   11.18    3.85
  33  -1 -22   11.77    3.86
  35  -1 -24   -0.16    0.82
  35   1 -24   -0.52    0.74
 -20   2  31    3.21    2.20
  18  -2 -29   -0.82    2.40
 -18   2  29   -3.04    2.02
 -16   2  27   16.34    4.46
  16  -2 -27   19.09    5.08
  16   2 -27   19.51    5.92
  14  -2 -25   12.87    3.96
 -14   2  25   12.58    3.41
  14   2 -25   11.11    4.12
  12  -2 -23   81.12    9.77
  12   2 -23   73.34   10.09
 -12   2  23   67.14    7.51
  10   2 -21   69.62    9.24
  10  -2 -21   58.03    7.78
 -10   2  21   56.56    6.38
   8  -2 -19    8.15    2.98
  -8   2  19    5.95    2.02
   8   2 -19    3.80    1.76
  -8  -2  19    5.99    0.93
   6  -2 -17  107.09    9.74
   6  -2 -17  113.84    9.85
   6   2 -17  115.12   10.18
  -6   2  17   94.63    6.82
   6  -2 -17  103.69    3.10
   4  -2 -15   72.96    7.76
   4  -2 -15   68.07    7.48
  -4   2  15   71.40    5.37
   4   2 -15   71.35    7.54
  -4   2  15   69.98    3.76
   2   2 -13  192.29   11.54
   2  -2 -13  188.85   11.87
   2  -2 -13  198.91   12.03
   0  -2 -11  147.64    8.99
   0  -2  11  141.14    6.80
   0   2 -11  157.57    9.78
   0  -2 -11  166.65    6.29
  -2  -2  -9  320.31   11.71
  -2   2  -9  315.77   12.26
   2  -2   9  309.26   10.66
  -2   2  -9  320.15   13.00
   2  -2   9  290.75   11.95
  -2   2  -9  333.33    8.65
  -4   2  -7    7.64    1.93
  -4  -2  -7    3.42    1.15
   4  -2   7    2.73    1.32
   4  -2   7    4.84    1.56
  -4  -2  -7    3.94    1.34
  -4   2  -7    5.38    1.54
  -4   2  -7    4.77    1.02
   4   2   7    4.43    1.28
  -4   2  -7    3.84    0.78
   4  -2   7    4.25    1.41
  -6  -2  -5   37.11    3.05
  -6   2  -5   38.44    1.97
  -6  -2  -5   37.63    3.44
  -6   2  -5   41.44    3.87
   6   2   5   37.84    3.46
   6   2   5   43.09    3.98
   6  -2   5   37.59    4.73
  -6   2  -5   38.42    3.53
  -6   2  -5   33.75    3.73
  -6   2  -5   42.23    3.64
   6  -2   5   35.13    3.57
   8  -2   3  264.99    4.37
  -8  -2  -3  271.43    8.89
   8   2   3  273.37    8.95
  -8   2  -3  269.19   10.52
   8  -2   3  271.35   11.88
  -8   2  -3  245.25    8.65
   8  -2   3  293.58    9.35
   8  -2   3  264.62    8.90
  10   2   1   -0.91    0.50
  10   2   1    0.48    0.53
  10  -2   1    0.32    0.31
  10  -2   1    0.52    0.38
  10  -2   1   -0.49    0.42
  10   2   1   -0.07    0.27
 -10  -2  -1    0.42    0.43
 -10   2  -1   -0.17    0.68
  10  -2   1    0.10    0.35
  10  -2   1    0.23    0.43
 -10  -2  -1    0.01    0.38
 -12  -2   1  518.17   12.44
  12   2  -1  542.67   13.25
  12  -2  -1  532.01   12.40
 -12   2   1  493.53   14.74
 -12  -2   1  494.49   11.38
  14  -2  -3  475.83    8.85
 -14  -2   3  453.47   10.87
 -14   2   3  472.97   15.01
  14   2  -3  456.26   11.73
 -16  -2   5  301.50   14.44
 -16  -2   5  303.50   10.08
 -16   2   5  300.30   12.61
  16  -2  -5  328.98    8.75
  16   2  -5  312.23   10.74
  18  -2  -7    1.44    0.87
  18   2  -7   -0.56    0.85
 -18  -2   7    1.39    0.93
 -18  -2   7    1.45    1.28
  20  -2  -9    3.36    1.08
  20   2  -9    1.52    0.63
 -20  -2   9    2.37    1.05
 -20  -2   9    6.22    2.62
  22   2 -11   66.71    7.06
 -22  -2  11   65.03    7.81
 -22  -2  11   70.67    6.51
  22  -2 -11   68.26    5.76
  24   2 -13    0.28    0.78
 -24  -2  13    1.66    0.71
 -24  -2  13    0.06    0.91
  24  -2 -13    0.32    0.68
 -26  -2  15   85.39    8.50
  26  -2 -15   85.84    7.85
 -26  -2  15   83.05    9.47
  26   2 -15   80.40    8.68
  28   2 -17    1.62    1.57
 -28  -2  17    4.38    2.15
 -28  -2  17    2.67    1.47
  28  -2 -17    3.92    1.73
  30   2 -19   27.38    5.54
 -30  -2  19   35.78    6.41
  30  -2 -19   35.28    5.95
 -30  -2  19   32.39    6.01
  32   2 -21   -2.97    2.08
 -32  -2  21   -0.53    1.05
 -32  -2  21    0.95    0.85
  32  -2 -21   -2.11    1.67
  34   2 -23    0.56    1.88
 -17   3  28   -2.86    1.92
  17  -3 -28   -1.07    0.90
  15  -3 -26   -1.26    2.19
 -15   3  26    4.90    2.25
  15   3 -26   -1.14    1.66
 -13   3  24    3.96    1.75
  13  -3 -24    2.67    1.52
  13   3 -24    4.69    2.86
 -11   3  22    1.08    0.94
  11  -3 -22   -1.05    1.98
  11   3 -22    0.16    1.50
   9  -3 -20   10.63    3.61
  -9   3  20    8.63    2.25
   9  -3 -20   16.97    4.12
   9   3 -20    8.31    3.64
   7   3 -18   71.50    8.53
   7  -3 -18   75.47    8.64
  -7   3  18   65.30    5.73
   7  -3 -18   61.85    7.66
   5  -3 -16   26.80    4.82
   5  -3 -16   33.41    5.56
  -5   3  16   34.02    3.32
   5   3 -16   32.90    5.38
  -5   3  16   34.31    3.72
   5  -3 -16   28.02    5.00
  -3   3  14    4.84    1.32
   3  -3 -14    7.51    2.58
   3  -3 -14    4.07    1.30
  -3   3  14    4.58    1.17
   3   3 -14    3.63    1.81
   3  -3 -14    6.13    2.23
  -1   3  12    0.11    0.40
   1  -3 -12    0.15    0.72
   1  -3 -12   -0.39    0.47
   1   3 -12    0.43    0.68
  -1   3 -10    7.05    1.47
  -1  -3 -10    9.20    2.32
   1  -3  10    9.70    2.11
  -1   3 -10    6.66    1.93
   1   3  10    9.27    1.20
  -1   3 -10    8.13    2.09
  -3   3  -8    1.07    0.74
   3  -3   8    0.90    0.57
  -3   3  -8    0.60    0.29
  -3  -3  -8    1.69    0.87
   3  -3   8    0.39    0.66
  -3   3  -8    0.11    0.51
  -3   3  -8    1.42    1.10
  -5   3  -6   18.89    1.98
  -5  -3  -6   20.06    2.93
  -5   3  -6   14.74    2.71
  -5  -3  -6   23.73    2.23
   5   3   6   21.06    2.89
   5  -3   6   21.89    3.45
  -5   3  -6   17.40    2.97
   5   3   6   19.93    2.24
  -5   3  -6   15.63    2.49
   5  -3   6   14.88    2.13
   7  -3   4   76.64    3.58
  -7   3  -4   73.13    4.46
  -7   3  -4   72.13    5.66
  -7   3  -4   85.28    4.10
  -7  -3  -4   83.37    3.94
  -7   3  -4   77.16    5.12
   7   3   4   79.37    5.72
  -7  -3  -4   76.04    5.50
  -7   3  -4   71.15    5.70
   7  -3   4   74.03    3.92
   9  -3   2    3.01    0.64
  -9  -3  -2    3.55    1.09
   9  -3   2    4.40    1.56
   9  -3   2    3.03    0.79
  -9   3  -2    1.19    0.51
  -9  -3  -2    3.32    0.75
  -9   3  -2    4.34    1.16
 -11   3   0   49.78    4.92
 -11  -3   0   54.13    4.54
  11  -3   0   50.50    3.35
  11   3   0   36.99    2.60
  11  -3   0   54.70    4.89
 -11  -3   0   49.97    2.81
 -11  -3   0   48.24    3.05
 -13  -3   2  193.76    8.87
  13   3  -2  235.22    7.48
  13  -3  -2  204.29    7.62
  13  -3  -2  196.52    6.94
  13  -3  -2  191.33    7.82
 -13  -3   2  200.58    6.73
 -13   3   2  189.36    9.84
 -15   3   4    5.54    1.79
  15  -3  -4    5.75    0.82
  15   3  -4    4.91    1.22
 -15  -3   4    6.94    1.47
 -15  -3   4    7.77    1.98
 -17  -3   6    0.01    0.56
  17   3  -6    0.42    0.55
 -17   3   6   -0.05    0.57
  17  -3  -6    1.35    0.64
  19   3  -8    0.37    0.70
  19  -3  -8    1.22    0.71
 -19  -3   8    2.14    1.18
  21   3 -10    0.08    0.82
 -21  -3  10    1.30    1.00
 -21  -3  10   -1.19    1.82
  21  -3 -10    0.73    0.59
  23  -3 -12    1.70    0.99
  23   3 -12    0.30    1.21
 -23  -3  12    0.40    1.00
 -23  -3  12    1.01    1.20
  25   3 -14    2.35    1.55
 -25  -3  14    3.97    2.11
  25  -3 -14    5.16    1.61
 -25  -3  14    3.02    1.40
  27   3 -16    9.59    3.28
  27  -3 -16    6.47    2.47
 -27  -3  16    4.48    2.45
  27  -3 -16    3.93    1.48
 -27  -3  16    6.95    2.33
  29   3 -18    1.44    1.92
 -29  -3  18    6.80    2.93
 -29  -3  18    3.41    2.18
  29  -3 -18    5.25    2.08
  31   3 -20    2.80    2.15
 -31  -3  20   -0.61    1.22
 -31  -3  20    0.61    1.91
  33   3 -22    3.55    2.46
 -33  -3  22    3.50    2.33
  16   4 -27    8.50    3.92
  16  -4 -27   13.72    4.14
  14  -4 -25    3.18    1.80
  14   4 -25    6.80    3.48
  12  -4 -23    7.92    3.14
  12  -4 -23    3.62    2.10
  12   4 -23    4.41    2.79
  10  -4 -21   28.48    5.43
  10  -4 -21   23.82    5.37
  10  -4 -21   27.44    5.61
  10   4 -21   19.16    4.88
   8  -4 -19    5.76    2.53
   8  -4 -19    5.79    2.17
   8   4 -19    5.31    2.60
   6  -4 -17   20.56    4.43
   6  -4 -17   13.98    3.94
   6   4 -17   12.42    3.55
   4  -4 -15    0.96    0.83
   4   4 -15    1.88    1.60
   2   4 -13   38.32    5.24
   2  -4 -13   45.56    6.17
   2   4 -13   37.29    4.92
   0  -4 -11    5.58    2.30
   0   4 -11    5.63    1.79
   0   4 -11    5.62    1.80
  -2   4  -9   28.29    3.94
  -2   4  -9   21.54    3.68
  -2  -4  -9   27.46    3.95
  -2   4  -9   28.50    3.24
   2  -4   9   27.72    4.08
  -2   4  -9   25.00    3.61
   4  -4   7   16.37    2.39
  -4   4  -7   20.91    2.98
  -4   4  -7   18.07    3.12
   4   4   7   19.87    2.65
  -4  -4  -7   17.45    3.13
   4   4   7   21.12    2.91
   4  -4   7   20.09    3.54
  -4   4  -7   20.46    3.48
  -4   4  -7   16.64    2.28
   4  -4   7   19.72    2.47
   6  -4   5    5.72    1.22
  -6  -4  -5    5.11    1.68
   6  -4   5    5.77    1.18
  -6   4  -5    5.43    1.32
   6   4   5    7.60    1.83
   6  -4   5    4.72    1.47
  -6   4  -5    6.67    1.96
  -6   4  -5    3.90    1.70
   6   4   5    5.07    1.22
  -6   4  -5    5.23    1.34
  -6  -4  -5    4.17    0.77
   8  -4   3   58.87    3.98
  -8  -4  -3   57.54    5.38
  -8   4  -3   62.76    4.42
  -8   4  -3   66.33    5.81
  -8   4  -3   64.25    6.15
  -8   4  -3   62.16    3.55
  -8   4  -3   56.66    4.15
 -10  -4  -1   -0.85    0.94
  10  -4   1   -0.28    0.45
 -10  -4  -1   -0.01    0.20
 -10   4  -1   -0.40    0.93
 -12  -4   1   28.83    3.76
  12  -4  -1   30.32    3.13
  12   4  -1   16.20    1.45
 -12  -4   1   29.99    2.45
 -12   4   1   29.39    4.01
  14   4  -3    0.29    0.26
 -14  -4   3   -0.21    0.81
  14  -4  -3    1.22    0.76
  14  -4  -3    1.65    1.95
 -14  -4   3    0.92    0.60
  14  -4  -3    1.14    0.65
 -14   4   3    0.15    1.05
  16   4  -5   64.63    4.35
  16  -4  -5   56.06    5.05
  16  -4  -5   55.10    3.45
 -16   4   5   56.20    5.95
  16  -4  -5   69.25    6.89
 -16  -4   5   58.11    4.60
 -16  -4   5   64.24    5.98
  18  -4  -7    0.47    0.27
  18   4  -7   -1.62    0.85
  18   4  -7   -1.00    1.61
 -18  -4   7    0.28    0.76
  18  -4  -7    0.91    1.25
  18  -4  -7   -0.99    1.22
 -20  -4   9   22.37    3.54
  20  -4  -9   24.60    4.10
  20   4  -9   23.02    4.40
  20  -4  -9   21.05    2.49
  22   4 -11   53.87    7.01
  22  -4 -11   50.22    6.09
  22  -4 -11   42.41    4.30
 -22  -4  11   41.87    5.14
  24   4 -13    4.64    2.49
  24  -4 -13    1.18    1.07
 -24  -4  13    2.73    1.48
 -24  -4  13    2.97    2.20
 -26  -4  15   32.68    5.33
  26   4 -15   39.45    6.90
  26  -4 -15   38.69    5.53
 -26  -4  15   38.58    6.92
 -28  -4  17    7.43    2.62
  28   4 -17    3.24    2.15
  28  -4 -17    5.53    2.30
 -28  -4  17    4.58    2.47
  30   4 -19   27.84    6.03
 -30  -4  19   26.88    5.94
 -30  -4  19   25.64    5.46
 -32  -4  21   12.41    4.25
 -32  -4  21   11.04    3.94
  15   5 -26    3.78    2.93
  13   5 -24   27.48    6.51
  13  -5 -24   29.98    6.65
  11  -5 -22   31.53    5.83
  11   5 -22   33.56    6.62
  11  -5 -22   35.06    7.08
   9  -5 -20   13.71    4.03
   9  -5 -20   10.75    3.52
   9   5 -20   20.46    4.92
   7  -5 -18   -1.01    2.26
   7  -5 -18    0.59    1.50
   7   5 -18    1.46    1.73
   5   5 -16   29.88    5.28
   5   5 -16   24.68    4.52
   5  -5 -16   22.51    5.02
   3  -5 -14   18.78    4.39
   3   5 -14   17.84    3.67
   3   5 -14   19.77    4.03
   1   5 -12  109.05    8.59
   1  -5 -12  112.78    9.86
   1   5 -12  100.60    8.25
  -1   5 -10   19.10    3.33
  -1  -5 -10   15.28    3.59
  -1   5 -10   22.04    3.92
  -1   5 -10   18.93    3.90
  -3   5  -8   12.11    2.63
  -3  -5  -8   10.73    2.72
   3   5   8   13.94    2.43
  -3   5  -8   11.21    2.89
  -3   5  -8   11.19    2.39
   3  -5   8   11.99    2.21
   5  -5   6    4.07    1.16
   5   5   6    5.39    1.72
  -5  -5  -6    3.42    1.63
  -5   5  -6    5.18    1.51
  -5   5  -6    3.57    1.52
  -5   5  -6    3.49    1.40
   5   5   6    2.69    0.92
   5  -5   6    7.93    2.56
  -5  -5  -6    1.88    0.43
  -7   5  -4    1.15    1.18
   7  -5   4    2.65    0.93
  -7  -5  -4    1.13    1.00
  -7   5  -4    1.90    0.85
  -7   5  -4    2.46    1.55
  -7   5  -4    1.54    0.72
   7   5   4    1.29    0.59
   7  -5   4    3.09    1.67
   7   5   4    1.28    1.16
  -9  -5  -2    2.33    0.97
   9  -5   2    1.65    0.86
  -9   5  -2    2.21    0.82
   9  -5   2    1.95    1.02
  -9  -5  -2    2.40    0.51
  -9   5  -2    2.80    1.52
 -11  -5   0    4.65    1.68
 -11   5   0    3.43    1.65
  11  -5   0    3.75    1.13
 -11  -5   0    5.12    0.94
  11  -5   0    5.03    1.76
 -13  -5   2   70.39    6.67
  13  -5  -2   67.06    5.52
  13  -5  -2   68.48    7.11
 -13  -5   2   69.47    4.32
 -13   5   2   66.66    6.43
  15  -5  -4   73.53    6.17
  15   5  -4   53.44    3.41
  15  -5  -4   70.41    4.83
  15  -5  -4   83.55    7.87
 -15  -5   4   71.18    5.06
 -15   5   4   68.38    6.80
 -15  -5   4   76.57    6.99
  17  -5  -6    3.12    1.40
  17  -5  -6    1.37    0.98
  17   5  -6    0.41    0.33
  17   5  -6    0.80    1.33
 -17  -5   6    1.31    0.95
 -17  -5   6    0.36    0.73
  19  -5  -8  185.04   11.96
  19   5  -8  197.26   13.39
  19  -5  -8  181.61   10.89
 -19  -5   8  205.67   10.51
  21  -5 -10    6.22    1.96
  21   5 -10   10.29    3.48
  21  -5 -10   12.73    3.37
 -21  -5  10   12.38    2.88
  23   5 -12   67.77    8.59
  23  -5 -12   51.43    6.28
  23  -5 -12   65.40    7.22
 -23  -5  12   76.70    7.45
  25  -5 -14   17.53    3.93
  25   5 -14   22.15    5.13
  25  -5 -14   21.58    4.29
 -25  -5  14   15.80    3.69
  27   5 -16   28.42    6.12
  27  -5 -16   23.16    4.66
 -27  -5  16   20.87    4.57
 -27  -5  16   14.16    4.62
  29   5 -18    1.48    1.70
 -29  -5  18    1.09    1.41
 -29  -5  18   -0.91    1.74
 -31  -5  20    7.18    3.06
 -31  -5  20    6.64    4.16
  12  -6 -23    4.31    1.83
  12   6 -23    0.83    1.99
  10  -6 -21    4.27    2.53
  10   6 -21    7.36    2.88
   8  -6 -19    0.57    1.16
   8   6 -19    1.58    1.28
   8   6 -19    2.51    1.55
   8  -6 -19    0.90    1.58
   6   6 -17    1.04    0.89
   6   6 -17    2.06    1.54
   4  -6 -15    6.15    2.55
   4   6 -15    7.26    2.31
   4   6 -15   10.10    3.20
   2   6 -13   80.30    8.38
   2  -6 -13   76.87    8.98
   2   6 -13   88.45    8.25
   0   6 -11   10.01    3.31
   0  -6 -11   17.40    3.88
   0   6 -11   13.88    3.83
   0   6 -11   17.21    3.46
  -2   6  -9   50.08    5.28
  -2  -6  -9   51.68    6.52
  -2   6  -9   50.74    5.59
  -2   6  -9   51.48    6.93
   4  -6   7    0.15    0.74
  -4  -6  -7    1.05    1.07
  -4   6  -7    1.54    0.97
   4   6   7   -0.16    0.57
  -4   6  -7    0.95    1.00
   4   6   7   -0.16    0.73
  -4   6  -7    0.57    0.98
   6  -6   5   39.21    4.24
  -6  -6  -5   44.15    5.83
   6   6   5   50.00    4.97
  -6   6  -5   42.25    5.03
   6   6   5   40.82    5.01
  -6   6  -5   45.45    6.36
  -6   6  -5   48.90    4.18
   8  -6   3    2.34    1.26
  -8  -6  -3   -0.76    1.55
  -8   6  -3    0.07    1.03
   8  -6   3   -0.90    1.25
  -8   6  -3   -1.29    1.25
  -8   6  -3   -0.60    0.54
   8   6   3   -1.37    1.57
 -10  -6  -1   11.95    3.11
  10  -6   1   11.78    2.39
 -10   6  -1   16.89    3.41
  10  -6   1   21.64    4.32
  12  -6  -1   45.86    4.87
  12  -6  -1   61.31    7.20
 -12  -6   1   43.06    5.71
 -12   6   1   45.61    5.48
 -14   6   3   11.21    2.88
  14  -6  -3   13.74    2.88
 -14  -6   3   10.56    2.86
  14  -6  -3   15.51    3.62
  16  -6  -5   39.13    5.03
  16  -6  -5   42.79    6.00
 -16  -6   5   39.40    4.19
 -16  -6   5   33.50    5.30
  18  -6  -7   37.91    5.32
  18   6  -7   33.32    5.51
  18  -6  -7   39.89    5.87
 -18  -6   7   37.94    4.48
 -18  -6   7   45.61    6.16
  20   6  -9    2.63    1.90
  20  -6  -9   -0.59    1.18
  20  -6  -9    0.59    1.04
 -20  -6   9    0.58    0.70
  22   6 -11   17.58    4.41
  22  -6 -11   13.31    3.38
  22  -6 -11   12.78    3.57
 -22  -6  11   14.75    3.38
  24   6 -13    6.70    2.99
  24  -6 -13   10.91    3.32
 -24  -6  13    6.23    2.14
  24  -6 -13    7.82    2.78
  26   6 -15   -0.10    1.91
  26  -6 -15    2.72    1.59
 -26  -6  15    0.69    0.87
  26  -6 -15    0.49    1.26
  28  -6 -17   15.34    3.69
  28  -6 -17    9.70    3.24
  28   6 -17   22.67    6.18
 -28  -6  17   17.66    4.48
 -28  -6  17   13.44    4.35
  30  -6 -19    2.45    1.77
 -30  -6  19   -1.34    1.82
 -30  -6  19    3.77    2.57
  13   7 -24    0.48    0.89
  11   7 -22    1.84    1.83
  11   7 -22    1.31    1.55
   9  -7 -20   -1.19    1.78
   9   7 -20    0.85    0.87
   7   7 -18    9.01    2.82
   7  -7 -18   12.73    4.07
   7   7 -18   13.38    3.87
   5  -7 -16    6.07    3.11
   5   7 -16    2.91    1.79
   5   7 -16    5.70    2.68
   3  -7 -14    2.44    1.63
   3   7 -14    6.44    2.25
   3   7 -14    4.24    2.67
   3   7 -14    8.90    2.99
   1   7 -12    2.85    1.55
   1  -7 -12   -0.16    1.79
   1   7 -12   -0.09    1.16
   1   7 -12    2.80    1.73
  -1  -7 -10    6.42    2.70
  -1   7 -10    3.36    1.57
  -1   7 -10    4.90    2.54
  -1   7 -10    6.05    1.88
   3  -7   8   -0.79    1.04
  -3  -7  -8    0.24    1.18
  -3   7  -8    0.02    0.88
  -3   7  -8   -1.77    2.54
  -3   7  -8    0.20    1.09
   5  -7   6   57.66    5.70
  -5  -7  -6   65.95    7.70
  -5   7  -6   62.85    6.29
   5   7   6   73.38    5.89
  -5   7  -6   59.78    5.08
   5   7   6   60.10    6.54
  -5   7  -6   63.76    8.47
   7  -7   4   83.43    6.82
  -7   7  -4   69.28    6.86
  -7  -7  -4   95.13    9.18
   7   7   4   80.39    7.59
   7   7   4   93.76    7.12
  -7   7  -4   83.27    9.41
  -9  -7  -2   70.25    7.88
   9  -7   2   60.39    5.93
   9   7   2   58.67    6.64
  -9   7  -2   64.61    6.64
 -11  -7   0    2.19    1.25
  11  -7   0    2.40    1.19
 -11   7   0    1.31    0.99
 -13  -7   2    2.45    1.30
 -13   7   2    0.52    0.76
  13  -7  -2    1.08    0.91
  13  -7  -2    4.68    2.21
 -15  -7   4   21.71    4.35
  15  -7  -4   26.57    4.45
  15  -7  -4   28.82    5.43
 -17  -7   6    1.08    1.24
  17   7  -6    1.04    1.15
  17  -7  -6    1.32    1.19
  17  -7  -6   -0.67    1.80
  19  -7  -8   33.16    5.35
  19   7  -8   24.90    5.08
  19  -7  -8   25.83    5.17
 -19  -7   8   29.37    4.31
  21  -7 -10   38.96    6.05
  21   7 -10   37.94    6.50
  21  -7 -10   43.27    6.79
 -21  -7  10   35.65    5.08
 -23  -7  12   28.74    4.86
  23   7 -12   27.92    5.92
  23  -7 -12   26.03    5.00
  23  -7 -12   34.46    6.23
  25   7 -14    0.99    1.68
  25  -7 -14    2.43    1.76
 -25  -7  14    2.31    1.74
  25  -7 -14    1.22    1.27
  27  -7 -16    2.09    1.60
 -27  -7  16    1.94    1.36
 -29  -7  18   12.52    3.88
  10   8 -21    8.07    3.75
   8   8 -19    0.39    1.13
   6  -8 -17    8.58    3.43
   6   8 -17   11.57    3.59
   6   8 -17   12.77    4.43
   4  -8 -15   14.75    4.53
   4   8 -15    6.19    3.00
   2  -8 -13   49.59    7.98
   2   8 -13   33.94    6.77
   0  -8 -11    6.10    2.48
   0   8 -11    5.92    2.18
   0   8 -11    1.01    1.85
  -2   8  -9   23.91    4.28
  -2   8  -9   25.51    5.79
  -2  -8  -9   31.92    6.10
   2  -8   9   31.46    4.69
   4  -8   7   -1.34    1.56
  -4  -8  -7   -0.56    1.10
  -4   8  -7   -2.82    1.95
  -4   8  -7    0.52    0.81
   4   8   7    0.96    1.30
   6  -8   5    2.15    1.03
  -6  -8  -5    1.47    1.01
  -6   8  -5    5.10    3.13
  -6   8  -5    1.46    0.80
   6   8   5    3.60    1.96
   8  -8   3   62.54    6.55
  -8  -8  -3   58.48    7.81
   8   8   3   53.00    6.75
  -8   8  -3   62.33    6.68
 -10  -8  -1    1.53    1.12
  10  -8   1   -0.55    1.22
 -10   8  -1    0.44    0.67
  10   8   1    0.58    0.98
 -12  -8   1   31.58    5.65
  12  -8  -1   27.08    4.59
  12   8  -1   29.32    5.23
 -12   8   1   34.94    5.14
 -14  -8   3   -1.22    1.81
  14  -8  -3    1.89    1.33
 -16  -8   5    7.11    3.07
  16  -8  -5   12.95    3.17
  16   8  -5    9.44    3.04
 -18  -8   7    2.93    1.91
  18  -8  -7    0.39    0.76
  18   8  -7   -1.24    2.12
  20  -8  -9   12.62    3.70
  20   8  -9   15.47    4.32
  22   8 -11   -1.46    1.60
  22  -8 -11    0.71    1.67
  24  -8 -13   -0.03    0.79
  26  -8 -15    7.24    3.14
   1  -9 -12   11.77    4.37
   1   9 -12    6.58    3.01
  -1  -9 -10   -0.34    1.10
  -1   9 -10   -1.90    1.89
   3  -9   8    1.92    1.02
  -3  -9  -8    6.01    3.44
  -3   9  -8    2.07    1.01
   5  -9   6   15.20    3.35
  -5  -9  -6    7.70    2.80
   5   9   6   12.99    3.78
  -5   9  -6   13.86    4.70
   7  -9   4   11.36    3.09
  -7  -9  -4    7.06    2.66
   7   9   4    7.35    2.59
   9  -9   2   10.66    2.81
  -9  -9  -2   10.08    3.56
   9   9   2   12.35    3.52
 -11  -9   0    6.62    2.70
  11  -9   0    3.05    1.55
  11   9   0    7.39    2.50
 -13  -9   2    0.50    0.89
  13  -9  -2    1.23    1.63
  13   9  -2   -0.40    1.02
  13   9  -2   -1.08    1.39
 -15  -9   4    1.40    1.72
  15  -9  -4    1.30    1.28
  15   9  -4   -1.62    1.40
  15   9  -4    1.25    2.11
 -17  -9   6    2.56    1.99
  17  -9  -6   -0.48    1.01
  17   9  -6    0.86    1.06
  19  -9  -8    6.12    2.74
  19   9  -8   11.35    3.70
  21  -9 -10    3.01    2.14
  23  -9 -12    5.48    2.20
   6  10   5    1.57    1.48
   8  10   3   -1.21    1.79
  10  10   1   -0.28    1.67
  12  10  -1    0.58    1.47
  12  10  -1    1.23    1.85
  14  10  -3   -1.15    1.70
  16  10  -5    3.21    2.03
 -18   0  30    0.23    1.43
  16   0 -28   36.50    7.78
 -16   0  28   33.24    6.25
  14   0 -26    0.60    2.03
 -14   0  26    3.47    1.97
  12   0 -24   18.74    5.34
  10   0 -22   26.88    5.72
   8   0 -20   -0.26    1.14
   6   0 -18   10.37    3.04
   4   0 -16   74.59    7.94
  -2   0  14  148.69    4.44
   2   0 -14  149.76   10.61
   0   0 -12  181.26   11.01
  -2   0 -10  684.24   19.78
  -4   0  -8  237.62    9.87
  -4   0  -8  242.92    7.56
  -4   0  -8  222.69   10.19
  -6   0  -6    2.14    0.62
  -6   0  -6    2.71    0.87
  -6   0  -6    2.94    1.05
   6   0   6    3.58    1.07
  -6   0  -6    3.13    1.15
  -8   0  -4   42.32    2.03
   8   0   4   38.60    3.54
  -8   0  -4   29.36    3.35
  -8   0  -4   46.03    4.09
   8   0   4   37.08    3.72
  10   0   2   92.22    3.15
 -10   0  -2   87.21    5.65
 -10   0  -2   91.33    6.28
  12   0   0   55.70    2.89
 -12   0   0   50.22    4.35
 -12   0   0   56.00    5.31
 -14   0   2   35.30    4.53
 -14   0   2   35.82    3.78
  14   0  -2   33.59    2.55
 -16   0   4  836.90   23.38
 -16   0   4  897.92   19.85
 -18   0   6  116.88    9.33
  18   0  -6  115.29    7.05
  20   0  -8  164.10    8.93
 -20   0   8  138.99   10.68
  22   0 -10   -0.22    0.71
 -22   0  10    1.10    0.93
  24   0 -12   24.36    4.00
 -24   0  12   25.20    4.85
 -26   0  14   63.56    7.90
  26   0 -14   60.86    6.90
  28   0 -16   -1.00    1.60
 -28   0  16    2.27    2.20
 -30   0  18   17.96    4.56
  30   0 -18   15.18    3.98
  32   0 -20    5.94    2.84
  34   0 -22   54.85    8.39
  36   0 -24   -0.11    0.81
 -19   1  31    0.09    0.68
  17  -1 -29    1.99    1.32
  17   1 -29    0.86    2.42
 -17   1  29    1.52    1.68
 -17  -1  29    1.64    1.78
  15  -1 -27    3.12    2.45
 -15   1  27    9.07    3.28
  15   1 -27    4.17    3.41
  13  -1 -25    1.02    1.38
  13   1 -25   -1.51    2.51
 -13   1  25    0.16    1.17
  11  -1 -23    8.88    3.34
  11   1 -23    8.19    3.51
 -11   1  23   10.93    3.16
   9  -1 -21   49.40    7.27
   9   1 -21   45.83    7.35
   7  -1 -19    3.89    2.10
   7   1 -19    5.76    2.46
   5  -1 -17  143.18   11.28
   5   1 -17  129.19   10.93
   3  -1 -15   -0.13    1.03
   3  -1 -15    1.70    1.71
   3   1 -15   -0.34    1.19
   1  -1 -13  187.92   11.58
   1  -1 -13  156.58   10.87
   1   1 -13  155.45   10.49
  -1  -1  13  166.68    6.08
  -1  -1  13  173.08    4.82
  -1   1 -11   37.93    4.99
  -1  -1 -11   29.40    4.44
   1  -1  11   28.96    2.39
  -1  -1 -11   29.99    2.26
  -3   1  -9   11.76    2.45
   3  -1   9   21.42    3.67
  -3   1  -9   16.18    2.99
  -3  -1  -9   16.36    1.99
   3  -1   9   10.66    1.66
  -3  -1  -9   14.17    2.22
  -5   1  -7   35.77    3.83
  -5  -1  -7   31.77    2.93
  -5   1  -7   31.01    3.69
  -5   1  -7   34.03    3.81
   5  -1   7   35.81    4.87
   5  -1   7   32.32    3.20
  -5  -1  -7   30.85    3.28
   5  -1   7   36.70    4.36
  -5  -1  -7   32.72    3.12
  -5  -1  -7   30.99    3.57
  -5   1  -7   32.52    2.59
  -7  -1  -5   71.98    3.93
   7  -1   5   67.51    5.06
   7   1   5   63.10    3.70
  -7   1  -5   63.04    4.80
   7  -1   5   76.16    3.75
  -7  -1  -5   65.70    4.77
   7  -1   5   71.55    5.23
  -7   1  -5   61.19    5.03
  -7  -1  -5   57.74    4.38
  -7   1  -5   53.56    5.39
  -9  -1  -3    8.16    1.62
   9   1   3    8.06    1.52
  -9  -1  -3    8.62    1.27
   9   1   3    7.82    1.29
  -9   1  -3    8.77    1.91
   9  -1   3    8.45    1.42
   9  -1   3    9.67    1.75
  -9   1  -3    8.47    2.12
   9  -1   3    9.51    1.59
   9  -1   3    8.47    2.01
  -9  -1  -3   10.74    2.11
 -11  -1  -1    7.18    1.19
  11   1   1    6.13    1.17
 -11   1  -1    5.27    1.45
 -11  -1  -1    5.86    1.43
  11   1   1    7.31    1.60
 -11   1  -1    8.37    1.84
  11  -1   1    6.35    1.46
 -11  -1  -1    6.42    1.86
  11  -1   1    6.87    0.69
 -13   1   1  124.63    7.37
  13   1  -1  141.43    5.92
  13   1  -1  139.68    6.83
  13   1  -1  137.30    5.85
 -13   1   1  117.34    8.24
 -13  -1   1  132.45    8.46
 -13  -1   1  132.15    6.70
  15   1  -3   13.29    1.91
  15   1  -3   16.45    2.47
 -15   1   3   17.80    2.81
  15   1  -3   17.06    2.23
 -15   1   3   19.96    3.58
 -15  -1   3   20.54    2.79
 -15  -1   3   20.31    3.61
 -17   1   5    1.31    0.94
  17  -1  -5    2.35    0.95
 -17   1   5    2.75    1.63
 -17  -1   5    5.00    1.98
  19  -1  -7  195.16    8.82
  19   1  -7  195.58   10.30
 -19   1   7  189.52   12.28
 -19  -1   7  189.59   12.29
  21   1  -9   20.61    3.55
 -21   1   9   22.37    4.41
 -21  -1   9   22.39    4.51
  21  -1  -9   21.67    3.23
  23   1 -11   32.79    4.75
 -23  -1  11   29.81    4.32
  23  -1 -11   31.76    4.22
 -23  -1  11   22.64    4.70
  25  -1 -13    0.50    0.60
  25   1 -13    0.49    1.14
 -25  -1  13   -0.40    1.57
 -25  -1  13    1.01    1.48
  27  -1 -15    0.42    1.04
 -27  -1  15    1.44    1.47
  27   1 -15    0.36    0.91
 -27  -1  15   -1.07    1.52
  29  -1 -17    3.67    1.97
  29   1 -17    7.09    2.82
 -29  -1  17    6.31    2.77
  31   1 -19    3.32    1.67
 -31  -1  19    4.83    2.34
  31  -1 -19    2.47    2.10
  33   1 -21    7.29    2.96
 -33  -1  21    9.22    3.11
  35   1 -23    4.02    2.69
  35  -1 -23    1.58    1.59
 -18   2  30   -2.03    1.67
  16  -2 -28   13.75    4.59
 -16   2  28   13.60    3.86
  16   2 -28    8.45    4.14
  14   2 -26    4.61    2.41
  14  -2 -26    2.42    2.04
 -14   2  26    4.44    2.04
  12  -2 -24    4.70    2.69
 -12   2  24    0.98    0.61
  12   2 -24    2.48    1.60
 -10   2  22    2.64    1.47
  10  -2 -22    3.63    2.27
  10   2 -22    1.84    1.83
   8  -2 -20    7.38    2.92
  -8   2  20    3.19    1.54
   8   2 -20    6.64    3.12
   6  -2 -18   32.68    5.36
   6  -2 -18   35.53    5.73
  -6   2  18   26.89    3.84
   6   2 -18   27.46    5.42
   4  -2 -16    6.33    2.35
  -4   2  16    4.41    0.94
   4  -2 -16    4.89    2.16
   4   2 -16    5.68    1.98
  -4   2  16    5.19    1.56
   2   2 -14   36.52    5.18
   2  -2 -14   44.09    6.06
   2  -2 -14   37.75    5.51
   0  -2 -12   32.88    4.31
   0  -2 -12   28.34    4.63
   0  -2  12   30.80    3.24
   0  -2 -12   33.64    2.87
   0   2 -12   28.56    4.41
   0  -2 -12   30.50    4.73
  -2  -2 -10  110.42    7.27
  -2   2 -10  108.12    7.92
  -2   2 -10  102.15    7.44
   2  -2  10  115.74    6.65
  -4   2  -8    0.24    0.23
  -4  -2  -8   -0.02    0.44
  -4   2  -8    0.88    0.76
  -4   2  -8   -0.05    0.66
   4  -2   8    0.39    0.60
  -4   2  -8    0.63    0.91
   4  -2   8    0.60    0.71
  -6   2  -6   40.70    2.08
  -6   2  -6   41.35    3.78
  -6  -2  -6   41.73    3.40
  -6  -2  -6   38.64    3.62
   6   2   6   36.98    3.55
   6   2   6   35.33    3.76
  -6   2  -6   38.21    4.02
   6  -2   6   39.68    5.06
   6   2   6   39.51    2.26
   6  -2   6   39.56    4.16
  -6   2  -6   42.94    4.38
  -6   2  -6   37.54    3.76
  -8  -2  -4   19.43    2.45
   8   2   4   20.64    2.57
  -8   2  -4   16.53    2.35
   8  -2   4   21.53    3.53
   8  -2   4   19.74    2.46
   8  -2   4   19.44    2.69
  -8  -2  -4   16.57    2.08
  -8   2  -4   17.72    2.82
 -10  -2  -2   16.95    2.23
  10  -2   2   15.65    2.19
  10  -2   2   13.85    1.05
 -10   2  -2   15.31    2.64
  10   2   2   15.66    2.19
 -10  -2  -2   14.37    1.95
  10  -2   2   14.77    2.07
  10  -2   2   14.55    2.78
  10  -2   2   15.60    2.00
  10   2   2   13.81    1.34
  10   2   2    4.27    1.97
 -12  -2   0   60.89    4.24
 -12   2   0   56.76    5.17
  12   2   0   68.13    4.67
  12  -2   0   63.94    3.10
  12  -2   0   66.43    4.46
  12   2   0   66.78    4.27
  12  -2   0   65.44    3.28
  12   2   0   58.28    3.33
 -12  -2   0   59.75    4.07
  14   2  -2   53.48    4.08
 -14  -2   2   45.36    3.81
 -14   2   2   45.83    4.80
 -14  -2   2   39.23    3.66
  16  -2  -4  121.37    5.15
  16   2  -4  115.88    6.44
 -16  -2   4  110.60    8.70
 -16   2   4  111.16    7.75
 -18  -2   6   31.41    3.54
 -18  -2   6   28.03    4.74
 -18   2   6   28.20    4.02
  18  -2  -6   30.32    3.01
  20  -2  -8    4.16    1.32
  20   2  -8    4.33    1.95
 -20  -2   8    2.99    1.08
 -20  -2   8    5.24    1.91
  22  -2 -10   12.73    2.36
  22   2 -10   15.81    3.45
 -22  -2  10   14.23    2.92
 -22  -2  10   14.25    3.81
  24  -2 -12    5.08    1.58
  24   2 -12   -0.32    1.39
 -24  -2  12    4.58    1.87
 -24  -2  12    4.02    1.85
  26   2 -14    2.66    1.62
 -26  -2  14   -0.79    1.13
 -26  -2  14   -3.02    1.97
  26  -2 -14   -0.09    1.14
  28   2 -16   12.70    3.73
 -28  -2  16    9.91    2.93
 -28  -2  16   12.71    3.99
  28  -2 -16   11.16    3.05
  30   2 -18    2.24    2.19
 -30  -2  18    0.94    1.39
  30  -2 -18   -2.31    1.54
 -30  -2  18   -0.25    1.55
  32   2 -20    0.01    1.18
 -32  -2  20   -0.28    1.82
  32  -2 -20    2.89    1.76
  34   2 -22    8.40    3.18
 -34  -2  22    3.50    2.24
 -17   3  29   -4.99    2.53
  17  -3 -29    1.22    1.82
  15  -3 -27    9.85    3.59
 -15   3  27   12.54    3.63
  15   3 -27    6.10    3.64
 -13   3  25   10.31    3.11
  13   3 -25    9.48    3.79
  13  -3 -25    5.69    2.97
  11  -3 -23    6.81    2.80
 -11   3  23    1.73    0.99
  11   3 -23    4.25    2.11
   9   3 -21  116.68   11.89
   9  -3 -21  111.69   11.02
  -9   3  21  112.10    8.56
   7   3 -19    5.47    2.62
   7  -3 -19    7.21    2.67
   7  -3 -19    1.33    1.38
  -7   3  19    6.09    1.78
   5  -3 -17   81.56    8.63
   5  -3 -17   65.67    8.08
   5  -3 -17   68.96    8.22
   5   3 -17   70.55    8.11
  -5   3  17   63.35    5.24
   3  -3 -15   31.06    5.28
   3  -3 -15   28.59    3.62
  -3   3  15   32.35    3.46
  -3   3  15   25.50    2.95
   3   3 -15   26.89    4.56
   3  -3 -15   21.18    4.30
   1  -3 -13   17.57    3.54
  -1   3  13   21.17    2.34
   1  -3 -13   16.98    2.47
   1   3 -13   15.06    3.21
  -1   3 -11   -0.53    0.59
  -1  -3 -11   -0.63    0.63
   1  -3  11    0.06    0.57
   1   3  11    0.28    0.47
  -1   3 -11    0.13    1.09
  -1   3 -11   -0.72    1.16
  -3   3  -9   16.10    2.08
   3  -3   9   16.22    2.84
   3  -3   9   15.11    2.58
  -3   3  -9   17.10    3.03
  -3  -3  -9   18.76    3.09
  -3   3  -9   14.71    2.82
  -3   3  -9   15.57    2.86
  -5   3  -7  548.18   10.75
   5  -3   7  612.17   17.97
  -5  -3  -7  576.77   16.02
  -5   3  -7  621.89   16.87
  -5  -3  -7  615.78   12.80
   5   3   7  559.43   15.23
   5   3   7  681.75   12.73
  -5   3  -7  622.69   17.50
   5  -3   7  580.74   14.36
  -5   3  -7  614.76   17.42
   7  -3   5    1.01    0.46
   7  -3   5    0.76    0.53
  -7  -3  -5    0.36    0.41
  -7  -3  -5   -0.20    0.49
  -7   3  -5    0.46    0.36
   7  -3   5    1.09    0.78
   7   3   5   -0.50    0.77
  -7   3  -5   -0.41    0.69
  -7   3  -5    1.06    0.63
  -7   3  -5    0.18    0.97
  -7   3  -5    0.20    0.48
  -9  -3  -3  406.47   12.81
  -9  -3  -3  452.69    9.65
  -9   3  -3  409.14   14.24
   9  -3   3  392.95    7.87
   9  -3   3  426.40   15.21
  -9   3  -3  401.84   11.48
   9  -3   3  417.67    8.49
  11  -3   1    3.45    0.56
  11   3   1    0.51    0.76
 -11  -3  -1    1.44    0.75
 -11  -3  -1    5.78    1.11
  11  -3   1    3.85    0.91
  11  -3   1    3.39    1.32
 -11   3  -1    5.50    1.62
 -13   3   1  390.89   14.53
 -13  -3   1  382.70   12.37
  13  -3  -1  379.16   12.33
  13  -3  -1  397.81   10.01
  13   3  -1  349.04    9.48
  13  -3  -1  406.41   10.40
 -13  -3   1  417.07    9.30
  15  -3  -3   63.57    4.44
  15   3  -3   73.81    4.62
  15  -3  -3   65.53    4.57
 -15  -3   3   67.87    4.34
  15  -3  -3   60.83    2.19
 -15   3   3   69.79    6.31
 -15  -3   3   62.96    5.25
 -17   3   5   13.53    2.87
  17  -3  -5   13.72    1.52
  17   3  -5   14.41    2.30
 -17  -3   5   13.45    2.21
  19   3  -7   44.55    5.73
  19  -3  -7   37.66    3.11
 -19  -3   7   39.28    4.19
  21   3  -9    8.26    2.54
 -21  -3   9   10.53    2.40
  21  -3  -9   11.35    2.03
 -21  -3   9   11.87    3.34
  23   3 -11   74.88    8.11
  23  -3 -11   65.19    5.52
 -23  -3  11   73.58    6.86
 -23  -3  11   63.06    8.20
  25   3 -13    2.78    1.84
 -25  -3  13    2.78    1.59
  25  -3 -13    3.48    1.41
 -25  -3  13    3.03    1.50
  27  -3 -15  148.42   10.39
 -27  -3  15  150.92   11.48
 -27  -3  15  139.15   13.02
  27   3 -15  144.51   12.42
  29   3 -17    0.51    1.34
 -29  -3  17   -0.27    0.98
 -29  -3  17    0.17    1.18
  29  -3 -17   -0.97    0.80
  31   3 -19    3.29    1.67
 -31  -3  19    7.66    3.01
 -31  -3  19   11.56    3.88
  33   3 -21    2.27    1.58
 -33  -3  21    5.75    3.13
 -33  -3  21    1.81    1.88
  16  -4 -28   17.88    5.24
  14  -4 -26    4.38    2.14
  14  -4 -26    0.18    0.80
  12  -4 -24   23.15    5.50
  12  -4 -24   27.57    6.09
  12   4 -24   18.57    5.32
  10  -4 -22    1.54    1.61
  10  -4 -22    1.91    1.29
  10  -4 -22    6.77    3.16
  10   4 -22    4.12    2.20
   8  -4 -20    2.95    2.34
   8   4 -20    4.35    2.85
   8  -4 -20    1.68    1.43
   6  -4 -18   59.25    8.05
   6  -4 -18   75.54    9.13
   6   4 -18   57.09    7.63
   4  -4 -16   10.79    3.39
   4   4 -16    6.60    2.51
   4  -4 -16    5.92    2.77
   2   4 -14   15.09    3.35
   2  -4 -14   20.72    4.28
   2   4 -14   18.81    3.86
   0   4 -12    0.66    0.61
   0   4 -12    1.40    1.20
   0  -4 -12    0.95    1.29
  -2   4 -10   30.07    3.35
  -2   4 -10   31.90    4.55
  -2   4 -10   24.90    4.21
  -2  -4 -10   25.04    4.05
   2  -4  10   21.94    3.68
  -2   4 -10   25.12    3.75
  -4   4  -8    8.70    1.67
   4  -4   8    6.32    1.56
  -4  -4  -8   11.30    2.43
  -4   4  -8    8.35    2.46
   4   4   8   11.85    2.26
   4  -4   8   10.99    2.53
  -4   4  -8    7.18    2.19
  -4   4  -8    9.25    2.21
   6  -4   6   36.32    3.24
  -6   4  -6   32.21    4.04
  -6  -4  -6   38.85    4.60
  -6   4  -6   40.79    3.47
   6   4   6   42.30    4.37
   6   4   6   41.55    3.80
  -6   4  -6   40.64    4.09
  -6  -4  -6   30.96    2.37
  -6   4  -6   36.50    4.77
   6  -4   6   43.51    5.30
   6  -4   6   42.82    3.38
   8  -4   4   12.22    1.52
   8  -4   4   10.51    1.67
  -8  -4  -4   12.40    1.31
   8  -4   4   10.63    2.65
  -8  -4  -4    9.11    2.24
  -8   4  -4   12.13    2.65
   8   4   4   14.09    2.52
  -8   4  -4   12.73    2.12
  -8   4  -4   10.47    2.58
  -8   4  -4   12.52    1.92
  -8   4  -4   12.04    1.77
 -10  -4  -2  191.06    9.88
  10  -4   2  170.28    6.66
 -10   4  -2  184.12    9.90
 -10   4  -2  183.88    7.51
 -10  -4  -2  157.49    4.41
 -12  -4   0    2.36    1.23
  12   4   0    1.03    0.36
  12  -4   0    1.38    0.50
  12  -4   0    3.06    1.27
 -12   4   0    2.05    1.33
 -12  -4   0    1.26    0.61
 -14  -4   2   44.29    4.79
  14  -4  -2   46.45    4.11
  14   4  -2   49.37    3.18
  14  -4  -2   53.08    6.20
 -14  -4   2   47.29    3.43
  14  -4  -2   44.31    4.28
 -14   4   2   43.24    5.12
  16   4  -4   23.52    2.54
 -16   4   4   19.47    3.51
  16  -4  -4   23.90    3.21
 -16  -4   4   27.09    3.86
  16  -4  -4   26.72    2.50
  16  -4  -4   20.98    3.85
 -16  -4   4   24.98    2.87
  18  -4  -6   23.02    2.59
  18  -4  -6   15.82    2.81
  18   4  -6   22.49    2.82
 -18  -4   6   17.59    2.73
 -18   4   6   14.32    3.14
  18  -4  -6   16.68    3.56
  20   4  -8   32.64    5.33
  20  -4  -8   35.24    2.69
  20  -4  -8   45.45    5.82
 -20  -4   8   35.07    4.22
  22  -4 -10   11.67    2.07
  22  -4 -10   14.05    3.33
  22   4 -10    9.15    2.92
 -22  -4  10    9.65    2.38
  24   4 -12   71.70    8.54
  24  -4 -12   82.97    8.10
 -24  -4  12   70.20    7.08
 -24  -4  12   59.46    8.28
  26   4 -14    1.71    1.52
 -26  -4  14    3.17    1.54
 -26  -4  14    4.25    2.42
  26  -4 -14    6.62    2.51
  28  -4 -16   11.23    3.27
  28   4 -16   12.00    4.03
 -28  -4  16   13.91    3.81
 -28  -4  16   16.79    4.51
  30  -4 -18   75.79    8.11
 -30  -4  18   71.72    8.93
 -30  -4  18   70.54    9.86
  30   4 -18   64.77    9.43
  32   4 -20   20.60    5.85
 -32  -4  20   23.19    5.23
 -32  -4  20   18.06    5.16
  13  -5 -25    6.71    3.69
  13   5 -25    8.08    3.27
  11   5 -23    4.31    2.92
  11  -5 -23    5.09    3.46
   9  -5 -21   -0.16    2.40
   9  -5 -21    2.48    2.30
   9   5 -21   -0.12    0.93
   7  -5 -19    0.29    1.06
   7  -5 -19   -0.38    1.71
   7   5 -19   -2.88    1.95
   5  -5 -17   27.91    5.86
   5  -5 -17   38.84    7.01
   5   5 -17   26.03    5.15
   5   5 -17   22.49    4.40
   3   5 -15    1.83    1.17
   3  -5 -15    2.87    2.10
   3   5 -15    2.25    1.71
   1  -5 -13    7.73    2.71
   1   5 -13    8.89    2.70
   1   5 -13   11.35    2.99
  -1   5 -11   17.77    3.39
  -1  -5 -11   13.82    3.25
  -1   5 -11   19.28    3.99
  -1   5 -11   23.78    3.86
  -3   5  -9    0.66    0.71
  -3  -5  -9   -0.70    1.23
  -3   5  -9    0.78    0.78
  -3   5  -9    2.01    1.71
   5  -5   7    0.96    0.69
  -5  -5  -7    0.80    1.00
   5  -5   7    1.28    1.16
  -5  -5  -7    1.28    0.48
   5   5   7    1.11    0.97
   5   5   7    2.62    1.14
  -5   5  -7    1.27    0.99
  -5   5  -7    3.31    1.46
   5  -5   7    1.26    0.65
  -5   5  -7    1.39    0.79
   7  -5   5   -0.11    0.31
   7   5   5    1.48    0.58
  -7  -5  -5    0.35    0.91
  -7   5  -5    1.82    1.22
  -7   5  -5    0.34    1.03
   7  -5   5    0.76    0.83
   7   5   5    1.12    0.71
  -7   5  -5    0.87    0.68
  -7   5  -5    1.01    0.62
  -9   5  -3    5.88    1.36
  -9   5  -3    5.62    0.99
   9  -5   3    4.31    1.15
  -9  -5  -3    5.29    2.03
   9  -5   3    7.64    2.49
  -9   5  -3    5.52    1.82
  -9   5  -3    4.43    1.30
 -11  -5  -1    3.71    1.49
  11  -5   1    2.13    1.00
 -11   5  -1    1.62    0.98
  11  -5   1    2.94    1.97
 -11  -5  -1    1.68    0.52
 -13  -5   1    4.24    1.95
  13  -5  -1    1.70    0.86
 -13   5   1    2.78    1.46
  13  -5  -1    1.53    1.06
 -13  -5   1    2.14    0.78
 -15  -5   3    3.93    1.72
  15  -5  -3    2.50    1.63
 -15   5   3    1.59    1.06
  15  -5  -3    2.03    1.21
  15  -5  -3    2.47    0.87
 -15  -5   3    1.85    0.90
  15   5  -3    1.92    0.55
  17   5  -5   60.06    3.86
  17  -5  -5   64.96    6.07
  17  -5  -5   52.32    6.44
 -17  -5   5   65.96    5.19
 -17   5   5   63.04    6.80
 -17  -5   5   57.34    6.15
  19   5  -7   40.55    5.89
  19  -5  -7   47.40    5.38
 -19  -5   7   41.29    4.47
  19  -5  -7   48.96    6.30
  21   5  -9    8.59    2.90
  21  -5  -9   11.31    2.70
  21  -5  -9    9.24    2.65
 -21  -5   9   10.14    2.48
  23  -5 -11   16.91    3.51
  23   5 -11   21.87    4.88
  23  -5 -11   25.26    4.64
 -23  -5  11   16.29    3.38
  25  -5 -13   13.02    3.62
  25   5 -13   11.85    3.88
  25  -5 -13    8.80    2.63
 -25  -5  13   12.07    3.21
  27   5 -15    1.21    1.59
  27  -5 -15    1.76    2.58
 -27  -5  15    2.15    1.28
  27  -5 -15    1.87    1.55
 -27  -5  15    1.76    1.78
  29   5 -17    3.69    2.58
  29  -5 -17   -0.64    1.01
 -29  -5  17    0.42    1.21
 -29  -5  17    1.05    1.25
 -31  -5  19    7.03    3.18
 -31  -5  19    2.89    2.41
 -33  -5  21    1.53    1.71
  12   6 -24   16.72    5.27
  10  -6 -22   11.97    4.27
  10   6 -22    7.92    3.56
  10   6 -22    4.48    2.40
   8   6 -20    3.27    1.94
   8  -6 -20    3.03    2.47
   8  -6 -20   -1.62    1.69
   8   6 -20    0.03    1.18
   6   6 -18   25.51    4.85
   6  -6 -18   30.84    6.50
   6   6 -18   28.60    5.64
   4   6 -16   -1.64    1.59
   4  -6 -16    0.06    1.11
   4   6 -16   -0.84    1.33
   2   6 -14  174.24   12.21
   2  -6 -14  186.14   14.21
   2   6 -14  175.80   12.20
   0   6 -12    1.10    0.72
   0  -6 -12    4.58    2.31
   0   6 -12    3.63    2.09
   0   6 -12    4.23    1.91
  -2  -6 -10   91.31    8.93
  -2   6 -10   87.84    9.26
  -2   6 -10   91.27    7.55
  -2   6 -10  103.02    8.61
   4  -6   8   18.85    3.01
  -4  -6  -8   12.52    3.19
  -4   6  -8   11.24    2.74
  -4   6  -8   14.30    2.70
   4   6   8   16.28    2.78
  -4   6  -8   17.65    4.22
   4   6   8   11.92    2.63
   6  -6   6    3.50    1.31
  -6   6  -6    1.33    1.11
  -6  -6  -6    1.55    1.44
  -6   6  -6    0.47    0.69
   6   6   6    1.26    1.13
  -6   6  -6    3.04    1.22
   6   6   6    1.25    0.91
   8  -6   4   10.03    2.07
  -8  -6  -4   11.27    2.78
   8   6   4   11.42    2.52
   8  -6   4   11.51    3.25
  -8   6  -4   11.31    3.12
  -8   6  -4   10.51    1.82
   8   6   4   10.34    2.57
  -8   6  -4   13.78    3.03
 -10  -6  -2   12.13    3.08
  10  -6   2   11.34    2.30
 -10  -6  -2   10.07    1.10
  10  -6   2    9.52    2.97
 -10   6  -2    8.93    2.41
 -12  -6   0    5.21    2.01
  12  -6   0    6.14    1.80
 -12   6   0    8.54    2.65
  12  -6   0    9.19    2.95
 -12  -6   0    6.40    1.24
 -14  -6   2   28.44    4.67
  14  -6  -2   28.20    3.86
 -14   6   2   23.45    4.09
 -14  -6   2   30.01    3.03
  14  -6  -2   22.91    4.38
  16  -6  -4  221.99   11.59
 -16  -6   4  213.69   12.86
  16  -6  -4  223.11   13.91
 -16  -6   4  230.35    9.53
 -16   6   4  215.86   12.87
 -18  -6   6   -0.41    1.04
  18  -6  -6    1.13    1.19
  18  -6  -6    0.65    1.38
 -18  -6   6    2.21    1.23
  18   6  -6   -1.02    1.63
  20   6  -8  137.28   11.69
  20  -6  -8  156.17   10.84
 -20  -6   8  164.23    9.74
  20  -6  -8  168.50   12.23
  22   6 -10   33.80    6.15
  22  -6 -10   26.88    4.65
  22  -6 -10   30.93    5.31
 -22  -6  10   28.61    4.50
  24   6 -12    1.86    1.41
  24  -6 -12    1.80    1.66
  24  -6 -12    0.78    1.29
 -24  -6  12   -0.49    1.48
  26  -6 -14    0.55    0.59
  26   6 -14   -0.35    1.74
  26  -6 -14    2.39    1.74
 -26  -6  14    0.59    1.31
  28  -6 -16    1.04    1.35
  28   6 -16    2.94    2.67
  28  -6 -16    0.61    1.08
 -28  -6  16    0.42    1.06
 -28  -6  16   -0.43    1.89
  30  -6 -18   14.86    4.10
 -30  -6  18   13.27    4.10
 -30  -6  18   16.80    5.40
 -32  -6  20   -3.09    2.39
  13   7 -25    7.90    3.66
  11   7 -23    1.18    1.81
  11   7 -23    4.88    3.34
   9  -7 -21    7.14    3.62
   9   7 -21    3.17    2.26
   9   7 -21    5.66    3.10
   7   7 -19   -3.47    2.07
   7  -7 -19    0.93    1.95
   7   7 -19    0.68    0.90
   5  -7 -17   17.29    5.19
   5   7 -17   14.88    3.72
   5   7 -17   15.20    4.15
   3  -7 -15    0.55    1.65
   3   7 -15    0.29    0.76
   3   7 -15   -0.92    1.62
   3   7 -15   -1.19    1.02
   1   7 -13    6.54    2.70
   1   7 -13    3.77    2.15
   1  -7 -13    4.50    1.85
   1   7 -13    3.63    1.82
  -1  -7 -11    3.44    2.29
  -1   7 -11    1.80    1.19
  -1   7 -11    3.18    1.48
  -1   7 -11    5.23    2.29
  -3  -7  -9   -0.67    1.64
  -3   7  -9   -3.12    1.98
  -3   7  -9    0.07    0.55
  -3   7  -9   -1.31    1.61
   3  -7   9   -0.70    1.19
  -5  -7  -7   74.81    8.32
  -5   7  -7   78.25    7.22
   5   7   7   69.79    5.91
   5   7   7   77.59    7.57
  -5   7  -7   77.53    9.31
   5  -7   7   66.44    6.15
   7  -7   5   42.35    4.80
  -7  -7  -5   46.18    6.47
  -7   7  -5   44.26    5.35
   7   7   5   46.70    5.74
  -7   7  -5   48.96    7.42
   7   7   5   55.86    5.49
  -9   7  -3   95.24    8.12
   9  -7   3  100.88    7.51
  -9  -7  -3   96.37    9.33
   9   7   3  116.00    8.61
   9   7   3  100.88    8.61
 -11  -7  -1    8.66    2.52
  11  -7   1    7.34    2.06
 -11   7  -1    9.34    2.49
  11   7   1   11.22    3.00
  11  -7   1   13.13    4.08
 -13  -7   1   28.73    5.05
 -13   7   1   20.33    3.99
  13  -7  -1   25.33    3.96
  13  -7  -1   28.44    5.57
 -15   7   3   -0.60    1.24
 -15  -7   3   -0.78    0.95
  15  -7  -3    1.85    1.58
  15  -7  -3    2.58    2.35
 -17  -7   5    2.25    1.61
  17   7  -5    1.92    1.76
  17  -7  -5    3.28    1.69
  17  -7  -5    5.20    2.73
  19  -7  -7    6.79    2.41
  19  -7  -7    9.86    3.52
  19   7  -7    7.10    2.67
 -19  -7   7    8.37    2.95
  21   7  -9   -1.01    1.53
  21  -7  -9   -0.38    1.40
 -21  -7   9    0.20    1.14
  23   7 -11   18.30    4.80
  23  -7 -11   32.40    5.97
  23  -7 -11   23.18    4.71
 -23  -7  11   27.09    4.54
  25   7 -13   -3.04    2.26
  25  -7 -13   -0.96    1.33
 -25  -7  13   -0.70    1.71
  27  -7 -15    6.87    3.05
  27  -7 -15    9.02    3.13
 -27  -7  15   10.46    3.42
  29  -7 -17   -0.24    1.36
  10   8 -22    2.43    2.07
   8   8 -20    5.83    3.17
   6   8 -18    3.45    2.31
   4  -8 -16    0.70    2.05
   4   8 -16    0.14    0.93
   2  -8 -14    9.53    4.13
   2   8 -14    0.90    1.74
   0  -8 -12   -1.64    1.78
   0   8 -12   -1.55    1.43
   0   8 -12    2.73    1.74
  -2   8 -10    0.84    1.40
  -2  -8 -10   -1.06    1.42
  -2   8 -10   -3.25    2.17
   4  -8   8    4.80    1.73
  -4  -8  -8    5.32    2.58
  -4   8  -8    4.89    2.12
  -4   8  -8    4.10    1.81
   6  -8   6    1.96    0.76
  -6  -8  -6    4.93    2.53
  -6   8  -6    2.80    1.35
   6   8   6    2.58    1.60
   8  -8   4    5.56    1.97
  -8  -8  -4    4.20    2.09
  -8   8  -4    4.90    1.98
   8   8   4    5.41    2.41
 -10  -8  -2    0.38    1.61
  10  -8   2   -0.12    1.12
 -10   8  -2    0.67    0.86
  10   8   2    0.24    0.99
 -12  -8   0    2.90    1.67
 -12   8   0    5.48    2.14
  12  -8   0    1.04    0.81
  12   8   0    2.70    1.44
 -14  -8   2   -0.79    1.79
  14  -8  -2   -0.11    0.84
 -14   8   2    0.19    1.04
 -16  -8   4    3.41    2.30
  16  -8  -4    0.55    0.73
  16   8  -4   -1.10    2.00
 -18  -8   6    0.62    1.54
  18  -8  -6    0.82    0.61
  18   8  -6    1.31    1.36
  20  -8  -8    0.84    1.28
  20   8  -8   -1.34    1.60
  22   8 -10    2.21    1.82
  22  -8 -10   -1.10    1.04
  24  -8 -12    5.11    2.40
  26  -8 -14    5.90    2.61
   1   9 -13   -1.23    1.56
  -1  -9 -11    4.70    2.52
  -1   9 -11    2.90    2.19
  -3  -9  -9    4.97    2.79
   3  -9   9    4.73    1.99
   5  -9   7    0.77    0.88
  -5  -9  -7    1.15    1.53
  -5   9  -7    1.40    1.91
  -7  -9  -5   11.41    3.59
  -7   9  -5   11.01    4.26
   7  -9   5   10.13    2.77
   7   9   5   10.71    3.11
   9  -9   3   23.96    4.33
  -9  -9  -3   21.05    5.13
   9   9   3   27.96    5.32
 -11  -9  -1    2.30    2.00
  11  -9   1    1.24    0.62
  11   9   1    3.30    2.08
 -13  -9   1    5.68    3.01
  13  -9  -1    4.47    1.94
  13   9  -1    2.59    2.18
 -15  -9   3    1.35    1.95
  15  -9  -3    0.88    1.34
  15   9  -3    0.19    1.00
  15   9  -3    2.33    1.68
 -17  -9   5    2.14    2.32
  17  -9  -5    0.80    1.55
  17   9  -5   -3.26    2.02
  19  -9  -7   -0.21    1.26
  19   9  -7    1.03    1.13
   8  10   4   -1.24    2.01
  10  10   2   -1.42    1.46
  12  10   0   16.57    4.16
  12  10   0   13.25    4.16
  14  10  -2    3.88    2.16
  16  10  -4    4.26    2.27
  16   0 -29   -0.32    2.13
 -16   0  29    3.45    2.76
  14   0 -27    0.01    2.31
 -14   0  27    2.92    2.24
  12   0 -25    1.61    1.07
  10   0 -23   -1.37    2.57
   8   0 -21    3.63    2.05
   6   0 -19   -0.77    1.20
   4   0 -17    1.81    1.23
   2   0 -15   -0.66    0.86
  -2   0  15    0.41    0.41
   0   0 -13    1.41    1.38
  -2   0 -11    0.57    1.54
  -4   0  -9    2.05    1.13
  -4   0  -9    0.63    0.88
  -4   0  -9    0.18    0.45
  -6   0  -7    0.85    0.73
  -6   0  -7    0.00    0.24
  -6   0  -7    0.60    0.50
   6   0   7   -0.09    0.40
  -8   0  -5    0.11    0.59
  -8   0  -5    0.16    0.23
  -8   0  -5    0.96    1.01
   8   0   5    0.07    0.39
   8   0   5    0.34    0.22
  -8   0  -5    0.34    0.48
   8   0   5    0.82    0.70
 -10   0  -3    0.21    0.24
  10   0   3    0.17    0.21
 -10   0  -3    1.10    0.84
 -10   0  -3    0.01    0.54
  10   0   3   -0.04    0.43
  12   0   1    0.10    0.26
 -12   0  -1    0.54    0.74
 -12   0  -1    0.90    1.13
  14   0  -1    0.35    0.25
  14   0  -1   -0.52    0.53
 -14   0   1   -0.56    0.89
 -14   0   1    1.04    0.88
 -16   0   3    0.15    0.66
 -16   0   3    1.68    1.44
  16   0  -3    0.45    0.44
  18   0  -5   -0.60    0.74
 -18   0   5   -1.16    0.75
 -18   0   5   -0.49    0.92
  20   0  -7   -1.10    1.07
 -20   0   7    0.59    1.50
  22   0  -9    0.94    0.93
 -22   0   9    1.56    1.34
  24   0 -11   -0.25    1.04
 -24   0  11   -0.35    0.99
  26   0 -13   -0.85    1.20
 -26   0  13   -0.96    0.78
  28   0 -15   -1.11    1.66
 -28   0  15   -1.08    1.67
  30   0 -17    0.33    0.88
 -30   0  17    0.03    1.95
  32   0 -19   -0.79    1.09
  34   0 -21    1.17    0.82
  36   0 -23    3.02    2.08
 -17   1  30    5.62    2.88
 -17  -1  30    7.14    3.17
  15   1 -28    2.86    1.70
  15  -1 -28    7.81    3.64
 -15   1  28    7.25    2.98
  13  -1 -26    0.30    1.20
  13   1 -26    2.91    2.31
 -13   1  26    3.80    1.71
  11  -1 -24    4.98    2.71
  11   1 -24    6.92    3.24
 -11   1  24    0.12    0.86
   9  -1 -22   12.67    3.72
   9   1 -22   17.82    4.77
   7  -1 -20   44.91    6.70
   7   1 -20   41.31    6.64
   5  -1 -18   68.01    7.96
   5   1 -18   55.73    7.40
   3   1 -16    7.40    2.40
   3  -1 -16    6.04    2.17
   3  -1 -16    9.66    2.96
   1  -1 -14   18.88    3.78
   1  -1 -14   14.91    3.51
  -1  -1  14   13.42    1.80
  -1  -1  14   14.69    1.30
   1   1 -14   13.56    3.22
  -1  -1 -12   31.72    4.87
  -1   1 -12   38.64    5.09
  -1  -1 -12   36.08    5.02
  -1  -1 -12   42.76    2.71
   1  -1  12   38.18    2.73
   3  -1  10  199.00    7.21
  -3  -1 -10  210.17    9.00
  -3  -1 -10  213.38   11.39
  -3  -1 -10  194.77    6.85
  -3   1 -10  209.09   10.98
  -5  -1  -8    0.69    0.83
  -5  -1  -8    0.57    0.64
  -5   1  -8    1.24    0.68
  -5   1  -8    0.11    0.59
  -5   1  -8    0.56    0.47
   5  -1   8    1.57    1.22
   5  -1   8    0.51    0.38
  -5  -1  -8    1.00    0.61
  -7  -1  -6    5.79    1.17
  -7   1  -6    5.47    1.49
  -7   1  -6    7.83    1.93
   7  -1   6    5.33    1.55
  -7  -1  -6    6.42    1.59
   7  -1   6    6.73    1.62
  -7  -1  -6    6.58    1.55
   9  -1   4    1.82    0.81
  -9  -1  -4    1.01    0.44
   9   1   4    0.92    0.65
  -9   1  -4    1.84    1.05
  -9   1  -4    4.70    1.70
   9  -1   4    0.24    0.37
   9  -1   4    2.54    0.75
  -9   1  -4    0.76    0.97
  -9  -1  -4    1.24    0.94
   9   1   4    2.43    0.74
   9  -1   4    0.77    0.40
  -9  -1  -4    3.49    1.26
 -11  -1  -2   11.90    1.52
 -11  -1  -2   12.78    2.11
 -11   1  -2   11.18    2.36
  11   1   2   10.88    1.57
  11   1   2   12.08    1.96
  11  -1   2   11.50    2.05
 -11   1  -2   11.60    2.33
 -11  -1  -2   13.75    2.62
 -13  -1   0  247.55    9.39
 -13   1   0  273.92   11.12
  13   1   0  265.92    8.04
  13   1   0  236.87    7.73
 -13   1   0  250.94    9.85
 -13   1   0  242.24   11.85
  13   1   0  240.59    9.24
 -13  -1   0  276.82   12.33
 -13  -1   0  238.74    7.38
  15   1  -2   51.89    3.78
  15   1  -2   52.98    4.50
  15   1  -2   52.78    3.94
 -15  -1   2   49.46    4.36
 -15   1   2   48.09    5.56
 -15  -1   2   54.36    5.88
 -15   1   2   41.91    4.57
  17  -1  -4  405.87   11.53
 -17   1   4  415.94   17.44
 -17  -1   4  391.17   16.79
 -17  -1   4  430.10   13.64
 -17   1   4  401.61   14.48
  19  -1  -6    8.71    1.75
  19   1  -6    8.86    2.17
 -19   1   6   11.60    3.11
 -19  -1   6    6.77    2.30
  21   1  -8   80.40    6.94
 -21  -1   8   73.12    8.14
 -21   1   8   71.51    7.93
  21  -1  -8   79.93    6.01
  23  -1 -10    8.26    2.10
  23   1 -10    6.89    2.11
 -23   1  10    6.70    2.59
 -23  -1  10   11.27    3.24
  25  -1 -12    2.84    1.51
  25   1 -12    1.79    1.15
 -25  -1  12    1.40    1.05
  27  -1 -14   27.13    4.46
  27   1 -14   37.00    5.60
  29  -1 -16   17.90    3.73
  29   1 -16   20.43    4.43
 -29  -1  16   24.08    5.28
  31  -1 -18   78.62    8.77
 -31  -1  18   70.85    9.17
  31   1 -18   71.37    8.81
  33   1 -20    0.63    1.38
 -33  -1  20    1.91    1.67
  33  -1 -20    1.03    1.77
  35   1 -22    0.21    1.35
  35  -1 -22    1.59    1.54
 -18   2  31   -7.22    3.10
 -16   2  29    1.68    0.83
  16  -2 -29   -1.13    1.49
  14  -2 -27    0.97    1.42
 -14   2  27    2.92    1.39
  14   2 -27    1.68    1.58
 -12   2  25    3.84    2.01
  12   2 -25    3.20    2.30
 -10   2  23    3.71    1.55
  10  -2 -23    2.02    1.51
  10   2 -23    1.08    1.31
   8   2 -21  197.95   15.58
  -8   2  21  186.76   11.26
   8  -2 -21  219.85   15.22
   6  -2 -19    3.94    2.14
   6  -2 -19    3.68    2.42
  -6   2  19   -0.07    0.89
   6   2 -19   -0.21    1.25
   4   2 -17   59.89    7.49
   4  -2 -17   69.35    7.91
  -4   2  17   67.13    3.43
  -4   2  17   65.05    5.73
   4  -2 -17   61.99    7.48
   2  -2 -15   12.14    3.32
   2  -2 -15    5.12    2.12
   2   2 -15   10.28    2.91
   0  -2 -13    2.01    1.20
   0  -2 -13    5.08    1.14
   0  -2 -13    5.11    2.12
   0  -2  13    6.19    1.48
   0   2 -13    4.85    1.91
   0  -2 -13    6.88    1.83
  -2  -2 -11  149.65    8.79
   2  -2  11  169.83    8.19
  -2   2 -11  147.97    9.71
  -2   2 -11  152.86    9.45
  -4   2  -9  300.93   12.79
  -4  -2  -9  296.09   11.20
  -4   2  -9  297.07   12.41
   4  -2   9  279.70   12.45
   4  -2   9  318.15   12.10
  -4   2  -9  273.75   10.22
  -4   2  -9  311.55    7.77
  -6   2  -7  479.83    7.59
   6  -2   7  455.55   14.95
  -6  -2  -7  535.30   13.67
  -6  -2  -7  512.05   12.86
   6   2   7  493.09   14.49
  -6   2  -7  477.74   14.24
  -6   2  -7  493.95   13.11
  -6   2  -7  498.07   15.78
  -8  -2  -5    0.04    0.38
  -8  -2  -5   -0.20    0.42
  -8   2  -5    0.75    0.76
   8  -2   5    0.06    0.59
   8  -2   5    0.41    0.46
   8  -2   5    0.19    0.63
  -8   2  -5   -0.80    0.99
   8   2   5    0.70    0.49
  -8   2  -5    0.11    0.37
 -10  -2  -3  380.58   10.74
  10  -2   3  340.58   14.17
  10   2   3  365.97   10.60
 -10  -2  -3  325.33   10.03
  10   2   3  374.72    9.30
 -10   2  -3  355.39   13.08
  10  -2   3  390.89   11.04
  10  -2   3  390.95   11.40
  10   2   3  372.26    6.95
 -12  -2  -1   98.01    5.38
 -12  -2  -1  108.89    5.68
  12   2   1  104.68    5.78
 -12   2  -1   99.56    6.95
  12  -2   1  100.79    3.37
  12  -2   1  108.42    6.36
  12  -2   1  107.09    4.65
  12   2   1   97.84    4.18
  12   2   1   95.81    5.19
  12  -2   1  101.23    5.73
  14   2  -1   23.90    2.91
  14  -2  -1   26.25    3.07
  14   2  -1   26.45    2.92
  14   2  -1   23.55    2.38
 -14   2   1   23.51    3.50
 -14  -2   1   23.12    2.88
 -14  -2   1   26.53    3.99
 -14  -2   1   24.34    2.77
  16  -2  -3  137.51    5.44
  16   2  -3  136.18    7.01
 -16  -2   3  142.16   10.00
 -16   2   3  135.48    8.62
  18  -2  -5  129.55    5.97
 -18  -2   5  106.41    9.13
 -18   2   5  114.86    8.18
  20   2  -7  120.42    8.91
 -20  -2   7  120.35    7.36
 -20  -2   7  117.19   10.14
  20  -2  -7  129.53    6.69
  22   2  -9   50.79    6.07
 -22  -2   9   43.92    4.91
 -22  -2   9   38.25    6.10
  22  -2  -9   47.59    4.46
  24   2 -11   51.46    6.41
 -24  -2  11   49.54    5.69
  24  -2 -11   58.54    5.44
 -24  -2  11   60.97    8.12
  26  -2 -13    2.02    1.41
  26   2 -13    0.00    1.13
 -26  -2  13    0.09    1.50
 -26  -2  13   -0.05    0.92
 -28  -2  15   74.11    9.52
 -28  -2  15   67.41    7.82
  28  -2 -15   66.32    7.02
  28   2 -15   71.01    8.39
  30   2 -17   31.14    5.92
 -30  -2  17   29.75    5.61
 -30  -2  17   30.03    6.21
  30  -2 -17   30.96    5.20
  32   2 -19    1.90    1.70
 -32  -2  19    2.15    1.48
 -32  -2  19    2.91    2.07
  32  -2 -19    1.72    1.50
  34   2 -21   15.07    4.50
 -34  -2  21   11.99    4.11
  15  -3 -28   -0.62    1.10
 -15   3  28   -4.92    2.39
  15   3 -28   -1.02    2.56
  13   3 -26    0.22    1.10
  13  -3 -26    0.88    1.43
 -13   3  26   -1.10    1.38
  11   3 -24    6.64    3.43
  11  -3 -24   14.23    4.33
 -11   3  24   10.55    2.89
  -9   3  22    0.55    1.01
   9   3 -22    0.49    1.59
   7   3 -20   -2.01    2.47
   7  -3 -20   -0.68    1.49
   7  -3 -20   -0.48    1.67
  -7   3  20    0.58    0.62
   5  -3 -18    1.06    1.30
   5  -3 -18   -0.99    1.20
  -5   3  18    0.98    1.12
   5   3 -18   -2.59    2.41
   5  -3 -18   -0.36    1.39
   3  -3 -16   13.37    3.76
  -3   3  16   20.51    2.73
   3  -3 -16   12.46    3.32
  -3   3  16   16.08    2.45
   3   3 -16   21.03    4.28
   3  -3 -16   19.12    2.93
   1  -3 -14   25.90    4.89
   1  -3 -14   19.09    2.66
  -1   3  14   22.69    2.55
   1   3 -14   20.85    4.06
   1  -3 -14   15.54    3.47
  -1   3 -12    1.72    0.90
  -1  -3 -12    1.31    0.96
   1  -3  12    1.32    0.82
   1   3  12    2.08    0.71
  -1   3 -12    0.33    1.00
  -1   3 -12    1.10    0.79
  -3   3 -10    3.72    1.03
  -3   3 -10    2.60    1.18
  -3  -3 -10    2.23    1.31
  -3   3 -10    1.56    1.01
   3  -3  10    2.12    1.03
   3   3  10    1.70    0.43
  -3   3 -10    1.93    1.19
  -5   3  -8  126.56    5.22
  -5  -3  -8  111.13    7.24
  -5   3  -8  137.01    8.30
  -5   3  -8  119.67    7.85
  -5   3  -8  134.51    8.69
   5  -3   8  124.35    8.28
   5  -3   8  126.13    7.18
   5   3   8  147.33    8.04
  -5  -3  -8  134.89    6.57
  -7  -3  -6  127.39    7.41
  -7   3  -6  136.41    5.01
  -7   3  -6  130.77    7.97
   7  -3   6  131.30    8.84
  -7   3  -6  128.45    7.02
   7   3   6  137.19    5.67
  -7   3  -6  126.11    8.10
  -7   3  -6  142.87    8.09
   7  -3   6  124.91    6.37
  -7  -3  -6  120.45    5.69
   7   3   6  145.39    8.03
   9  -3   4  161.43    4.76
  -9  -3  -4  173.51    8.55
  -9  -3  -4  151.30    6.10
  -9   3  -4  182.93    5.63
  -9   3  -4  169.53    7.98
   9   3   4  176.30    9.07
   9  -3   4  153.13    6.09
  -9   3  -4  166.81    9.25
   9  -3   4  187.72   10.95
 -11  -3  -2    0.85    0.41
  11   3   2    1.19    0.45
 -11  -3  -2    0.20    0.61
  11  -3   2    0.87    0.39
  11  -3   2    2.80    1.58
  11  -3   2    0.20    0.35
 -11   3  -2    0.93    0.81
  13   3   0    1.01    0.59
 -13  -3   0    0.55    0.44
 -13  -3   0    0.83    0.58
  13  -3   0    0.20    0.48
  13  -3   0    0.67    0.30
  13  -3   0    1.07    0.91
 -13   3   0    1.28    0.87
  13  -3   0    0.40    0.19
 -15  -3   2    8.82    2.03
  15   3  -2   10.57    1.81
  15  -3  -2   13.23    1.98
 -15   3   2   11.19    2.54
  15  -3  -2   11.28    1.01
  15  -3  -2   14.95    2.15
  15  -3  -2   12.43    1.01
  17  -3  -4    5.90    0.87
 -17   3   4    4.64    1.57
 -17  -3   4    4.55    1.17
  17   3  -4    3.44    1.04
  19  -3  -6   12.73    1.66
 -19  -3   6   13.46    2.41
 -19   3   6   12.22    3.05
 -21  -3   8    6.88    1.92
  21   3  -8    8.75    2.77
  21  -3  -8    8.99    1.71
 -21  -3   8    6.94    2.94
  23   3 -10   21.91    4.27
  23  -3 -10   23.71    3.18
 -23  -3  10   22.35    3.65
 -23  -3  10   21.18    4.67
  25   3 -12   75.80    8.53
  25  -3 -12   74.03    6.26
 -25  -3  12   74.88    7.32
 -25  -3  12   72.68    9.36
 -27  -3  14   10.65    3.12
  27   3 -14   11.53    3.75
  27  -3 -14    9.89    2.63
 -27  -3  14   11.26    4.04
  29   3 -16    0.08    1.23
 -29  -3  16    0.83    1.29
 -29  -3  16    0.22    1.18
  31   3 -18   13.95    4.26
  31  -3 -18   18.74    4.02
 -31  -3  18   14.77    4.12
 -31  -3  18   16.18    4.61
  33   3 -20    5.29    3.01
 -33  -3  20   11.07    3.68
 -33  -3  20    4.26    2.59
  14  -4 -27    7.22    3.05
  14   4 -27   10.88    4.07
  14  -4 -27   16.28    4.83
  12  -4 -25    4.64    2.64
  12  -4 -25   10.19    4.05
  12   4 -25    8.17    3.70
  10  -4 -23    3.39    2.09
  10   4 -23    0.93    1.62
   8  -4 -21  101.77   10.96
   8  -4 -21  121.59   12.01
   8   4 -21  109.04   11.73
   6  -4 -19   19.13    4.77
   6  -4 -19   22.50    4.99
   6   4 -19   22.38    5.01
   4  -4 -17   78.75    9.16
   4  -4 -17   93.76   10.23
   4   4 -17   87.35    9.20
   2   4 -15   18.51    3.71
   2   4 -15   20.38    4.16
   2  -4 -15   16.55    4.05
   0   4 -13   -0.13    0.73
   0  -4 -13   -0.90    1.43
   0   4 -13    0.11    1.00
  -2   4 -11    0.53    0.76
  -2  -4 -11    0.65    1.15
  -2   4 -11   -0.19    0.87
  -2   4 -11   -0.62    1.54
   2  -4  11    0.49    1.05
  -4   4  -9   47.89    4.00
  -4  -4  -9   54.54    5.70
  -4   4  -9   45.91    5.09
  -4   4  -9   52.79    5.91
   4  -4   9   55.70    5.76
  -4   4  -9   46.24    5.65
   6  -4   7   48.37    5.62
  -6  -4  -7   47.69    5.23
  -6   4  -7   52.07    3.93
  -6   4  -7   46.72    5.13
   6   4   7   47.33    4.10
  -6   4  -7   54.67    6.02
   6   4   7   54.50    5.02
  -6   4  -7   57.01    5.18
   6  -4   7   47.38    4.00
  -6  -4  -7   47.27    3.26
   8  -4   5   33.79    2.86
   8  -4   5   39.40    3.08
  -8   4  -5   39.18    4.68
  -8  -4  -5   37.75    4.44
  -8   4  -5   44.34    3.57
  -8  -4  -5   27.50    2.27
  -8   4  -5   38.20    4.04
  -8   4  -5   37.65    4.90
   8  -4   5   50.44    5.89
   8   4   5   44.12    4.62
  -8   4  -5   33.74    3.31
   8   4   5   38.60    3.74
  10  -4   3  199.89    6.92
 -10  -4  -3  200.72   10.30
  10  -4   3  195.04    5.13
 -10   4  -3  190.05   10.42
 -10   4  -3  205.04    8.48
  10  -4   3  216.24   12.36
 -10  -4  -3  160.34    5.05
 -12  -4  -1  101.10    7.29
 -12   4  -1   96.09    7.48
  12  -4   1   96.41    5.07
  12  -4   1  102.08    7.42
  12  -4   1  122.00    9.44
 -14  -4   1   49.05    5.05
  14  -4  -1   44.29    3.78
 -14  -4   1   44.62    3.20
  14  -4  -1   39.98    4.45
  14  -4  -1   46.48    5.83
  14   4  -1   30.53    2.46
 -14   4   1   49.79    5.68
  16  -4  -3   80.28    7.81
  16  -4  -3   68.05    5.21
  16   4  -3   62.11    4.19
  16  -4  -3   62.85    4.03
 -16  -4   3   72.08    4.69
 -16   4   3   60.17    6.43
 -16  -4   3   61.70    5.79
 -18   4   5    0.21    0.79
  18  -4  -5    1.95    1.14
  18  -4  -5    1.31    1.00
 -18  -4   5    1.81    0.86
  18   4  -5    1.40    0.76
  18  -4  -5    1.36    0.63
  20  -4  -7    4.27    1.92
  20  -4  -7    6.75    0.88
  20  -4  -7    7.08    1.99
  20   4  -7    6.57    2.40
 -20  -4   7    7.88    1.97
 -22  -4   9   14.13    2.91
  22   4  -9   13.12    3.27
  22  -4  -9   13.21    3.44
  22  -4  -9   11.07    1.84
  24   4 -11   12.15    3.39
  24  -4 -11   16.93    3.76
 -24  -4  11   17.15    3.64
 -24  -4  11   12.83    3.96
  26   4 -13    1.54    1.49
  26  -4 -13    1.09    0.96
 -26  -4  13    0.54    0.93
 -26  -4  13    0.89    2.06
  28   4 -15   29.98    6.03
 -28  -4  15   31.36    5.30
 -28  -4  15   31.82    6.79
  28  -4 -15   37.41    5.73
  30   4 -17    5.23    2.84
  30  -4 -17    6.90    2.12
 -30  -4  17    4.30    1.99
 -30  -4  17    5.37    2.29
  32   4 -19    1.77    1.74
 -32  -4  19    3.76    2.71
 -32  -4  19    6.00    3.34
 -34  -4  21    6.77    3.29
  13   5 -26    2.92    2.64
  11   5 -24    4.77    2.44
  11  -5 -24    4.93    2.38
   9  -5 -22   -1.40    1.73
   9   5 -22   -0.26    0.83
   7  -5 -20    1.68    1.18
   7  -5 -20   -0.09    0.93
   5   5 -18   54.07    7.07
   5  -5 -18   58.50    8.48
   5  -5 -18   77.66   10.00
   5   5 -18   63.20    8.15
   3   5 -16   10.14    3.13
   3  -5 -16   13.10    3.85
   3   5 -16   11.01    3.43
   1  -5 -14  158.89   12.50
   1   5 -14  155.86   11.22
   1   5 -14  167.89   11.73
  -1  -5 -12    4.09    1.84
  -1   5 -12    4.48    1.96
  -1   5 -12    3.73    1.66
  -1   5 -12    4.00    1.81
  -3  -5 -10  125.21    9.73
  -3   5 -10  149.56    9.54
  -3   5 -10  119.39    9.82
  -3   5 -10  134.49   10.72
  -5  -5  -8    4.99    1.87
   5  -5   8    7.83    1.74
   5   5   8    8.47    2.08
   5   5   8    6.86    1.68
   5  -5   8    5.30    2.12
  -5   5  -8    6.11    1.99
  -5   5  -8    3.41    1.43
  -5   5  -8    3.98    1.65
   7  -5   6   -0.85    0.76
  -7  -5  -6   -0.04    0.16
  -7  -5  -6   -0.77    1.15
   7  -5   6    0.25    0.51
  -7   5  -6    0.56    0.90
   7   5   6    1.56    1.55
  -7   5  -6    0.57    1.25
  -7   5  -6    1.02    1.02
   7  -5   6    0.76    0.92
   7   5   6   -0.79    0.90
  -7   5  -6    0.01    0.77
  -9   5  -4    3.38    1.51
  -9   5  -4    2.53    1.15
   9  -5   4    1.85    0.71
  -9   5  -4    1.42    0.59
  -9  -5  -4    1.73    1.34
   9   5   4    2.97    1.39
   9  -5   4    3.65    2.13
  -9   5  -4    2.88    1.08
   9   5   4    1.91    1.58
  -9   5  -4    1.39    1.45
 -11  -5  -2   -0.34    0.94
  11  -5   2    0.06    0.44
  11  -5   2   -0.17    0.67
 -11   5  -2   -0.08    0.76
 -13  -5   0    9.24    2.51
  13  -5   0    8.52    2.81
  13  -5   0    5.19    1.39
 -13   5   0    7.46    2.25
 -13  -5   0    8.44    1.30
 -15  -5   2    9.08    2.59
 -15   5   2    4.64    1.83
  15  -5  -2    5.13    1.54
  15  -5  -2    6.98    2.39
 -15  -5   2    8.76    1.58
  15   5  -2    7.76    0.98
  15  -5  -2    7.98    1.94
  17  -5  -4   47.33    4.92
  17   5  -4   32.86    2.75
  17  -5  -4   46.62    6.25
 -17  -5   4   43.24    3.94
 -17   5   4   41.57    5.64
 -17  -5   4   46.08    5.58
  19  -5  -6   53.49    5.55
  19  -5  -6   59.49    7.12
 -19  -5   6   53.47    4.94
  21  -5  -8   26.40    4.15
  21  -5  -8   27.32    4.83
 -21  -5   8   22.60    3.55
  21   5  -8   28.06    5.19
  23   5 -10   20.96    4.64
  23  -5 -10   28.57    4.44
  23  -5 -10   29.71    5.03
 -23  -5  10   23.64    3.98
  25   5 -12   -1.38    1.63
  25  -5 -12    1.06    1.31
 -25  -5  12    0.22    1.46
  25  -5 -12   -0.07    0.57
  27   5 -14    3.43    2.24
  27  -5 -14    4.05    1.79
  27  -5 -14    3.89    2.11
 -27  -5  14    5.77    2.30
 -27  -5  14    6.64    3.29
  29   5 -16   25.77    6.13
 -29  -5  16   27.73    5.78
  29  -5 -16   20.61    4.49
 -29  -5  16   20.89    5.58
  31   5 -18   26.04    6.14
 -31  -5  18   24.19    5.13
 -31  -5  18   18.83    5.36
 -33  -5  20   10.55    3.96
 -33  -5  20    8.97    3.85
  12   6 -25    3.46    2.58
  10  -6 -23   12.57    4.67
  10   6 -23   15.87    4.23
  10   6 -23    9.43    3.82
   8  -6 -21   29.29    6.67
   8   6 -21   23.99    5.68
   8  -6 -21   29.77    6.58
   8   6 -21   31.91    5.66
   6   6 -19    2.46    1.51
   6  -6 -19    2.39    2.04
   6   6 -19    1.90    1.87
   6  -6 -19    6.72    3.40
   4   6 -17    1.55    0.94
   4  -6 -17   -0.26    0.88
   4   6 -17    1.84    1.98
   2  -6 -15    5.20    2.74
   2   6 -15    2.49    1.80
   2   6 -15    1.69    1.13
   0  -6 -13    3.70    1.95
   0   6 -13    2.76    1.42
   0   6 -13    2.15    1.47
   0   6 -13    2.48    1.47
  -2   6 -11   10.94    3.34
  -2  -6 -11    9.05    3.07
  -2   6 -11    5.72    2.28
  -2   6 -11   12.34    3.17
  -4   6  -9   15.45    3.77
  -4  -6  -9   19.64    3.86
  -4   6  -9   20.46    3.83
  -4   6  -9   18.68    3.34
  -6  -6  -7   26.05    4.68
  -6   6  -7   21.08    3.88
  -6   6  -7   27.77    5.17
   6   6   7   26.53    3.90
  -6   6  -7   29.56    3.81
   6   6   7   24.19    3.49
   6  -6   7   24.48    3.32
   8  -6   5   10.05    2.11
  -8  -6  -5   11.01    3.00
   8   6   5   12.80    2.69
  -8   6  -5   17.93    4.25
  -8   6  -5   15.89    2.43
   8   6   5   10.53    2.47
   8  -6   5    4.89    2.21
  -8   6  -5   10.95    2.60
  10  -6   3   -0.88    0.81
 -10  -6  -3    1.05    1.25
  10  -6   3    1.72    2.13
 -10   6  -3   -0.50    0.74
  10   6   3    2.11    1.23
 -12  -6  -1    9.61    2.71
  12  -6   1    7.83    1.92
 -12   6  -1    5.92    2.00
  12  -6   1    8.30    2.65
 -12  -6  -1   10.39    1.33
 -14  -6   1    7.09    2.42
  14  -6  -1    2.49    1.22
 -14   6   1    3.92    1.85
  14  -6  -1    5.46    2.38
 -14  -6   1    5.27    1.14
 -16  -6   3   19.36    3.98
 -16   6   3   17.59    3.88
  16  -6  -3   16.93    3.13
  16  -6  -3   13.95    3.73
 -16  -6   3   15.40    2.36
 -18  -6   5    0.17    1.10
  18  -6  -5    0.93    0.71
 -18   6   5    4.27    1.70
  18  -6  -5   -0.08    0.99
 -18  -6   5    5.23    1.58
  20  -6  -7   44.90    6.61
  20  -6  -7   46.66    5.80
 -20  -6   7   50.55    5.24
  20   6  -7   37.02    5.98
  22  -6  -9    2.35    1.68
 -22  -6   9    1.49    0.68
  22   6  -9    4.47    2.56
  22  -6  -9    2.72    1.66
  24   6 -11    0.22    0.97
  24  -6 -11    1.02    1.39
 -24  -6  11    0.41    1.03
  24  -6 -11   -0.86    1.08
  26   6 -13   -0.51    1.93
  26  -6 -13   -1.84    2.33
 -26  -6  13    0.85    0.91
  26  -6 -13   -1.40    1.57
  28   6 -15    0.55    1.45
  28  -6 -15    0.97    1.09
  28  -6 -15    1.06    0.91
 -28  -6  15    3.58    2.13
 -28  -6  15    5.13    2.28
  30  -6 -17   -2.29    1.68
  30  -6 -17    0.44    1.04
 -30  -6  17    2.47    1.64
 -30  -6  17    2.62    2.79
  32  -6 -19    4.14    2.52
 -32  -6  19    8.72    3.84
 -32  -6  19    4.31    2.84
  11   7 -24   12.22    4.25
   9   7 -22    1.45    1.79
   9   7 -22    6.07    3.31
   7  -7 -20    1.70    1.26
   7   7 -20    0.33    1.27
   5  -7 -18    1.81    1.65
   5   7 -18    7.25    2.98
   5   7 -18    3.94    2.24
   3   7 -16   42.14    6.78
   3  -7 -16   33.31    6.50
   3   7 -16   24.82    5.49
   3   7 -16   29.58    5.51
   1  -7 -14   44.11    7.39
   1   7 -14   38.92    6.40
   1   7 -14   35.64    6.44
   1   7 -14   37.73    5.86
  -1  -7 -12    1.57    1.03
  -1   7 -12    2.39    1.71
  -1   7 -12   -0.58    1.25
  -1   7 -12   -0.04    0.79
  -3  -7 -10   33.02    5.79
  -3   7 -10   33.31    5.17
  -3   7 -10   22.12    5.06
  -3   7 -10   24.78    4.18
  -5  -7  -8   49.80    6.79
   5   7   8   36.70    5.20
  -5   7  -8   46.62    5.96
   5   7   8   44.87    4.70
  -5   7  -8   44.35    7.15
   5  -7   8   41.56    4.78
   7  -7   6    1.39    0.90
  -7   7  -6    4.75    2.82
  -7  -7  -6    3.14    1.98
   7   7   6    3.49    1.80
   7   7   6    4.02    1.57
  -7   7  -6    2.15    0.79
   9  -7   4   45.40    4.92
  -9   7  -4   50.03    6.05
  -9  -7  -4   50.75    6.83
   9   7   4   46.81    5.45
   9   7   4   45.44    5.74
 -11  -7  -2   58.83    7.27
  11  -7   2   65.15    6.05
  11   7   2   57.23    6.58
  11  -7   2   69.91    8.79
 -11   7  -2   64.36    6.99
 -13  -7   0   77.19    8.31
  13  -7   0   68.16    6.28
  13  -7   0   84.56    9.44
 -13   7   0   71.08    7.48
 -15  -7   2   17.25    3.90
 -15   7   2    8.30    2.49
  15  -7  -2   14.11    3.03
  15  -7  -2   17.49    4.70
 -17  -7   4    4.01    1.82
  17  -7  -4    3.93    1.97
  17  -7  -4    4.59    2.63
 -17   7   4    5.02    2.18
 -19  -7   6    2.02    2.30
  19  -7  -6    1.64    1.36
  19  -7  -6   -0.43    1.50
  19   7  -6   -0.53    1.56
  21  -7  -8   17.00    3.93
  21  -7  -8   16.68    4.34
  21   7  -8   13.41    4.05
  23   7 -10    5.23    2.76
  23  -7 -10    2.42    1.61
  23  -7 -10    0.30    1.40
  25   7 -12    0.25    0.95
  25  -7 -12    0.97    0.97
  25  -7 -12   -0.40    1.49
  27  -7 -14    1.27    1.25
  27  -7 -14    0.71    1.05
  29  -7 -16   -4.57    2.30
  29  -7 -16    1.20    1.25
   6   8 -19    5.14    2.79
   4  -8 -17    0.94    2.62
   4   8 -17    1.58    1.19
   2  -8 -15    1.65    1.93
   2   8 -15    2.29    2.43
   0  -8 -13   -0.83    2.01
   0   8 -13    4.66    2.05
   0   8 -13    2.01    2.72
  -2  -8 -11    2.71    2.12
  -2   8 -11    1.81    1.40
  -2   8 -11    3.57    1.34
  -4   8  -9    1.06    0.92
  -4  -8  -9    2.40    1.48
  -4   8  -9   -1.70    1.67
   4  -8   9    0.69    1.07
  -6   8  -7   38.17    5.32
  -6  -8  -7   38.93    6.54
   6   8   7   30.20    5.20
  -6   8  -7   35.74    6.70
   6  -8   7   40.19    5.14
   8  -8   5    1.08    0.90
  -8  -8  -5    1.51    1.79
  -8   8  -5    3.71    3.05
  -8   8  -5    0.98    0.97
   8   8   5   -0.21    1.73
  10  -8   3   61.92    6.34
 -10  -8  -3   69.45    8.53
  10   8   3   62.53    6.61
  10   8   3   63.52    7.44
 -10   8  -3   57.24    6.69
 -12  -8  -1    2.44    1.76
  12  -8   1    0.23    0.70
 -12   8  -1    4.31    1.84
  12   8   1    2.39    1.70
 -14   8   1    0.56    1.10
  14  -8  -1    0.29    1.15
 -16  -8   3    1.36    1.10
  16  -8  -3   -0.89    1.00
 -18  -8   5    3.80    2.07
  18  -8  -5    6.87    2.63
  18   8  -5    2.35    1.42
  20  -8  -7   10.89    3.40
  20   8  -7    7.64    3.14
 -20  -8   7   10.49    3.36
  22  -8  -9   18.79    4.30
  22   8  -9   14.02    4.17
  24   8 -11   20.05    5.35
  24  -8 -11   17.31    4.34
  26  -8 -13    6.92    2.81
  -1   9 -12   -3.90    2.54
  -3  -9 -10    5.56    3.21
  -3   9 -10    8.63    3.49
  -5  -9  -8   -1.98    2.28
  -5   9  -8    1.65    1.71
  -7  -9  -6    7.44    3.47
  -7   9  -6   10.83    4.13
   7   9   6    8.44    3.00
  -9  -9  -4    0.74    1.06
   9   9   4   -0.79    2.07
 -11  -9  -2    4.28    2.11
  11   9   2    4.80    2.40
 -13  -9   0    3.57    2.92
  13   9   0   -1.13    1.87
 -15  -9   2    4.63    2.69
  15   9  -2    2.90    2.06
  15   9  -2    7.53    3.00
 -17  -9   4    7.30    3.16
  17   9  -4    4.62    2.43
  19   9  -6    1.06    1.21
   8  10   5   -1.58    1.76
  10  10   3    4.50    2.33
  12  10   1    2.46    1.62
  14  10  -1    6.78    2.90
  14  10  -1    1.90    1.58
  16  10  -3    0.70    1.31
 -16   0  30   16.31    4.55
  14   0 -28   -0.39    1.00
 -14   0  28    2.35    1.92
  12   0 -26   30.38    6.61
  10   0 -24    2.68    2.38
   8   0 -22  172.49   14.23
   6   0 -20   84.33    9.33
   4   0 -18   79.93    8.61
   2   0 -16   59.80    7.09
  -2   0  16   65.74    2.93
   0   0 -14  116.69    9.58
   0   0 -14  125.77    9.72
  -2   0 -12    3.85    1.72
  -4   0 -10  210.46    4.30
  -4   0 -10  198.48   10.83
  -6   0  -8    2.21    0.76
  -6   0  -8    1.73    0.65
  -6   0  -8    3.32    1.13
   6   0   8    2.93    1.05
  -8   0  -6  158.16    4.68
   8   0   6  164.45    8.20
   8   0   6  159.90    3.89
  -8   0  -6  161.17    7.82
  -8   0  -6  143.24    8.07
   8   0   6  155.85    7.76
 -10   0  -4   66.24    2.59
  10   0   4   69.90    4.99
  10   0   4   58.50    2.58
 -10   0  -4   70.71    5.36
 -10   0  -4   64.56    5.30
  10   0   4   69.54    5.62
 -12   0  -2   10.95    2.14
  12   0   2    9.32    1.09
  12   0   2    7.21    1.73
 -12   0  -2    9.72    2.17
  14   0   0  350.24    7.89
 -14   0   0  376.74   12.95
 -14   0   0  345.93   14.39
 -16   0   2   93.24    7.90
 -16   0   2   90.70    6.59
  16   0  -2   93.22    4.53
 -18   0   4  517.02   16.21
 -18   0   4  513.73   19.76
  18   0  -4  508.26   11.83
  20   0  -6  127.66    7.91
 -20   0   6  112.86    9.74
  22   0  -8    0.06    0.87
 -22   0   8    3.92    2.11
  24   0 -10  111.32    8.34
 -24   0  10  114.26   10.71
 -26   0  12   21.83    4.83
  26   0 -12   29.01    4.51
 -28   0  14  198.81   14.92
  28   0 -14  167.17   11.69
 -30   0  16  111.10   11.35
  30   0 -16   99.49    9.59
  32   0 -18   26.49    5.32
  34   0 -20   11.13    3.54
  36   0 -22    1.20    1.24
  38   0 -24   30.34    6.70
 -17   1  31    0.17    0.85
  15  -1 -29    0.68    1.46
  15   1 -29    0.64    1.52
 -15   1  29    0.52    1.29
  13  -1 -27   14.61    4.64
  13   1 -27   13.19    4.63
 -13   1  27   12.93    3.85
  11  -1 -25    6.90    2.87
  11   1 -25   17.34    4.97
 -11   1  25   19.09    4.33
   9  -1 -23    8.45    3.24
   9   1 -23   -0.01    1.10
   7   1 -21   19.30    4.75
   7  -1 -21   25.32    5.30
   5  -1 -19  115.32   10.59
   5   1 -19  116.51   10.92
   3  -1 -17    1.65    1.06
   3  -1 -17    1.35    1.29
   3   1 -17    1.02    1.76
   1  -1 -15   55.75    7.04
  -1  -1  15   70.77    4.02
   1  -1 -15   80.24    8.04
   1   1 -15   72.36    7.66
  -1  -1 -13   23.54    4.33
   1  -1  13   23.80    2.13
  -1   1 -13   24.94    4.25
  -1  -1 -13   26.00    2.06
  -1  -1 -13   20.10    4.00
  -3  -1 -11  140.19    9.65
  -3  -1 -11  146.84    8.06
   3  -1  11  143.03    6.13
  -3  -1 -11  128.26    5.61
  -3   1 -11  126.15    8.84
  -5   1  -9  236.02    7.24
  -5  -1  -9  252.53    9.20
  -5   1  -9  240.10   11.13
  -5   1  -9  214.78   10.68
  -5  -1  -9  252.92   10.75
   5  -1   9  244.72    8.91
  -5  -1  -9  242.61    8.69
  -7  -1  -7    2.90    0.93
  -7   1  -7    4.20    1.66
   7  -1   7    3.08    1.31
  -7   1  -7    6.85    1.73
   7  -1   7    4.11    1.27
  -7  -1  -7    1.28    1.34
  -7  -1  -7    5.68    1.45
  -9   1  -5   17.20    2.98
  -9  -1  -5   22.97    2.28
   9   1   5   19.52    2.09
   9  -1   5   24.47    3.04
   9  -1   5   21.08    2.83
  -9  -1  -5   21.87    2.91
   9  -1   5   25.73    3.45
  -9  -1  -5   25.49    3.31
  -9   1  -5   23.95    3.82
   9  -1   5   25.43    2.34
 -11  -1  -3   22.65    2.15
  11   1   3   17.46    2.78
  11   1   3   21.32    2.15
 -11   1  -3   22.86    3.44
 -11  -1  -3   22.33    3.01
  11  -1   3   22.37    2.62
 -11   1  -3   21.47    3.21
  11  -1   3   24.18    3.66
  11  -1   3   24.04    3.01
 -11  -1  -3   19.61    3.10
  13  -1   1   72.05    2.50
 -13  -1  -1   75.99    5.39
  13   1   1   56.02    3.66
 -13   1  -1   67.07    5.68
  13  -1   1   72.56    5.34
  13   1   1   77.64    5.25
 -13   1  -1   68.76    6.39
 -13  -1  -1   74.91    6.48
 -13   1  -1   70.12    5.58
 -13  -1  -1   71.81    3.97
 -15   1   1   69.14    5.91
  15   1  -1   67.89    4.37
 -15   1   1   59.41    6.27
 -15  -1   1   77.27    7.07
  15   1  -1   67.46    4.46
  15   1  -1   69.17    5.27
 -15  -1   1   61.51    5.00
  17   1  -3   50.41    3.93
 -17  -1   3   55.34    6.25
 -17   1   3   53.01    6.24
 -17  -1   3   45.61    4.50
 -17   1   3   49.58    5.22
 -19   1   5    0.68    0.73
  19  -1  -5    0.83    0.58
 -19   1   5    0.83    1.52
 -19  -1   5    2.10    1.87
  21  -1  -7    2.55    1.15
  21   1  -7    2.44    1.36
 -21   1   7    3.28    2.09
 -21  -1   7   -0.26    0.72
  23   1  -9   36.23    4.82
 -23   1   9   34.42    5.84
 -23  -1   9   25.88    5.06
  23  -1  -9   31.53    4.08
  25   1 -11   72.08    7.39
 -25  -1  11   81.51    9.50
  25  -1 -11   72.07    6.64
  27  -1 -13   40.17    5.25
 -27  -1  13   26.02    5.46
  27   1 -13   37.44    5.71
  29  -1 -15    7.00    2.69
  29   1 -15    4.60    2.41
 -29  -1  15    5.19    2.71
  31  -1 -17   23.42    4.58
  31   1 -17   25.84    5.23
 -31  -1  17   24.01    5.63
  33   1 -19    1.20    1.92
 -33  -1  19    0.28    1.35
  33  -1 -19    2.90    2.00
  35   1 -21    9.78    3.22
 -35  -1  21   12.28    4.19
  35  -1 -21   11.94    3.75
  37   1 -23   -1.12    1.39
 -16   2  30   -3.04    2.02
  14  -2 -28   22.48    5.72
 -14   2  28   27.32    5.52
  14   2 -28   16.29    5.25
  12  -2 -26    3.08    2.08
 -12   2  26    3.72    2.15
  12   2 -26    4.80    1.84
  10  -2 -24    1.03    1.41
 -10   2  24    0.88    0.82
  10   2 -24    0.11    1.95
   8   2 -22   11.74    3.78
   8  -2 -22   15.88    4.16
  -8   2  22    5.41    2.29
  -6   2  20   -0.85    1.06
   6  -2 -20    0.62    0.96
   6   2 -20    1.49    0.92
   4  -2 -18    9.41    2.94
   4  -2 -18   17.89    4.14
   4   2 -18   14.60    3.85
  -4   2  18   15.85    2.83
   2  -2 -16    1.15    1.46
   2  -2 -16    1.85    0.99
  -2  -2  16    1.38    0.59
   2  -2 -16    1.90    0.57
   0  -2 -14   26.59    5.01
   0  -2 -14   23.03    3.74
   0  -2  14   31.36    3.28
   0  -2 -14   24.29    4.39
   0   2 -14   26.84    4.55
   0  -2  14   27.51    2.71
   0  -2 -14   32.18    2.82
  -2   2 -12   68.46    6.58
  -2  -2 -12   77.18    6.61
   2  -2  12   74.76    5.49
  -2  -2 -12   76.24    7.99
  -2   2 -12   79.46    7.35
   2  -2  12   78.82    5.02
  -4   2 -10    3.87    0.94
   4  -2  10    3.27    1.05
  -4  -2 -10    4.54    1.46
   4  -2  10    4.23    1.62
  -4   2 -10    3.37    1.42
  -4   2 -10    3.65    1.39
  -4   2 -10    4.21    1.40
  -6   2  -8  274.84    6.07
  -6   2  -8  278.49   12.15
  -6   2  -8  249.76    9.55
  -6  -2  -8  251.06    9.74
  -6  -2  -8  275.51   10.22
  -6   2  -8  238.23   10.75
   6  -2   8  221.19   11.12
   6  -2   8  241.25   10.22
   6   2   8  273.80   11.15
  -8  -2  -6   33.48    3.39
   8   2   6   29.37    3.14
  -8   2  -6   40.20    3.87
   8  -2   6   42.73    4.61
  -8  -2  -6   33.46    3.40
  -8   2  -6   28.92    3.92
   8  -2   6   37.53    4.34
 -10  -2  -4  219.90    8.37
  10   2   4  207.61    8.15
 -10   2  -4  218.28    9.52
 -10  -2  -4  205.95    8.24
 -10   2  -4  203.12    9.98
  10  -2   4  222.31   11.92
  10  -2   4  229.23    8.70
  10  -2   4  224.12    9.32
 -12   2  -2    6.61    1.75
  12  -2   2    3.92    0.50
 -12  -2  -2    6.13    1.42
  12   2   2    5.51    1.33
  12  -2   2    5.34    1.36
  12  -2   2    3.77    1.24
  12  -2   2    4.99    1.12
  12   2   2    4.41    1.08
  12   2   2    4.08    0.86
 -12  -2  -2    4.22    1.00
 -14  -2   0    6.08    1.48
  14   2   0    8.23    1.71
 -14  -2   0    5.74    1.30
  14  -2   0    9.44    1.91
  14  -2   0    6.91    1.00
  14   2   0    9.71    1.86
 -14   2   0    5.70    1.73
  14   2   0    7.48    1.29
 -14  -2   0    7.26    2.31
  16   2  -2   44.86    4.31
  16   2  -2   37.37    3.27
 -16  -2   2   40.77    5.41
 -16  -2   2   42.08    3.95
 -16   2   2   46.85    5.18
 -18   2   4   10.05    2.41
  18  -2  -4   11.68    1.74
 -18  -2   4   11.68    3.02
 -20   2   6   15.65    3.23
 -20  -2   6   22.54    4.55
  20  -2  -6   16.60    2.32
  22  -2  -8    1.66    0.86
  22   2  -8    4.53    1.98
 -22  -2   8    2.71    1.43
  24   2 -10  152.57   11.00
 -24  -2  10  141.04    9.30
 -24  -2  10  140.03   12.35
  24  -2 -10  153.98    8.63
  26  -2 -12    9.25    2.17
  26   2 -12    5.95    2.14
 -26  -2  12    7.28    2.34
 -26  -2  12    7.30    3.03
 -28  -2  14   72.68    7.74
  28   2 -14   85.57    9.26
  28  -2 -14   70.85    7.00
 -28  -2  14   82.74   10.07
  30   2 -16    2.15    1.68
 -30  -2  16   -0.53    1.71
 -30  -2  16    0.15    0.89
  30  -2 -16    1.36    1.41
  32   2 -18    2.51    2.16
 -32  -2  18    1.17    1.35
  32  -2 -18    4.31    1.93
  34   2 -20    0.25    0.82
 -34  -2  20   -0.16    1.94
  36   2 -22    1.15    0.78
  15  -3 -29    4.80    2.78
 -13   3  27    6.28    2.57
  13  -3 -27    5.23    2.57
  13   3 -27    9.23    3.98
  11  -3 -25   53.95    8.25
 -11   3  25   39.20    5.75
  11   3 -25   35.63    7.41
   9  -3 -23    1.71    2.06
  -9   3  23    1.27    0.91
   9   3 -23   -0.58    2.09
   7  -3 -21   46.13    7.18
   7  -3 -21   50.75    7.43
  -7   3  21   36.08    4.73
   7   3 -21   43.48    7.57
   5   3 -19   76.84    9.23
   5  -3 -19   65.53    8.46
   5  -3 -19   75.65    9.26
   5  -3 -19   70.68    8.43
  -5   3  19   67.50    5.95
   3  -3 -17   37.96    6.38
   3  -3 -17   30.61    5.12
   3  -3 -17   29.09    3.59
  -3   3  17   23.54    3.09
   3   3 -17   26.88    5.20
   1  -3 -15   62.38    4.76
   1  -3 -15   67.40    7.45
   1  -3 -15   75.59    8.65
  -1   3  15   63.77    4.52
   1   3 -15   59.72    7.14
  -1   3 -13   11.82    2.64
  -1   3 -13   14.39    2.39
  -1  -3 -13   13.83    3.17
   1  -3  13   19.18    2.97
   1   3  13   13.04    1.72
  -1   3 -13    8.29    2.38
  -3   3 -11  118.09    5.96
  -3  -3 -11  108.68    8.10
  -3   3 -11  107.28    8.38
   3  -3  11  111.86    7.54
  -3   3 -11  104.12    8.15
   3   3  11  112.00    4.02
  -3   3 -11   98.69    7.33
  -5   3  -9  144.61    5.78
  -5  -3  -9  130.70    8.08
   5  -3   9  147.30    9.18
  -5   3  -9  142.60    8.94
  -5   3  -9  115.59    7.90
  -5  -3  -9  137.76    7.20
  -5   3  -9  126.41    8.77
  -7   3  -7  201.33    6.02
  -7  -3  -7  191.45    9.41
  -7   3  -7  194.63    9.26
   7   3   7  199.64    6.67
   7  -3   7  211.62   11.54
  -7   3  -7  187.42   10.26
   7  -3   7  197.72    8.78
  -7   3  -7  181.76    9.52
   7   3   7  205.42    9.92
  -7  -3  -7  188.70    7.64
  -9  -3  -5  375.72   12.84
  -9   3  -5  395.64   14.62
  -9   3  -5  425.27    8.23
  -9   3  -5  404.13   10.92
  -9   3  -5  392.06   13.00
   9   3   5  396.49   13.79
  -9  -3  -5  409.71   10.74
   9  -3   5  356.55   10.55
 -11   3  -3    5.24    1.69
  11  -3   3    6.70    0.93
 -11  -3  -3    7.00    1.75
  11  -3   3    4.71    1.93
 -11  -3  -3    6.08    1.21
  11  -3   3    8.57    1.43
 -13  -3  -1  251.57   10.10
 -13   3  -1  240.27   11.74
  13  -3   1  265.50    6.81
  13  -3   1  237.54   11.67
  13  -3   1  232.41    6.52
  13   3   1  240.90    8.26
 -13  -3  -1  258.54    8.46
 -15  -3   1   81.00    5.82
 -15   3   1   84.16    7.20
  15  -3  -1   73.68    2.70
  15   3  -1   94.53    5.30
  15  -3  -1   80.23    4.47
  15  -3  -1   87.81    5.40
  15  -3  -1   86.79    3.43
  17   3  -3  116.44    6.44
  17  -3  -3   99.63    5.63
  17  -3  -3  107.73    6.38
  17  -3  -3  101.99    3.64
 -17   3   3   97.42    7.86
 -17  -3   3   94.18    6.69
 -19  -3   5  105.57    6.45
  19  -3  -5  109.42    4.55
 -19   3   5  114.55    8.81
  21   3  -7   35.07    5.18
 -21  -3   7   34.00    4.07
  21  -3  -7   35.81    3.15
 -21  -3   7   35.45    5.90
  23   3  -9   -0.91    1.00
 -23  -3   9    0.96    1.86
  23  -3  -9    1.27    0.81
 -23  -3   9    0.23    0.87
  25   3 -11   18.61    4.13
 -25  -3  11   20.79    3.79
  25  -3 -11   16.82    2.87
 -25  -3  11   16.57    5.30
  27   3 -13   50.49    7.23
 -27  -3  13   54.08    6.65
  27  -3 -13   51.55    5.55
 -27  -3  13   51.72    8.16
 -29  -3  15   43.55    6.37
 -29  -3  15   41.60    7.40
  29   3 -15   44.69    7.09
  31   3 -17   25.99    5.66
 -31  -3  17   29.13    5.66
 -31  -3  17   21.79    5.35
  33   3 -19    2.45    1.99
 -33  -3  19   -0.58    1.83
 -33  -3  19   -3.13    2.26
 -35  -3  21    4.67    2.95
 -35  -3  21    2.81    2.13
  14  -4 -28    3.20    2.26
  12   4 -26    3.94    2.85
  12  -4 -26   -0.10    1.25
  10  -4 -24    3.00    2.37
  10   4 -24    7.27    3.74
   8  -4 -22   10.22    3.56
   8   4 -22   14.27    4.29
   8  -4 -22   16.00    4.35
   6  -4 -20   16.38    4.66
   6  -4 -20   16.17    4.49
   6   4 -20   18.52    4.73
   4  -4 -18   -2.51    2.71
   4  -4 -18    1.14    1.63
   4   4 -18    0.08    1.03
   2   4 -16    0.80    1.09
   2  -4 -16   -1.18    1.29
   2  -4 -16    0.20    1.20
   2   4 -16   -0.39    0.92
   0   4 -14   14.20    3.45
   0  -4 -14   15.71    3.82
   0   4 -14   17.24    3.79
  -2   4 -12    5.10    1.87
   2  -4  12    3.25    1.58
  -2  -4 -12    4.11    2.00
  -2   4 -12    6.32    2.15
  -2   4 -12    1.25    1.02
  -4   4 -10   39.22    3.69
  -4  -4 -10   38.87    5.08
  -4   4 -10   29.44    4.59
  -4   4 -10   32.10    4.48
   4  -4  10   39.68    5.02
  -4   4 -10   43.40    5.31
  -6  -4  -8   46.73    3.55
  -6   4  -8   45.71    3.68
  -6  -4  -8   41.38    4.93
   6   4   8   45.46    4.75
  -6   4  -8   42.02    5.31
  -6   4  -8   50.81    5.17
   6  -4   8   43.95    5.38
  -6   4  -8   45.81    5.53
   6   4   8   46.98    3.99
   6  -4   8   49.44    4.36
  -8   4  -6    1.39    0.82
   8  -4   6    0.94    0.41
   8  -4   6    1.63    0.86
  -8  -4  -6    0.53    0.62
   8  -4   6    1.40    1.32
  -8   4  -6    2.09    0.72
   8   4   6    0.98    1.08
  -8   4  -6    2.07    1.40
  -8   4  -6    0.37    1.04
   8   4   6    1.30    0.75
  -8  -4  -6    1.22    0.60
  10  -4   4   97.92    4.65
 -10  -4  -4  103.61    7.52
 -10  -4  -4   65.59    3.61
 -10   4  -4   86.73    7.31
 -10   4  -4  104.37    5.43
 -10   4  -4  108.99    6.60
  10  -4   4   96.70    8.54
  10   4   4   98.79    7.26
  10  -4   4   94.73    4.23
 -12  -4  -2   42.69    4.73
  12  -4   2   43.87    3.24
 -12   4  -2   45.24    5.18
  12  -4   2   57.64    6.56
  12  -4   2   49.00    5.47
 -12  -4  -2   39.90    2.83
 -14  -4   0   31.15    4.04
  14   4   0   29.29    2.28
  14  -4   0   31.12    4.16
  14  -4   0   28.95    2.90
  14  -4   0   34.83    5.06
 -14   4   0   27.44    4.27
 -16  -4   2   12.18    2.60
  16  -4  -2   14.77    2.40
 -16   4   2   11.41    2.88
  16  -4  -2   16.99    3.68
 -16  -4   2   14.89    2.03
  16  -4  -2   12.33    2.25
  16   4  -2   18.10    2.18
 -18  -4   4    1.74    1.12
  18   4  -4    0.97    0.62
  18  -4  -4    0.25    0.62
 -18   4   4    1.64    1.17
  18  -4  -4    0.79    0.45
  18  -4  -4    2.39    1.55
 -18  -4   4    1.27    0.79
  20  -4  -6   10.07    1.95
  20  -4  -6    9.62    2.13
  20  -4  -6   10.87    2.93
 -20  -4   6   10.88    2.22
  20   4  -6    9.50    1.90
 -20   4   6    5.25    2.15
  22   4  -8   -0.26    1.83
  22  -4  -8    0.62    0.95
 -22  -4   8    1.41    0.97
  24   4 -10   11.55    3.43
  24  -4 -10   24.13    4.47
 -24  -4  10   20.43    3.75
 -24  -4  10   18.28    5.07
  26   4 -12    3.31    2.21
  26  -4 -12   -0.53    1.25
 -26  -4  12   -0.42    1.02
 -26  -4  12    1.21    2.27
  28   4 -14   23.01    5.17
  28  -4 -14   25.31    4.76
 -28  -4  14   23.99    4.54
 -28  -4  14   28.72    6.38
  30   4 -16    8.34    3.19
  30  -4 -16   12.41    3.41
 -30  -4  16   15.60    4.98
 -30  -4  16    6.42    2.73
  32   4 -18   12.62    4.25
  32  -4 -18   17.38    4.13
 -32  -4  18   14.53    4.13
 -32  -4  18   17.99    5.13
 -34  -4  20    2.16    2.76
 -34  -4  20    3.61    2.47
  11  -5 -25    8.22    3.84
  11   5 -25    2.68    2.07
   9  -5 -23   18.99    5.25
   9  -5 -23   22.63    5.69
   9   5 -23   14.33    4.83
   7  -5 -21    0.44    1.58
   7  -5 -21   -1.23    2.28
   7   5 -21   -1.20    1.66
   5  -5 -19    5.11    2.77
   5   5 -19    2.04    1.63
   5   5 -19    0.39    0.78
   5  -5 -19    1.16    1.80
   3  -5 -17   38.57    6.63
   3   5 -17   31.02    5.38
   3   5 -17   33.51    5.98
   1  -5 -15    2.11    1.71
   1   5 -15    0.21    0.89
   1   5 -15   -0.51    1.56
  -1  -5 -13    4.30    1.92
  -1   5 -13    5.40    2.06
  -1   5 -13    3.21    1.99
  -1   5 -13    3.96    1.88
  -3  -5 -11    1.50    1.17
  -3   5 -11    1.89    1.25
  -3   5 -11    0.71    0.79
  -3   5 -11   -0.60    1.36
  -5  -5  -9    1.06    0.42
   5   5   9    2.31    1.16
  -5  -5  -9    3.35    1.54
   5  -5   9    2.39    1.59
  -5   5  -9    1.07    1.47
  -5   5  -9    2.21    1.42
  -5   5  -9   -0.09    0.64
   7  -5   7    0.21    0.37
  -7  -5  -7    0.95    1.05
  -7   5  -7    1.04    0.71
   7  -5   7    0.42    0.64
   7   5   7   -0.03    0.51
   7   5   7    0.32    0.63
  -7  -5  -7   -0.13    0.37
  -7   5  -7   -0.42    1.04
  -7   5  -7    0.00    1.20
   7  -5   7   -1.47    1.94
  -7   5  -7   -2.61    1.17
   9  -5   5   17.04    2.35
  -9   5  -5   25.11    3.99
  -9  -5  -5   20.86    3.71
  -9   5  -5   24.06    3.16
   9   5   5   21.73    3.48
  -9   5  -5   25.12    4.60
  -9   5  -5   27.47    3.50
   9   5   5   27.40    3.53
   9  -5   5   25.65    4.54
  -9   5  -5   23.61    2.66
  11  -5   3   46.76    3.93
 -11  -5  -3   51.31    5.83
 -11   5  -3   53.92    5.87
  11  -5   3   61.69    7.13
  13  -5   1   24.01    2.90
 -13  -5  -1   25.33    4.09
 -13   5  -1   24.41    4.08
  13  -5   1   32.87    5.21
 -15  -5   1    1.27    1.00
  15  -5  -1   -0.56    0.63
 -15   5   1   -0.18    1.30
  15  -5  -1    0.11    0.42
  15  -5  -1    0.27    1.09
 -15  -5   1    0.20    0.37
 -17  -5   3    1.86    0.96
 -17   5   3    1.52    0.87
  17  -5  -3    0.40    0.42
  17  -5  -3    2.47    1.64
 -17  -5   3    2.58    0.98
 -19   5   5    1.47    1.70
  19  -5  -5   -0.04    0.68
  19  -5  -5   -0.53    1.72
 -19  -5   5    0.42    0.77
 -19  -5   5    1.01    1.20
  21  -5  -7    7.46    2.19
  21  -5  -7    5.41    2.07
 -21  -5   7    8.30    2.06
  21   5  -7    9.09    3.01
  23   5  -9   25.76    5.14
  23  -5  -9   21.21    3.82
  23  -5  -9   21.49    4.55
 -23  -5   9   25.72    4.12
  25   5 -11    4.82    2.38
  25  -5 -11    7.76    2.67
  25  -5 -11    8.00    2.52
 -25  -5  11    4.55    2.03
  27   5 -13   -1.47    1.90
  27  -5 -13    0.09    1.64
 -27  -5  13    1.11    1.88
  27  -5 -13   -1.04    1.02
 -27  -5  13    2.16    1.90
  29   5 -15    2.51    2.07
  29  -5 -15    4.14    2.20
 -29  -5  15    3.98    2.04
  29  -5 -15    3.82    1.74
 -29  -5  15    7.80    3.40
  31   5 -17    0.98    1.73
  31  -5 -17   -2.85    2.21
 -31  -5  17   -5.20    2.55
 -31  -5  17   -1.31    2.15
 -33  -5  19    2.34    2.08
 -33  -5  19    0.92    1.11
  10   6 -24    2.59    2.58
  10   6 -24    2.30    2.33
   8  -6 -22    5.24    2.25
   8   6 -22    4.59    2.40
   8   6 -22    4.47    2.81
   6   6 -20    2.80    2.07
   6  -6 -20    2.85    2.27
   6  -6 -20    3.53    2.69
   6   6 -20    0.91    0.96
   4  -6 -18   23.27    5.70
   4   6 -18   16.12    4.04
   4   6 -18   22.90    5.18
   2   6 -16    0.41    1.75
   2  -6 -16    2.91    2.32
   2   6 -16   -0.04    1.66
   0  -6 -14   75.36    9.00
   0   6 -14   65.81    8.34
   0   6 -14   78.94    8.42
   0   6 -14   83.86    8.89
  -2   6 -12    7.29    2.88
  -2  -6 -12   12.24    3.65
  -2   6 -12    5.06    2.24
  -2   6 -12   14.40    3.32
  -4  -6 -10   12.01    3.42
  -4   6 -10   15.17    3.81
  -4   6 -10   15.09    3.16
  -4   6 -10   12.33    3.05
  -6  -6  -8  125.83   10.23
   6   6   8  114.89    8.12
  -6   6  -8  108.38    7.87
   6   6   8  120.06    8.02
  -6   6  -8  123.20   11.14
   6  -6   8  104.01   10.05
  -6   6  -8  114.79    9.25
   6  -6   8  115.05    7.16
   8  -6   6  102.33    6.60
  -8  -6  -6  109.23    9.36
  -8   6  -6  103.60    8.47
   8   6   6  118.39    8.16
  -8   6  -6   96.37    9.75
   8   6   6  103.87    7.75
  -8   6  -6  137.08    7.54
   8  -6   6  112.59   10.31
  10  -6   4  120.48    7.11
 -10  -6  -4  128.43   10.10
 -10   6  -4  126.38    9.25
  10   6   4  123.13    8.56
  10   6   4  140.33    9.41
  10  -6   4  154.95   12.07
 -12  -6  -2   24.39    4.34
  12  -6   2   19.89    2.91
 -12   6  -2   19.83    3.81
  12  -6   2   23.85    4.57
 -14  -6   0   20.91    3.89
  14  -6   0   17.27    2.90
 -14   6   0   14.61    3.38
  14  -6   0   25.58    4.97
 -14  -6   0   20.32    2.07
 -16  -6   2   11.83    3.14
  16  -6  -2    7.27    2.67
 -16   6   2    9.86    2.68
  16  -6  -2    6.86    1.88
 -16  -6   2    7.53    1.55
 -18   6   4   25.71    4.93
  18  -6  -4   33.16    4.53
  18  -6  -4   36.30    5.95
 -18  -6   4   26.20    3.22
 -18  -6   4   29.92    4.99
  20   6  -6   43.15    6.48
  20  -6  -6   38.81    5.16
  20  -6  -6   44.47    6.53
 -20  -6   6   43.89    4.69
 -20  -6   6   51.61    6.60
  22  -6  -8    7.75    2.36
  22   6  -8   12.62    3.83
  22  -6  -8   16.72    4.06
 -22  -6   8   14.21    2.87
  24   6 -10   15.77    4.16
  24  -6 -10   14.92    3.99
[truncated: 349,631 more chars]
