# Supplementary material for: The enrichment ratio of atomic contacts in the crystal structure of isomeric, triply protonated, 4′-functionalized terpyridine cations with [ZnCl4]2− as counter-ion
Source: Acta Crystallogr E Crystallogr Commun. 2018 Nov 30;74(Pt 12):1881–6. doi: 10.1107/S2056989018016250 (PMC6281113; doi:10.1107/S2056989018016250)
Supplement: Supplementary file 2 [file e-74-01881-Isup2.hkl]

data_I                                                                          
_shelx_title ' jg?dIC/2016 in C2c'                                              
_shelx_refln_list_code          4                                               
_shelx_F_calc_maximum      531.92                                               
_exptl_crystal_F_000      2704.00                                               
_reflns_d_resolution_high  0.7243                                               
                                                                                
loop_                                                                           
 _space_group_symop_operation_xyz                                               
 'x, y, z'                                                                      
 'x, -y, z+1/2'                                                                 
 'x+1/2, y+1/2, z'                                                              
 'x+1/2, -y+1/2, z+1/2'                                                         
 '-x, -y, -z'                                                                   
 '-x, y, -z-1/2'                                                                
 '-x+1/2, -y+1/2, -z'                                                           
 '-x+1/2, y+1/2, -z-1/2'                                                        
                                                                                
_cell_length_a    30.6418                                                       
_cell_length_b     8.0866                                                       
_cell_length_c    23.4128                                                       
_cell_angle_alpha  90.000                                                       
_cell_angle_beta  114.316                                                       
_cell_angle_gamma  90.000                                                       
                                                                                
_shelx_F_squared_multiplier     1.000                                           
                                                                                
loop_                                                                           
 _refln_index_h                                                                 
 _refln_index_k                                                                 
 _refln_index_l                                                                 
 _refln_F_squared_calc                                                          
 _refln_F_squared_meas                                                          
 _refln_F_squared_sigma                                                         
 _refln_observed_status                                                         
   6   0   0     218538.30     201070.25      3223.72 o                         
   8   0   0       1258.61       1739.05       213.90 o                         
  10   0   0      24808.38      24483.96       585.42 o                         
  12   0   0      10569.77      10532.88       423.97 o                         
  14   0   0      68043.92      68790.62      1654.29 o                         
  16   0   0       2105.90       2342.42       370.25 o                         
  18   0   0       4544.44       4806.39       359.02 o                         
  20   0   0      61665.45      63160.13      1984.48 o                         
  22   0   0      29228.84      28775.48       964.16 o                         
  24   0   0        391.89        292.69       138.40 o                         
  26   0   0      32488.40      34917.88      1503.35 o                         
  28   0   0      16000.12      16137.08      1069.64 o                         
  30   0   0        100.29        258.91       169.62 o                         
  32   0   0      22996.78      25170.26      1251.01 o                         
  34   0   0      19409.28      25333.90      1510.85 o                         
  36   0   0         46.19        166.31       206.92 o                         
   5   1   0      18926.96      17172.10       320.88 o                         
   7   1   0      93941.31      90378.06      1407.59 o                         
   9   1   0       7937.25       8063.19       208.55 o                         
  11   1   0       1610.20       1706.42       102.79 o                         
  13   1   0      50084.76      48503.25       854.07 o                         
  15   1   0        822.71        963.27        81.52 o                         
  17   1   0      20000.39      19584.74       432.52 o                         
  19   1   0       6140.39       5987.57       255.32 o                         
  21   1   0      18849.38      18736.27       475.35 o                         
  23   1   0        217.88        255.81       130.94 o                         
  25   1   0       4629.45       4507.26       405.16 o                         
  27   1   0        507.93        415.57       124.12 o                         
  29   1   0        467.25        132.41        89.46 o                         
  31   1   0          4.17       -135.26       135.26 o                         
  33   1   0      10392.61      13278.58       820.30 o                         
  35   1   0        174.45         44.47       162.37 o                         
  37   1   0        302.53        -65.75       191.45 o                         
   0   2   0      85691.13      88898.77       913.08 o                         
   2   2   0      25965.05      25665.63       455.77 o                         
   4   2   0       7037.74       7172.50       228.03 o                         
   6   2   0         47.41        118.25        29.94 o                         
   8   2   0      12423.00      12769.97       234.03 o                         
  10   2   0        800.20        835.27        63.00 o                         
  12   2   0      12502.41      12211.61       251.43 o                         
  14   2   0       1442.20       1419.99        95.79 o                         
  16   2   0      70337.41      69200.23       839.24 o                         
  18   2   0      12901.47      13035.10       417.84 o                         
  20   2   0       1500.65       1124.58       120.63 o                         
  22   2   0       1321.27       1128.30       173.26 o                         
  24   2   0      14914.09      15759.11       719.12 o                         
  26   2   0       1259.08       1216.96       189.65 o                         
  28   2   0        439.85        190.83       159.74 o                         
  30   2   0          9.27         30.52       133.75 o                         
  32   2   0        420.77        252.36       158.38 o                         
  34   2   0       3491.50       3554.26       483.85 o                         
  36   2   0       1520.79       1570.12       553.07 o                         
   1   3   0        879.82        987.22        64.81 o                         
   3   3   0          1.16        -15.61        33.24 o                         
   5   3   0       3281.24       3476.04       142.26 o                         
   7   3   0      18153.09      17735.51       451.55 o                         
   9   3   0      10956.73       9522.40       499.80 o                         
  11   3   0       9992.23       9281.00       342.46 o                         
  13   3   0        152.67        122.50        25.68 o                         
  15   3   0       7134.01       6744.90       237.89 o                         
  17   3   0          0.02          2.05        30.27 o                         
  19   3   0       5730.10       5422.79       242.35 o                         
  21   3   0       3318.54       3460.02       220.71 o                         
  23   3   0        627.05        451.70       116.35 o                         
  25   3   0       3320.16       3090.01       354.78 o                         
  27   3   0        180.99        155.26       105.23 o                         
  29   3   0       2308.67       1972.35       323.74 o                         
  31   3   0         20.68         53.82       105.09 o                         
  33   3   0        337.44         70.82       136.33 o                         
  35   3   0         80.24        655.57       411.90 o                         
   0   4   0      24013.24      25054.36       621.26 o                         
   2   4   0       6839.90       6947.05       200.21 o                         
   4   4   0         34.48         10.72        33.77 o                         
   6   4   0     102154.78      97793.09      1541.23 o                         
   8   4   0      22448.74      21904.19       811.41 o                         
  10   4   0        159.84         79.07        45.55 o                         
  12   4   0        380.85        298.94        54.77 o                         
  14   4   0       5904.60       5792.96       267.09 o                         
  16   4   0       1360.89       1314.38       131.48 o                         
  18   4   0          4.15        -79.86        79.86 o                         
  20   4   0       2276.53       1984.34       230.51 o                         
  22   4   0       1621.75       1649.63       304.37 o                         
  24   4   0        281.49        411.57       184.18 o                         
  26   4   0      13934.07      15228.36      1443.20 o                         
  28   4   0        257.99        -31.09       186.17 o                         
  30   4   0        631.79         -0.16       308.44 o                         
  32   4   0        282.62        103.74       176.02 o                         
   1   5   0      60349.61      62181.34       867.37 o                         
   3   5   0      17777.62      18529.44       447.24 o                         
   5   5   0      28369.39      28750.31       763.21 o                         
   7   5   0      18039.52      18439.15       430.16 o                         
   9   5   0        424.97        158.57        91.81 o                         
  11   5   0        839.97        878.70       112.41 o                         
  13   5   0       1505.93       1484.80       153.26 o                         
  15   5   0       6937.35       6837.14       396.01 o                         
  17   5   0       1181.76       1154.41       176.95 o                         
  19   5   0       3916.23       3825.72       338.19 o                         
  21   5   0       1301.54       1128.57       250.23 o                         
  23   5   0      19703.79      20848.19      1032.35 o                         
  25   5   0       1877.17       1667.29       292.93 o                         
  27   5   0       8219.05       7883.94       844.30 o                         
  29   5   0       1252.14       1145.93       325.17 o                         
   0   6   0      18476.55      20050.68      1613.77 o                         
   2   6   0       1323.71       1191.89       135.47 o                         
   4   6   0         16.11         30.80        50.96 o                         
   6   6   0      30353.54      31379.82       690.30 o                         
   8   6   0       6125.67       5246.41       286.22 o                         
  10   6   0      43250.85      44037.86      1180.28 o                         
  12   6   0       1283.04       1302.22       159.83 o                         
  14   6   0       3620.27       3794.92       295.99 o                         
  16   6   0       4014.47       3745.37       351.66 o                         
  18   6   0       7003.15       7186.07       497.55 o                         
  20   6   0       5090.02       6211.77       745.78 o                         
  22   6   0       4289.66       4791.39       584.38 o                         
  24   6   0       4724.68       5997.78       733.61 o                         
  26   6   0       2566.69       2067.42       356.56 o                         
  28   6   0       1001.54        368.09       245.05 o                         
   1   7   0       1270.22        989.11       165.83 o                         
   3   7   0       3839.83       3984.45       269.94 o                         
   5   7   0       1475.53       1231.12       167.45 o                         
   7   7   0      12502.24      12220.57       636.19 o                         
   9   7   0        158.63         -0.63       106.93 o                         
  11   7   0        296.02        371.53       125.71 o                         
  13   7   0      13896.96      14302.02       736.56 o                         
  15   7   0       1690.55       1837.83       270.40 o                         
  17   7   0        228.10        274.33       152.87 o                         
  19   7   0       1202.21       1268.58       340.49 o                         
  21   7   0        502.25        528.05       194.60 o                         
  23   7   0        417.87        320.51       214.08 o                         
  25   7   0        413.08        -52.39       274.81 o                         
  27   7   0       6262.58       7247.10       961.72 o                         
   0   8   0        181.84        127.93        90.76 o                         
   2   8   0        117.84         89.21       107.63 o                         
   4   8   0       4661.34       4613.97       457.52 o                         
   6   8   0       7778.94       8038.25       601.09 o                         
   8   8   0       1852.39       2278.71       292.98 o                         
  10   8   0        355.25        236.06       186.18 o                         
  12   8   0        627.27        481.42       141.27 o                         
  14   8   0       2776.74       2930.25       331.82 o                         
  16   8   0        345.17       -164.55       164.55 o                         
  18   8   0        595.84        542.34       237.17 o                         
  20   8   0        217.69        198.85       147.40 o                         
  22   8   0        170.14        566.32       286.97 o                         
  24   8   0       2140.75       2436.62       775.46 o                         
   1   9   0        262.55        -21.36       125.79 o                         
   3   9   0        672.37        210.16       119.32 o                         
   5   9   0        701.98        328.50       136.77 o                         
   7   9   0        260.44         66.67       120.12 o                         
   9   9   0       1433.27       1571.58       305.96 o                         
  11   9   0       1526.97       1007.61       262.07 o                         
  13   9   0         91.43        136.31       454.45 o                         
  15   9   0        328.23        244.87       203.51 o                         
  17   9   0       1158.68       1034.59       516.33 o                         
  19   9   0        376.23        -77.35       193.38 o                         
   0  10   0       5666.86       5492.27       818.36 o                         
   2  10   0          5.95       -186.73       186.73 o                         
   4  10   0        460.90        111.50       184.50 o                         
   6  10   0       4606.16       4512.71       584.38 o                         
   8  10   0         97.04         43.86       188.55 o                         
  10  10   0         42.48       -106.41       152.23 o                         
  12  10   0       2510.20       2919.07       568.85 o                         
  14  10   0        887.58       1757.84       682.64 o                         
 -37   1   1        764.44        417.89       175.88 o                         
 -35   1   1       1490.49       1319.64       268.88 o                         
 -33   1   1        838.34        938.10       176.82 o                         
 -31   1   1       8923.39      10453.93       694.36 o                         
 -29   1   1       2144.63       2455.54       323.53 o                         
 -27   1   1        291.99        208.90       134.01 o                         
 -25   1   1        334.30        364.77       113.27 o                         
 -23   1   1          9.98         47.38        71.67 o                         
 -21   1   1      16613.92      16659.97       532.49 o                         
 -19   1   1       8141.86       8935.30       331.16 o                         
 -17   1   1      24676.74      23833.87       545.86 o                         
 -15   1   1      13317.61      13016.71       384.68 o                         
 -13   1   1      25120.48      25929.04       517.92 o                         
 -11   1   1         34.49         34.77        45.40 o                         
  -9   1   1      61715.60      60230.77       629.51 o                         
  -7   1   1       1763.16       1493.21        87.39 o                         
  -5   1   1      75470.98      73509.02       638.93 o                         
   3   1   1       3489.22       3095.99       270.28 o                         
   5   1   1      43932.81      44995.91       830.25 o                         
   7   1   1       2302.77       2945.18       130.33 o                         
   9   1   1       4814.56       5074.20       192.76 o                         
  11   1   1       1681.06       1298.85        79.31 o                         
  13   1   1      14785.47      13633.16       270.69 o                         
  15   1   1      10763.33      10646.23       289.50 o                         
  17   1   1      13141.84      12483.83       336.91 o                         
  19   1   1         10.54         67.99        50.65 o                         
  21   1   1       8916.98       9237.80       319.07 o                         
  23   1   1         44.10         83.75        79.42 o                         
  25   1   1       9503.99       9317.10       528.64 o                         
  27   1   1       4963.34       5313.67       416.91 o                         
  29   1   1        373.13        279.30       128.08 o                         
  31   1   1          1.26        143.87       107.47 o                         
  33   1   1      10696.35      12970.20       819.39 o                         
  35   1   1         11.22        423.67       266.61 o                         
  37   1   1         62.13        456.38       317.15 o                         
 -36   2   1       1341.98       2769.23       835.41 o                         
 -34   2   1        391.87        362.46       138.40 o                         
 -32   2   1      12951.89      14202.29       830.78 o                         
 -30   2   1        132.90        -62.16       111.98 o                         
 -28   2   1          3.82       -132.40       132.40 o                         
 -26   2   1      24502.36      24307.09       916.22 o                         
 -24   2   1       1036.95        894.65       271.19 o                         
 -22   2   1      10583.88      10667.49       411.78 o                         
 -20   2   1      10747.99      10543.53       512.55 o                         
 -18   2   1      11220.52      10183.07       471.73 o                         
 -16   2   1       2757.02       2380.78       166.01 o                         
 -14   2   1       5101.42       4758.65       202.35 o                         
 -12   2   1     101933.72      99929.45      1703.39 o                         
 -10   2   1      36857.89      37338.84       736.41 o                         
  -8   2   1       2783.59       2448.97       110.32 o                         
  -6   2   1     202296.28     202525.58      1728.42 o                         
  -4   2   1      85055.77      91183.84      1616.89 o                         
  -2   2   1      46762.42      46748.41       647.30 o                         
   0   2   1     103328.05     105828.30      1947.53 o                         
   2   2   1      46113.79      48018.35      1011.80 o                         
   4   2   1       4017.06       4463.81       133.77 o                         
   6   2   1        583.89        452.60        62.43 o                         
   8   2   1     168189.77     163755.92      2056.24 o                         
  10   2   1         11.27         11.52        22.74 o                         
  12   2   1      19574.00      19711.23       305.76 o                         
  14   2   1      46775.30      43144.25       717.85 o                         
  16   2   1        275.30        169.06        33.53 o                         
  18   2   1      20330.63      19586.25       500.76 o                         
  20   2   1      30026.17      27452.27      1194.55 o                         
  22   2   1        777.25        474.15       113.55 o                         
  24   2   1         75.18        166.83       105.17 o                         
  26   2   1       8970.91       8810.37       525.49 o                         
  28   2   1       3090.42       3970.17       364.81 o                         
  30   2   1       4384.47       4293.86       432.26 o                         
  32   2   1        412.09        105.55        97.86 o                         
  34   2   1       4329.63       5093.03       587.18 o                         
  36   2   1         24.23         36.74       216.59 o                         
 -35   3   1       1031.39       1724.97       622.69 o                         
 -33   3   1       2441.99       2493.40       410.76 o                         
 -31   3   1       1947.15       2360.43       420.90 o                         
 -29   3   1       1443.96       1448.68       353.60 o                         
 -27   3   1       9348.90       8782.05       626.23 o                         
 -25   3   1      22867.28      23793.49       989.64 o                         
 -23   3   1        437.07        359.39       114.71 o                         
 -21   3   1       3839.71       3888.03       233.22 o                         
 -19   3   1      26486.76      26403.63       677.22 o                         
 -17   3   1       4738.94       4936.74       185.19 o                         
 -15   3   1      15851.35      15887.16       408.56 o                         
 -13   3   1      78928.83      75589.17      1245.13 o                         
 -11   3   1       9172.33       8734.28       280.88 o                         
  -9   3   1       3263.12       2957.39       146.59 o                         
  -7   3   1      72659.26      72406.88      1046.03 o                         
  -5   3   1        956.15       1009.68        94.27 o                         
  -3   3   1      83481.12      89453.03      1546.38 o                         
  -1   3   1        326.42        410.59        66.96 o                         
   1   3   1       1691.62       1475.75        90.13 o                         
   3   3   1        142.39        209.59        42.05 o                         
   5   3   1      28963.73      29983.17       737.71 o                         
   7   3   1     143335.52     142747.86      2667.26 o                         
   9   3   1      50657.37      52402.30      1167.54 o                         
  11   3   1        773.72        651.21       111.85 o                         
  13   3   1      50244.31      47998.95       819.90 o                         
  15   3   1       5176.19       4868.33       203.02 o                         
  17   3   1       1598.51       1554.02       117.06 o                         
  19   3   1       5314.66       5030.98       218.72 o                         
  21   3   1      20942.90      20828.34       736.25 o                         
  23   3   1       2392.38       2526.42       320.88 o                         
  25   3   1       1091.23       1166.57       258.61 o                         
  27   3   1      19677.75      20416.13      1163.89 o                         
  29   3   1         67.69         29.40       108.97 o                         
  31   3   1       8013.64       8345.67       938.41 o                         
  33   3   1       2598.15       2964.18       678.01 o                         
  35   3   1        421.85       1139.02       555.01 o                         
 -32   4   1       9206.34       8058.11      1136.09 o                         
 -30   4   1       1272.65       1109.63       410.94 o                         
 -28   4   1       2683.21       2632.39       564.85 o                         
 -26   4   1      12452.31      12520.64       884.61 o                         
 -24   4   1        231.50         84.63       157.17 o                         
 -22   4   1        199.58         -3.39        77.03 o                         
 -20   4   1      24138.13      24454.72       652.95 o                         
 -18   4   1       3958.00       3378.52       307.56 o                         
 -16   4   1        862.78        678.33       101.57 o                         
 -14   4   1       8289.12       8004.95       445.91 o                         
 -12   4   1       5555.18       4730.55       559.71 o                         
 -10   4   1       2605.14       2736.61       266.72 o                         
  -8   4   1      23798.48      22731.21       773.75 o                         
  -6   4   1      19816.19      20785.18       563.38 o                         
  -4   4   1        252.11        200.68        43.31 o                         
  -2   4   1      42540.86      45850.41      1558.89 o                         
   0   4   1      50671.12      53985.38      1776.34 o                         
   2   4   1       1052.01       1062.13        91.46 o                         
   4   4   1       2034.20       1930.43       129.18 o                         
   6   4   1       9550.23       9007.94       261.39 o                         
   8   4   1        196.15        212.51        48.00 o                         
  10   4   1         22.74        -34.07        34.07 o                         
  12   4   1      19341.58      19628.25       618.43 o                         
  14   4   1      10159.54       9756.78       342.17 o                         
  16   4   1       2133.71       2104.58       151.26 o                         
  18   4   1       1745.50       1655.87       147.87 o                         
  20   4   1      20190.66      19760.29       804.60 o                         
  22   4   1       2650.00       1628.05       252.68 o                         
  24   4   1       2055.23       2124.78       324.90 o                         
  26   4   1        837.21        484.94       396.43 o                         
  28   4   1        175.37         59.12       144.26 o                         
  30   4   1        727.73        431.72       185.79 o                         
  32   4   1       1133.26       1322.73       750.32 o                         
 -31   5   1        151.65        345.96       273.18 o                         
 -29   5   1          0.71        121.03       189.10 o                         
 -27   5   1        510.38        579.36       194.98 o                         
 -25   5   1       2119.47       2522.89       461.26 o                         
 -23   5   1       2249.97       2333.29       396.98 o                         
 -21   5   1          8.61         87.57       131.92 o                         
 -19   5   1       9354.95       8675.09       522.98 o                         
 -17   5   1       1059.59        918.29       167.43 o                         
 -15   5   1         55.77         26.72        45.67 o                         
 -13   5   1        371.64        431.89        89.99 o                         
 -11   5   1        298.81        290.14       107.74 o                         
  -9   5   1        989.04       1001.54       160.73 o                         
  -7   5   1      21753.25      21611.64       523.93 o                         
  -5   5   1        612.83        425.94        70.04 o                         
  -3   5   1       2998.34       3050.95       155.54 o                         
  -1   5   1       5068.61       5702.76       298.07 o                         
   1   5   1        768.38        633.92        94.50 o                         
   3   5   1       2226.38       1986.66       148.06 o                         
   5   5   1        139.78        142.92        59.67 o                         
   7   5   1         30.66         49.95        29.79 o                         
   9   5   1       3658.88       3886.95       309.71 o                         
  11   5   1        415.17        412.61        76.16 o                         
  13   5   1       5709.05       5008.50       368.36 o                         
  15   5   1      30838.15      31168.24       930.71 o                         
  17   5   1       1608.16       1640.88       214.77 o                         
  19   5   1       2690.12       2801.95       405.43 o                         
  21   5   1       5850.73       5856.14       599.85 o                         
  23   5   1        211.93        270.32       140.41 o                         
  25   5   1         67.68        226.18       153.25 o                         
  27   5   1        771.74        493.16       184.02 o                         
  29   5   1        411.39        483.29       230.50 o                         
 -28   6   1         11.72         -5.50       172.55 o                         
 -26   6   1        385.73        248.65       184.50 o                         
 -24   6   1        593.82       1077.50       297.88 o                         
 -22   6   1        799.44        838.23       260.51 o                         
 -20   6   1        475.39        226.39       123.09 o                         
 -18   6   1         63.03         92.39       102.11 o                         
 -16   6   1      11057.78      11371.14       632.48 o                         
 -14   6   1        927.76        900.40       134.06 o                         
 -12   6   1       9111.42       9329.41       649.43 o                         
 -10   6   1         87.43        179.17       134.45 o                         
  -8   6   1       4034.62       3991.00       201.99 o                         
  -6   6   1       9461.02       9294.10       397.78 o                         
  -4   6   1        861.04        609.39        88.07 o                         
  -2   6   1        312.36        301.45        55.65 o                         
   0   6   1       2227.46       1833.16       163.31 o                         
   2   6   1      13185.21      13353.66       461.81 o                         
   4   6   1        715.35        580.81       134.44 o                         
   6   6   1        112.89         53.03        30.05 o                         
   8   6   1         27.10         89.78        76.72 o                         
  10   6   1       2790.82       2901.90       413.10 o                         
  12   6   1       1610.09       1757.06       165.51 o                         
  14   6   1         55.25        183.98        86.67 o                         
  16   6   1       1620.03       1609.46       235.82 o                         
  18   6   1       3440.70       3217.30       441.34 o                         
  20   6   1          9.02        -28.81       127.56 o                         
  22   6   1        725.30        350.89       186.68 o                         
  24   6   1       5248.92       5923.57       590.09 o                         
  26   6   1       1653.21       1513.65       512.32 o                         
  28   6   1        954.49        670.88       243.97 o                         
 -27   7   1        394.38        158.57       309.41 o                         
 -25   7   1        468.52        312.15       176.34 o                         
 -23   7   1        545.57        509.76       252.17 o                         
 -21   7   1        148.59        249.19       258.83 o                         
 -19   7   1       5063.18       4519.78       575.40 o                         
 -17   7   1       1456.95       1692.41       264.82 o                         
 -15   7   1       2355.68       2666.70       332.26 o                         
 -13   7   1       4986.36       4909.98       434.56 o                         
 -11   7   1         41.93        135.35        96.24 o                         
  -9   7   1       9961.00      10292.12       675.21 o                         
  -7   7   1       8994.83      10129.77       438.54 o                         
  -5   7   1        748.55        583.25       103.90 o                         
  -3   7   1        396.30        138.08        63.12 o                         
  -1   7   1        819.46        668.02       172.80 o                         
   1   7   1       5936.29       6243.34       336.03 o                         
   3   7   1       3543.06       3144.54       240.98 o                         
   5   7   1       1153.72        880.04       116.84 o                         
   7   7   1       4676.52       4684.13       361.45 o                         
   9   7   1       3089.51       3398.36       342.31 o                         
  11   7   1       1787.76       1833.78       227.02 o                         
  13   7   1      11894.33      12465.72       694.75 o                         
  15   7   1       5732.90       5283.88       457.89 o                         
  17   7   1        704.34        497.82       174.65 o                         
  19   7   1       2036.52       2376.90       400.90 o                         
  21   7   1       1677.69       1896.88       409.36 o                         
  23   7   1        199.86        305.45       300.71 o                         
  25   7   1         46.24       -124.63       217.39 o                         
  27   7   1       3179.11       3914.51       703.79 o                         
 -24   8   1       2660.05       2320.59       771.60 o                         
 -22   8   1        767.36        593.81       270.42 o                         
 -20   8   1        487.20        990.10       285.30 o                         
 -18   8   1       1710.07       1134.50       365.69 o                         
 -16   8   1        887.78        608.39       192.63 o                         
 -14   8   1        558.00         82.77       153.72 o                         
 -12   8   1       5863.14       5951.15       494.07 o                         
 -10   8   1        519.05        232.90       107.39 o                         
  -8   8   1        593.83        274.20       157.76 o                         
  -6   8   1       9748.89       9899.88       757.38 o                         
  -4   8   1        355.69        157.28       129.50 o                         
  -2   8   1       4793.78       4155.91       308.74 o                         
   0   8   1       2153.79       1978.88       208.01 o                         
   2   8   1        285.84        336.99       161.04 o                         
   4   8   1       5644.46       5176.24       477.05 o                         
   6   8   1       6960.56       6459.09       538.77 o                         
   8   8   1      14947.55      16094.98       788.02 o                         
  10   8   1         81.28         99.03        88.84 o                         
  12   8   1        522.50        337.70       151.21 o                         
  14   8   1       9522.32      11256.47       827.20 o                         
  16   8   1         24.54        -74.56       180.31 o                         
  18   8   1          4.97         89.32       133.33 o                         
  20   8   1       8953.51       9567.61       890.80 o                         
  22   8   1        936.16        866.07       251.12 o                         
  24   8   1        856.00       1162.02       384.63 o                         
 -21   9   1        260.48        843.15       438.98 o                         
 -19   9   1       6728.04       8390.85      1355.61 o                         
 -17   9   1         40.90        707.78       477.65 o                         
 -15   9   1        400.33        335.30       474.75 o                         
 -13   9   1       1064.35        796.27       252.51 o                         
 -11   9   1       1796.33       1936.15       351.33 o                         
  -9   9   1        132.51       -174.45       174.45 o                         
  -7   9   1         71.68        -29.04       118.36 o                         
  -5   9   1       4884.54       4693.26       446.68 o                         
  -3   9   1       4026.02       4302.63       467.00 o                         
  -1   9   1        285.34         -8.45       140.00 o                         
   1   9   1       4578.31       4029.91       463.82 o                         
   3   9   1       5630.07       5838.81       456.98 o                         
   5   9   1       3445.67       3558.11       421.58 o                         
   7   9   1       4992.12       5094.34       575.58 o                         
   9   9   1         15.84       -133.91       133.91 o                         
  11   9   1        287.18        353.15       115.49 o                         
  13   9   1        303.79        314.22       262.02 o                         
  15   9   1       5187.84       4877.74       727.46 o                         
  17   9   1         69.46        367.43       299.74 o                         
 -14  10   1       1013.37        700.25       471.85 o                         
 -12  10   1        140.02        167.82       222.56 o                         
 -10  10   1         56.27       -160.59       160.59 o                         
  -8  10   1       1018.39        559.21       183.56 o                         
  -6  10   1        262.82       -316.08       324.88 o                         
  -4  10   1        338.63         81.46       124.62 o                         
  -2  10   1        269.06        -59.88       170.23 o                         
   0  10   1        537.97        413.74       179.46 o                         
   2  10   1         15.76       -160.58       160.58 o                         
   4  10   1        338.36        -46.74       204.01 o                         
   6  10   1        652.17        351.36       191.42 o                         
   8  10   1        553.79         43.60       125.71 o                         
  10  10   1         76.79        -54.15       322.95 o                         
  12  10   1         94.04        475.72       313.28 o                         
  14  10   1       3346.67       4343.36       999.79 o                         
  16  10   1       1873.37       1595.40       622.69 o                         
 -36   0   2        161.23       -128.50       275.61 o                         
 -34   0   2         68.48        129.65       236.54 o                         
 -32   0   2      10711.30      11700.63       980.44 o                         
 -30   0   2       3733.96       3973.38       541.06 o                         
 -28   0   2        330.07        169.19       199.29 o                         
 -26   0   2       4698.18       3340.81       591.96 o                         
 -24   0   2      18122.11      17820.00       819.87 o                         
 -22   0   2        141.15        248.47       110.47 o                         
 -20   0   2      47146.45      46398.53      1187.56 o                         
 -18   0   2      30888.22      29485.58       892.69 o                         
 -16   0   2      18165.45      17902.54       652.71 o                         
 -14   0   2       5861.82       6671.37       370.45 o                         
 -12   0   2      12987.75      10381.28       628.98 o                         
 -10   0   2      75608.99      71288.42      2382.47 o                         
  -8   0   2      13357.24      11055.74       603.35 o                         
   4   0   2       3293.15       3377.21       350.24 o                         
   6   0   2         49.83         83.58        39.10 o                         
   8   0   2      70487.18      70616.49      1241.26 o                         
  10   0   2      16420.53      17621.36       487.33 o                         
  12   0   2       1473.43       1797.59       152.57 o                         
  14   0   2       4540.31       4196.02       338.12 o                         
  16   0   2      51381.84      48622.02      1620.87 o                         
  18   0   2      17851.05      17042.01       578.85 o                         
  20   0   2       3354.77       3209.70       261.94 o                         
  22   0   2      12592.07      13166.86       840.34 o                         
  24   0   2      13803.84      14461.68       934.39 o                         
  26   0   2       4375.99       4815.49       485.01 o                         
  28   0   2       9287.61      10623.51       763.30 o                         
  30   0   2         52.02        168.28       145.10 o                         
  32   0   2       1394.94       1197.19       293.06 o                         
  34   0   2       4730.31       4791.46       813.45 o                         
 -37   1   2         27.19       -204.99       342.29 o                         
 -35   1   2         17.73         59.86       156.45 o                         
 -33   1   2       2282.00       1884.71       307.07 o                         
 -31   1   2       6819.78       7340.47       643.36 o                         
 -29   1   2       1153.33        844.11       209.14 o                         
 -27   1   2      10777.98      11400.90       651.26 o                         
 -25   1   2       1142.16       1143.18       209.48 o                         
 -23   1   2       4189.32       3709.42       277.61 o                         
 -21   1   2      10366.44      10080.27       458.00 o                         
 -19   1   2      34903.02      33846.29       863.09 o                         
 -17   1   2       4678.59       4899.29       305.49 o                         
 -15   1   2      10579.31       9784.32       328.98 o                         
 -13   1   2      41227.54      39757.71       798.40 o                         
 -11   1   2      49173.33      44350.21       666.78 o                         
  -9   1   2      28120.28      27197.68       405.31 o                         
  -7   1   2      12019.70      11502.70       276.18 o                         
  -5   1   2     231868.84     224880.31      1839.08 o                         
   3   1   2      37755.77      38085.92       386.96 o                         
   5   1   2      44665.39      47805.81       507.42 o                         
   7   1   2       8635.42      10008.82       298.22 o                         
   9   1   2       1191.01       1283.21        86.92 o                         
  11   1   2       2025.40       2294.25       134.38 o                         
  13   1   2        329.54        301.47        68.02 o                         
  15   1   2      21559.96      20746.78       348.78 o                         
  17   1   2      15647.13      14913.07       381.04 o                         
  19   1   2       3358.62       3070.27       164.22 o                         
  21   1   2      10019.75       9976.91       298.40 o                         
  23   1   2       1154.37        904.96       135.07 o                         
  25   1   2       2427.82       2801.56       298.19 o                         
  27   1   2      11093.17      11518.04       623.56 o                         
  29   1   2       3955.85       4320.71       395.47 o                         
  31   1   2       1036.76        939.01       198.32 o                         
  33   1   2        102.37       -104.80       104.80 o                         
  35   1   2       9297.14      10979.79      1185.59 o                         
 -38   2   2       1083.05       1564.46       688.44 o                         
 -36   2   2        856.58        922.43       450.58 o                         
 -34   2   2        790.51        136.99       138.86 o                         
 -32   2   2       1177.81        929.29       217.66 o                         
 -30   2   2         91.60       -132.56       132.56 o                         
 -28   2   2         17.52         34.03       150.60 o                         
 -26   2   2         68.25         21.37        73.19 o                         
 -24   2   2        746.53        643.34       131.06 o                         
 -22   2   2      14215.53      14165.82       615.40 o                         
 -20   2   2        377.13        230.98        54.42 o                         
 -18   2   2       3399.86       3452.79       304.98 o                         
 -16   2   2       8570.41       8084.12       363.59 o                         
 -14   2   2       9149.49       8927.65       429.62 o                         
 -12   2   2      42040.60      41253.48       756.58 o                         
 -10   2   2      24760.29      24613.53       367.56 o                         
  -8   2   2      73280.88      70679.26      2980.48 o                         
  -6   2   2      37385.29      38933.77       950.45 o                         
  -4   2   2      10192.24      10963.76       257.86 o                         
  -2   2   2      41730.91      41836.44       737.54 o                         
   0   2   2      55050.10      57199.70       489.75 o                         
   2   2   2     106437.30     111605.40      1120.86 o                         
   4   2   2     204233.44     213613.00      3180.71 o                         
   6   2   2         96.83        121.32        21.89 o                         
   8   2   2      11008.71      10467.34       238.92 o                         
  10   2   2       2876.86       2777.02       106.34 o                         
  12   2   2        724.65        879.75        59.44 o                         
  14   2   2      10907.02      10813.87       300.07 o                         
  16   2   2        122.11        102.69        46.05 o                         
  18   2   2       7822.43       8105.72       313.10 o                         
  20   2   2       2340.26       2271.84       219.75 o                         
  22   2   2       9176.37       8961.65       482.52 o                         
  24   2   2      11890.45      12671.03       609.72 o                         
  26   2   2        312.73        139.30       117.04 o                         
  28   2   2       2200.42       2498.33       314.30 o                         
  30   2   2          0.40         34.40       111.70 o                         
  32   2   2       2553.39       2759.01       374.51 o                         
  34   2   2        106.96        159.28       394.50 o                         
 -35   3   2          0.07        216.59       309.41 o                         
 -33   3   2         28.22         69.25       151.33 o                         
 -31   3   2       4267.32       4147.93       584.17 o                         
 -29   3   2       5012.44       4891.08       596.16 o                         
 -27   3   2       1443.58       1558.84       347.74 o                         
 -25   3   2        791.64        584.61       174.90 o                         
 -23   3   2       9332.73       9556.65       419.91 o                         
 -21   3   2       6279.06       6001.76       271.92 o                         
 -19   3   2        223.34        266.53        52.88 o                         
 -17   3   2        342.04        267.33        57.33 o                         
 -15   3   2       2586.37       2310.88       120.68 o                         
 -13   3   2      38689.60      39393.98       892.02 o                         
 -11   3   2         91.78         65.10        25.67 o                         
  -9   3   2      11836.26      12797.31       355.97 o                         
  -7   3   2        507.12        442.24        64.79 o                         
  -5   3   2        638.00        503.44        56.71 o                         
  -3   3   2      33899.79      35416.76       685.17 o                         
  -1   3   2      30556.65      31554.86       754.89 o                         
   1   3   2       6266.46       5973.67       160.38 o                         
   3   3   2       7512.60       8587.61       232.66 o                         
   5   3   2       1223.93       1102.82        77.19 o                         
   7   3   2         13.40         43.28        24.94 o                         
   9   3   2        716.33        580.86        61.37 o                         
  11   3   2        123.74        153.23        43.57 o                         
  13   3   2         62.97         86.68        33.32 o                         
  15   3   2        710.91        734.28        97.06 o                         
  17   3   2       2109.88       1871.18       113.34 o                         
  19   3   2          7.96        -15.42        61.15 o                         
  21   3   2       1596.75       1601.06       214.11 o                         
  23   3   2       5876.69       6069.96       397.44 o                         
  25   3   2       1046.63        745.53       163.50 o                         
  27   3   2        290.21        260.99       146.22 o                         
  29   3   2       1766.03       1695.61       268.60 o                         
  31   3   2        235.89        418.74       156.32 o                         
  33   3   2       1679.63       2581.32       649.76 o                         
 -32   4   2        883.20        922.99       390.62 o                         
 -30   4   2         12.92         27.73       251.01 o                         
 -28   4   2        667.73        476.42       145.80 o                         
 -26   4   2        526.58        412.73       154.24 o                         
 -24   4   2      16564.77      16393.68       943.38 o                         
 -22   4   2       1874.43       1651.73       214.61 o                         
 -20   4   2         72.25        -56.87        56.87 o                         
 -18   4   2       1771.49       1636.72       163.87 o                         
 -16   4   2       3002.66       2863.94       179.05 o                         
 -14   4   2       9280.82       9106.03       303.71 o                         
 -12   4   2      15298.37      14291.62       635.06 o                         
 -10   4   2      12839.21      12124.12       580.00 o                         
  -8   4   2      12088.77      11939.24       480.56 o                         
  -6   4   2      14906.20      15226.71       405.61 o                         
  -4   4   2     135087.55     134319.61      2564.88 o                         
  -2   4   2      18926.90      20992.98       951.38 o                         
   0   4   2        192.81        200.29        39.16 o                         
   2   4   2        363.15        368.44        57.01 o                         
   4   4   2        550.11        595.50        65.30 o                         
   6   4   2      12742.25      13358.31       331.41 o                         
   8   4   2      10658.43       9713.75       250.80 o                         
  10   4   2      34131.26      33004.71      1172.27 o                         
  12   4   2       9050.98       8571.26       366.40 o                         
  14   4   2       2995.28       2925.64       211.82 o                         
  16   4   2        709.37        643.51        78.16 o                         
  18   4   2      11392.00      11624.11       425.24 o                         
  20   4   2      38235.76      36846.83      1652.97 o                         
  22   4   2       5076.08       4412.02       409.13 o                         
  24   4   2        549.95        495.72       143.04 o                         
  26   4   2       2271.07       1923.27       421.22 o                         
  28   4   2        509.51        561.37       349.47 o                         
  30   4   2       1837.64       1588.06       625.73 o                         
 -31   5   2       3561.22       3257.49       595.09 o                         
 -29   5   2         15.49        206.80       335.96 o                         
 -27   5   2         68.94       -127.56       176.88 o                         
 -25   5   2       5932.36       6601.93       735.94 o                         
 -23   5   2         13.18        -45.37       168.71 o                         
 -21   5   2       4790.83       4913.47       407.08 o                         
 -19   5   2      16843.98      17884.11       761.18 o                         
 -17   5   2      11088.43      11422.56       481.68 o                         
 -15   5   2       1487.52       1442.78       116.57 o                         
 -13   5   2      13318.47      13254.77       494.64 o                         
 -11   5   2      17703.91      17883.97       756.98 o                         
  -9   5   2        422.56        428.36        97.99 o                         
  -7   5   2       3693.49       3355.93       202.69 o                         
  -5   5   2      92082.24      95039.23      1835.54 o                         
  -3   5   2      10523.31      12264.15       607.40 o                         
  -1   5   2         67.57        -29.25        33.91 o                         
   1   5   2      73919.48      75812.66      1792.29 o                         
   3   5   2         53.77         31.00        48.22 o                         
   5   5   2        250.82        238.40        62.83 o                         
   7   5   2      18853.97      19141.14       439.34 o                         
   9   5   2        445.49        431.90        63.96 o                         
  11   5   2          5.03        -18.39        60.38 o                         
  13   5   2       2920.47       2894.46       281.22 o                         
  15   5   2      17619.49      18246.16       813.52 o                         
  17   5   2       9137.49       8695.00       480.40 o                         
  19   5   2         25.67        -50.59       126.29 o                         
  21   5   2      27400.66      29095.15      1351.34 o                         
  23   5   2         51.26        -50.95       108.91 o                         
  25   5   2       2182.00       2128.71       326.28 o                         
  27   5   2       6827.99       7402.79       704.25 o                         
  29   5   2       4299.95       4845.10       598.57 o                         
 -28   6   2        194.23       -181.15       181.15 o                         
 -26   6   2       1076.58       1549.47       368.64 o                         
 -24   6   2       2335.11       2354.08       417.75 o                         
 -22   6   2       1280.07       1081.82       358.53 o                         
 -20   6   2       2574.26       3117.82       346.52 o                         
 -18   6   2       9449.96      10261.23       662.64 o                         
 -16   6   2       1430.06       1605.32       186.07 o                         
 -14   6   2       4700.01       5309.40       334.72 o                         
 -12   6   2      24008.31      24461.49       895.25 o                         
 -10   6   2        380.70        247.20       143.84 o                         
  -8   6   2       1520.38       1256.25       115.64 o                         
  -6   6   2      25639.03      24939.61       923.04 o                         
  -4   6   2      27760.35      28705.75       644.16 o                         
  -2   6   2      13369.18      13918.09       475.97 o                         
   0   6   2      18208.34      18078.72       537.38 o                         
   2   6   2      15181.18      15145.42       498.63 o                         
   4   6   2          1.37         24.19        50.76 o                         
   6   6   2       4426.29       4369.79       223.30 o                         
   8   6   2      21492.83      22475.37       605.38 o                         
  10   6   2       2150.03       1987.89       163.06 o                         
  12   6   2       4063.52       4169.13       360.38 o                         
  14   6   2      12071.12      11926.95       625.98 o                         
  16   6   2        820.85        920.82       176.82 o                         
  18   6   2        837.71        406.57       198.17 o                         
  20   6   2      10371.38      10995.37       860.68 o                         
  22   6   2        512.63        452.50       152.86 o                         
  24   6   2        155.01        108.98       142.20 o                         
  26   6   2        259.53        513.45       188.83 o                         
  28   6   2       4800.76       5350.89      1171.90 o                         
 -27   7   2         47.05       -187.58       263.00 o                         
 -25   7   2        827.84       1287.39       313.27 o                         
 -23   7   2         61.68       -247.38       247.38 o                         
 -21   7   2       5029.22       5255.41       609.28 o                         
 -19   7   2       3393.50       3878.60       516.41 o                         
 -17   7   2       1338.74       1195.31       213.09 o                         
 -15   7   2       2743.50       2666.58       362.07 o                         
 -13   7   2        452.09        312.34       154.36 o                         
 -11   7   2       9308.08       9079.74       789.11 o                         
  -9   7   2        527.71        328.07       164.25 o                         
  -7   7   2      12485.42      12158.47       540.94 o                         
  -5   7   2       9089.94       8749.86       420.70 o                         
  -3   7   2        480.50        315.82       112.19 o                         
  -1   7   2       1086.41        877.45       113.99 o                         
   1   7   2       1465.68       1375.23       183.63 o                         
   3   7   2       1612.85       1312.36       157.61 o                         
   5   7   2       2864.77       3204.10       244.23 o                         
   7   7   2       5659.37       5486.45       396.23 o                         
   9   7   2      10995.14      12193.95       644.95 o                         
  11   7   2      12311.58      12171.13       603.30 o                         
  13   7   2       2899.34       2816.47       321.68 o                         
  15   7   2         68.18        197.45       136.02 o                         
  17   7   2       1230.64        602.94       192.67 o                         
  19   7   2         18.36        101.33       172.00 o                         
  21   7   2        193.58         44.41       104.02 o                         
  23   7   2       3076.61       3412.14       438.23 o                         
  25   7   2         16.59         97.46       278.68 o                         
  27   7   2         11.47       -293.94       408.04 o                         
 -26   8   2       2202.38       2252.90       798.67 o                         
 -24   8   2        280.12        469.92       498.93 o                         
 -22   8   2        110.25       -111.20       209.86 o                         
 -20   8   2        443.39        700.71       246.30 o                         
 -18   8   2        755.87       1042.61       288.92 o                         
 -16   8   2       1657.58       2079.76       334.26 o                         
 -14   8   2          0.43        -27.79       118.71 o                         
 -12   8   2        569.67        731.25       199.90 o                         
 -10   8   2        143.89        282.60       123.75 o                         
  -8   8   2       1645.69       1571.46       252.96 o                         
  -6   8   2        603.04        600.95       164.66 o                         
  -4   8   2         71.09          7.94        69.01 o                         
  -2   8   2        316.49        253.14        91.58 o                         
   0   8   2        104.50         59.69        61.05 o                         
   2   8   2       1684.70       1495.81       243.39 o                         
   4   8   2       3473.37       3344.89       391.78 o                         
   6   8   2         91.01        -34.18       110.95 o                         
   8   8   2       1042.29        972.68       231.95 o                         
  10   8   2        177.29         60.34       102.56 o                         
  12   8   2       1089.08       1082.17       209.73 o                         
  14   8   2       3659.12       3455.72       399.48 o                         
  16   8   2        129.48        210.84       213.11 o                         
  18   8   2          1.45         59.99       155.48 o                         
  20   8   2        497.37        801.77       295.53 o                         
  22   8   2        952.02        106.25       188.00 o                         
  24   8   2         75.46         11.60       330.68 o                         
 -19   9   2        448.34       1158.36       522.13 o                         
 -17   9   2         44.73         90.73       335.52 o                         
 -15   9   2       1488.80        915.97       277.69 o                         
 -13   9   2        117.54          8.29       109.52 o                         
 -11   9   2        818.26        875.15       210.81 o                         
  -9   9   2         39.88        125.29       151.28 o                         
  -7   9   2         20.40          9.35       118.97 o                         
  -5   9   2       1292.40        933.68       206.40 o                         
  -3   9   2         75.90       -207.71       207.71 o                         
  -1   9   2       3010.16       2662.88       385.47 o                         
   1   9   2       1390.71       1162.17       380.18 o                         
   3   9   2          4.84        -99.61       112.40 o                         
   5   9   2        363.43        295.03       118.20 o                         
   7   9   2       1444.10       1455.66       315.27 o                         
   9   9   2       2688.59       2133.95       361.44 o                         
  11   9   2       1042.41        874.72       306.45 o                         
  13   9   2        246.32         63.88       146.69 o                         
  15   9   2       1731.75       1497.01       390.31 o                         
  17   9   2          6.24       -119.90       201.12 o                         
 -16  10   2         77.48       -454.45       467.98 o                         
 -14  10   2        453.75        750.32       417.71 o                         
 -12  10   2       1756.19       1483.08       326.98 o                         
 -10  10   2       1730.92       1894.65       341.07 o                         
  -8  10   2        257.99        127.37       534.70 o                         
  -6  10   2        995.23        687.96       245.34 o                         
  -4  10   2        996.66        696.98       160.48 o                         
  -2  10   2       2135.94       1920.40       371.53 o                         
   0  10   2        589.81        638.56       143.54 o                         
   2  10   2       2166.25       2705.33       446.88 o                         
   4  10   2        122.39        122.90       170.72 o                         
   6  10   2          5.52         53.69       493.12 o                         
   8  10   2        462.50        156.83       237.86 o                         
  10  10   2         32.40       -274.60       282.34 o                         
  12  10   2         38.06       -384.83       384.83 o                         
  14  10   2       2396.92       2494.63       719.38 o                         
 -37   1   3       1720.90       1978.60       517.19 o                         
 -35   1   3       6240.76       7480.06       708.81 o                         
 -33   1   3         58.34         -0.17       139.55 o                         
 -31   1   3      19392.70      19591.49      1056.28 o                         
 -29   1   3       2381.05       2209.76       293.30 o                         
 -27   1   3       2545.00       2746.46       343.45 o                         
 -25   1   3       1843.50       1916.18       256.99 o                         
 -23   1   3        219.80        122.73       118.63 o                         
 -21   1   3        106.86         10.84       103.36 o                         
 -19   1   3        666.25        209.64        99.93 o                         
 -17   1   3      12170.50       9714.03       430.15 o                         
 -15   1   3       4057.31       3354.07       188.81 o                         
 -13   1   3      21222.59      19798.48       432.30 o                         
 -11   1   3      24630.95      22771.68       493.70 o                         
  -9   1   3        320.89        299.35        55.58 o                         
  -7   1   3     107564.55     108753.15       846.37 o                         
  -5   1   3      20746.40      20463.22       394.15 o                         
   1   1   3      11684.00      12669.21       301.22 o                         
   3   1   3     106012.28     107164.34      1096.80 o                         
   5   1   3      11154.30      11659.13       227.36 o                         
   7   1   3        243.60        211.01        36.21 o                         
   9   1   3       1296.55       1686.45        94.12 o                         
  11   1   3       3859.83       4232.58       170.35 o                         
  13   1   3       9287.71       9305.80       272.88 o                         
  15   1   3      20207.54      20592.49       453.54 o                         
  17   1   3      11214.68      11768.18       417.19 o                         
  19   1   3        729.85        655.99        95.41 o                         
  21   1   3        394.01        270.09        69.40 o                         
  23   1   3       3364.32       3320.03       304.22 o                         
  25   1   3      16768.71      17370.77       741.68 o                         
  27   1   3         83.70         89.44       106.42 o                         
  29   1   3       8281.60       9416.72       597.51 o                         
  31   1   3        161.97        124.25       122.81 o                         
  33   1   3        729.80        504.52       144.94 o                         
  35   1   3         88.00        317.15       334.55 o                         
 -38   2   3        129.89        278.47       324.88 o                         
 -36   2   3       4433.13       4202.06       732.25 o                         
 -34   2   3        419.97        112.84       190.27 o                         
 -32   2   3       1006.57        357.54       242.89 o                         
 -30   2   3       2244.03       2364.64       420.66 o                         
 -28   2   3       2792.12       2921.91       353.13 o                         
 -26   2   3      12844.47      12889.12       555.92 o                         
 -24   2   3       2879.33       2577.40       235.33 o                         
 -22   2   3       4925.16       4542.24       316.02 o                         
 -20   2   3       1878.35       1813.76       189.90 o                         
 -18   2   3      25178.90      25507.48       717.40 o                         
 -16   2   3      26551.64      26577.90       694.21 o                         
 -14   2   3      93718.45      90039.98      1090.53 o                         
 -12   2   3       3864.14       3137.61       164.18 o                         
 -10   2   3      43750.61      42430.65       763.60 o                         
  -8   2   3      48978.45      47588.26       607.72 o                         
  -6   2   3       2837.56       2651.18       122.96 o                         
  -4   2   3      22718.19      24037.33       399.43 o                         
  -2   2   3     141030.17     147068.69      2462.77 o                         
   0   2   3      77672.61      80011.51       802.77 o                         
   2   2   3      54884.67      58233.73       752.94 o                         
   4   2   3      96558.88      97819.97       877.71 o                         
   6   2   3      24400.81      26247.03       531.10 o                         
   8   2   3      52993.31      51813.84       623.02 o                         
  10   2   3      68308.60      71338.46      1164.06 o                         
  12   2   3      20450.22      21243.77       435.69 o                         
  14   2   3      40495.43      39620.84       565.24 o                         
  16   2   3       9149.06       9034.36       302.17 o                         
  18   2   3       6747.68       7086.47       285.64 o                         
  20   2   3        859.33        737.62       113.06 o                         
  22   2   3      10127.92      10472.34       533.30 o                         
  24   2   3      10851.12      10865.77       571.24 o                         
  26   2   3       7443.71       7996.32       507.14 o                         
  28   2   3       2292.84       2114.72       267.82 o                         
  30   2   3       3015.53       3604.17       415.90 o                         
  32   2   3       4755.74       4471.11       476.54 o                         
  34   2   3        393.22        975.90       426.41 o                         
  36   2   3       2386.51       3072.84       943.71 o                         
 -35   3   3        192.29        263.00       319.08 o                         
 -33   3   3       3262.56       3546.25       535.62 o                         
 -31   3   3       5135.84       4659.13       601.34 o                         
 -29   3   3       5266.22       5389.36       658.23 o                         
 -27   3   3       1571.11        718.72       308.92 o                         
 -25   3   3       9501.39       9615.17       542.40 o                         
 -23   3   3      26924.97      28008.56       723.90 o                         
 -21   3   3        705.28        809.37       136.70 o                         
 -19   3   3       1432.00       1342.50       168.59 o                         
 -17   3   3      20281.91      19962.19       539.12 o                         
 -15   3   3      13393.75      12497.39       282.54 o                         
 -13   3   3       9596.17       9076.67       268.08 o                         
 -11   3   3      95751.83      91955.44      1819.42 o                         
  -9   3   3        631.87        578.10        59.94 o                         
  -7   3   3       2344.02       1910.72       132.33 o                         
  -5   3   3      23934.04      24032.85       575.07 o                         
  -3   3   3       2546.84       2334.88       126.03 o                         
  -1   3   3        854.00        835.32        59.66 o                         
   1   3   3       1376.43       1301.48        81.42 o                         
   3   3   3     101243.08     100047.35      1015.12 o                         
   5   3   3       7693.80       7243.64       253.56 o                         
   7   3   3      10060.97       9782.03       224.29 o                         
   9   3   3      79784.90      80302.95      1146.04 o                         
  11   3   3       1581.69       1297.23       106.89 o                         
  13   3   3        204.51        178.40        40.22 o                         
  15   3   3      27643.91      26323.24       648.57 o                         
  17   3   3         72.72        -66.33        78.73 o                         
  19   3   3        292.08        286.12        68.46 o                         
  21   3   3       5138.17       5314.73       356.35 o                         
  23   3   3      13253.16      13748.40       599.04 o                         
  25   3   3         67.32         24.59       142.48 o                         
  27   3   3          1.82         65.03       125.38 o                         
  29   3   3       4743.30       4655.47       527.88 o                         
  31   3   3        354.17         33.13       176.79 o                         
 -32   4   3       1328.75        590.42       366.46 o                         
 -30   4   3       6667.92       7641.84      1026.51 o                         
 -28   4   3         37.00        -55.23       125.09 o                         
 -26   4   3        114.38        144.62       144.36 o                         
 -24   4   3       6556.61       6735.42       600.76 o                         
 -22   4   3       3816.66       3384.31       369.28 o                         
 -20   4   3        433.14        291.65        69.20 o                         
 -18   4   3       9680.36       9560.95       463.55 o                         
 -16   4   3      13090.58      12779.60       447.35 o                         
 -14   4   3        191.94        117.73        46.14 o                         
 -12   4   3      14142.17      13260.14       756.15 o                         
 -10   4   3      13941.17      12245.75       397.55 o                         
  -8   4   3       3598.45       3038.75       217.05 o                         
  -6   4   3       7246.55       7557.05       242.68 o                         
  -4   4   3      27467.19      27717.49       575.54 o                         
  -2   4   3       8675.45       9492.67       296.76 o                         
   0   4   3       3064.08       3428.18       143.25 o                         
   2   4   3     122682.11     129617.64      2401.03 o                         
   4   4   3      25568.49      27648.93       569.02 o                         
   6   4   3       2911.45       3216.72       172.94 o                         
   8   4   3      11985.98      11780.49       330.51 o                         
  10   4   3      38163.90      36686.76      1106.22 o                         
  12   4   3       8689.74       8091.78       272.25 o                         
  14   4   3       3453.45       3069.72       174.39 o                         
  16   4   3      65115.40      64921.52       831.79 o                         
  18   4   3       3147.62       3153.01       351.35 o                         
  20   4   3       7406.64       7464.29       468.41 o                         
  22   4   3      15382.84      16804.09       739.66 o                         
  24   4   3        296.45        399.62       150.38 o                         
  26   4   3       4508.45       5119.54       659.62 o                         
  28   4   3       2601.53       2372.75       456.28 o                         
  30   4   3         11.93        -67.16       212.59 o                         
 -31   5   3       1695.91       1991.76       444.46 o                         
 -29   5   3       1892.33       1613.73       399.97 o                         
 -27   5   3        236.55        231.40       151.15 o                         
 -25   5   3       3668.44       3497.82       518.34 o                         
 -23   5   3       4180.50       4758.38       701.83 o                         
 -21   5   3       1016.24        854.73       173.48 o                         
 -19   5   3        747.02        681.41       150.77 o                         
 -17   5   3        321.30        273.62        73.20 o                         
 -15   5   3        482.87        420.25        67.74 o                         
 -13   5   3         98.40         76.07        55.24 o                         
 -11   5   3       3024.92       3132.40       292.17 o                         
  -9   5   3       1375.82       1290.18       139.67 o                         
  -7   5   3       3004.93       2907.39       227.91 o                         
  -5   5   3       1425.68       1592.57       151.01 o                         
  -3   5   3       3876.51       3810.42       167.44 o                         
  -1   5   3       2144.07       2208.85       133.42 o                         
   1   5   3       7449.67       7338.50       323.74 o                         
   3   5   3       6685.24       6672.42       306.09 o                         
   5   5   3        191.66        137.30        55.79 o                         
   7   5   3       1345.23       1340.61       116.47 o                         
   9   5   3       1048.18       1039.12       101.71 o                         
  11   5   3       9823.59       9999.23       511.64 o                         
  13   5   3       1707.37       1593.63       203.04 o                         
  15   5   3       2989.71       2614.87       259.66 o                         
  17   5   3        304.09        186.12       122.49 o                         
  19   5   3       2563.92       2147.12       315.20 o                         
  21   5   3        351.23        436.79       142.28 o                         
  23   5   3        252.26         98.31        97.50 o                         
  25   5   3          0.87        -47.97       125.19 o                         
  27   5   3        742.24        871.21       195.02 o                         
  29   5   3        554.06        480.11       267.01 o                         
 -30   6   3        395.88        831.54       545.34 o                         
 -28   6   3       5756.12       6580.12       788.65 o                         
 -26   6   3        154.39         25.53       238.48 o                         
 -24   6   3         66.89          7.77       144.55 o                         
 -22   6   3        474.95        114.81       156.09 o                         
 -20   6   3       3338.85       3623.79       374.30 o                         
 -18   6   3        354.11        187.65        95.07 o                         
 -16   6   3       2865.92       3188.69       278.24 o                         
 -14   6   3       2607.48       2465.55       291.64 o                         
 -12   6   3        617.33        625.77       140.08 o                         
 -10   6   3       5910.15       6560.78       512.20 o                         
  -8   6   3       7823.68       7554.48       459.16 o                         
  -6   6   3        300.86        259.15        56.71 o                         
  -4   6   3      13057.11      13736.17       487.19 o                         
  -2   6   3       6418.00       6765.93       232.79 o                         
   0   6   3       5935.83       6190.33       259.77 o                         
   2   6   3       2363.61       2377.26       179.30 o                         
   4   6   3       5835.12       5535.26       304.56 o                         
   6   6   3        329.34        319.52        68.34 o                         
   8   6   3          8.85        -68.47        72.56 o                         
  10   6   3         19.29         66.31       114.43 o                         
  12   6   3         13.96         77.99        82.77 o                         
  14   6   3       3761.70       4500.54       433.91 o                         
  16   6   3        281.49        154.98       150.53 o                         
  18   6   3        200.34         81.45       134.54 o                         
  20   6   3       1013.70        878.92       188.41 o                         
  22   6   3       1670.57       1387.75       308.43 o                         
  24   6   3        535.41        626.63       165.53 o                         
  26   6   3       4236.28       4546.10       483.49 o                         
  28   6   3       1737.92       1508.38       582.08 o                         
 -27   7   3        126.77       -361.62       361.62 o                         
 -25   7   3        457.14        325.92       192.68 o                         
 -23   7   3       1570.02       1408.81       343.70 o                         
 -21   7   3        493.55        227.50       161.97 o                         
 -19   7   3        142.75         -3.45       139.57 o                         
 -17   7   3      21897.16      22299.19       962.83 o                         
 -15   7   3        122.06         63.89       162.17 o                         
 -13   7   3         93.67         36.10       104.66 o                         
 -11   7   3      18467.14      19692.93      1251.18 o                         
  -9   7   3       2334.68       1793.23       289.13 o                         
  -7   7   3       2633.73       2422.50       236.70 o                         
  -5   7   3       4067.65       3979.27       371.31 o                         
  -3   7   3       5358.06       4747.35       277.69 o                         
  -1   7   3       2894.51       3044.99       189.28 o                         
   1   7   3        196.28        138.84        53.39 o                         
   3   7   3      12925.72      12953.53       449.18 o                         
   5   7   3        649.22        501.58        76.53 o                         
   7   7   3        141.44        161.77        63.32 o                         
   9   7   3      19699.19      19788.38       723.90 o                         
  11   7   3       1265.88       1457.53       196.03 o                         
  13   7   3        140.74          4.47        84.12 o                         
  15   7   3       9637.75      10239.56       603.37 o                         
  17   7   3        957.92        621.43       183.51 o                         
  19   7   3        161.65        225.34       141.24 o                         
  21   7   3        299.09        155.23       132.55 o                         
  23   7   3        503.70        350.35       212.74 o                         
  25   7   3         69.69       -109.23       159.10 o                         
  27   7   3         67.94       -326.82       576.28 o                         
 -26   8   3        342.22         98.62       259.13 o                         
 -24   8   3      10156.34      11232.93      1447.47 o                         
 -22   8   3       1154.80        930.64       261.36 o                         
 -20   8   3         16.56        -65.78       243.66 o                         
 -18   8   3       1053.70       1315.18       398.66 o                         
 -16   8   3         25.83         35.09       217.55 o                         
 -14   8   3        199.57        110.75       300.71 o                         
 -12   8   3       4573.15       4756.23       519.96 o                         
 -10   8   3       8248.64       8730.37       725.12 o                         
  -8   8   3        541.21        371.89       124.12 o                         
  -6   8   3        630.38        620.84       163.95 o                         
  -4   8   3       4034.27       4727.65       431.58 o                         
  -2   8   3         21.66        -64.39       105.27 o                         
   0   8   3        226.94        317.97       130.42 o                         
   2   8   3       3527.57       3644.38       458.32 o                         
   4   8   3       7477.22       7440.86       574.21 o                         
   6   8   3        116.63         73.29       112.76 o                         
   8   8   3      11188.17      11500.24       666.99 o                         
  10   8   3      11164.74      12093.29       605.75 o                         
  12   8   3        281.49        125.04       173.06 o                         
  14   8   3         39.11        -43.71       105.63 o                         
  16   8   3       3250.68       3585.00       381.45 o                         
  18   8   3         59.32         64.60       132.56 o                         
  20   8   3        286.41         22.03       175.27 o                         
  22   8   3       1662.89       1700.53       550.17 o                         
  24   8   3       1127.51        350.02       328.75 o                         
 -19   9   3         14.12       -172.11       268.80 o                         
 -17   9   3        453.91        125.26       109.92 o                         
 -15   9   3         25.88        198.23       131.15 o                         
 -13   9   3       1338.44        809.22       174.26 o                         
 -11   9   3        161.83         13.86       121.42 o                         
  -9   9   3        408.93        166.62       135.90 o                         
  -7   9   3       4600.22       3877.45       414.95 o                         
  -5   9   3       3979.45       3640.86       409.01 o                         
  -3   9   3       2041.93       1905.26       331.02 o                         
  -1   9   3       5368.20       4860.86       495.79 o                         
   1   9   3       5220.06       5627.07       533.44 o                         
   3   9   3       1899.45       2110.07       331.66 o                         
   5   9   3       1147.75        971.41       215.40 o                         
   7   9   3       3855.64       3451.13       462.10 o                         
   9   9   3       4987.19       4735.88       543.36 o                         
  11   9   3       5000.52       5324.63       761.17 o                         
  13   9   3       1442.76       1181.47       725.18 o                         
  15   9   3        321.09        131.50       241.73 o                         
 -16  10   3         33.67        135.37       253.33 o                         
 -14  10   3          5.04       -222.39       328.75 o                         
 -12  10   3          2.62         -9.01       201.24 o                         
 -10  10   3        545.29        182.09       942.74 o                         
  -8  10   3       2862.74       3210.26       504.92 o                         
  -6  10   3       2072.79       1893.59       392.82 o                         
  -4  10   3        345.08        191.12       128.54 o                         
  -2  10   3          9.16        -38.48       202.43 o                         
   0  10   3         52.83       -276.04       276.04 o                         
   2  10   3        919.39        791.63       194.53 o                         
   4  10   3        181.09        121.62       537.60 o                         
   6  10   3        162.95         21.43       169.91 o                         
   8  10   3          4.35       -233.99       346.15 o                         
  10  10   3       1149.15        870.22       450.58 o                         
  12  10   3         42.59       -516.33       516.33 o                         
 -38   0   4        288.94       -261.07       321.01 o                         
 -36   0   4       6111.91       7655.22      1071.66 o                         
 -34   0   4         90.21       -206.19       206.19 o                         
 -32   0   4        106.12        -30.49       156.64 o                         
 -30   0   4       5195.60       4965.04       758.92 o                         
 -28   0   4       4332.66       3751.82       696.18 o                         
 -26   0   4      42195.74      40090.95      1947.66 o                         
 -24   0   4      11121.03      10433.03       942.19 o                         
 -22   0   4       1012.91        728.79       255.26 o                         
 -20   0   4       5887.42       5581.57       412.35 o                         
 -18   0   4     110083.02      98971.73      1663.61 o                         
 -16   0   4     183862.69     168899.77      5900.09 o                         
 -14   0   4      22271.80      21595.11       979.24 o                         
 -12   0   4      34697.87      33984.95      1422.33 o                         
 -10   0   4     107707.49      92977.62      1849.70 o                         
  -8   0   4     105060.32     108346.41      1407.72 o                         
  -6   0   4      40031.52      41025.72       696.85 o                         
  -4   0   4     123503.76     112130.75      1589.60 o                         
   2   0   4      65310.11      68018.51      2271.50 o                         
   4   0   4       1391.39       1952.43       115.19 o                         
   6   0   4         61.01         90.15        21.52 o                         
   8   0   4       6872.46       7739.31       451.18 o                         
  10   0   4      11081.34      12514.84       344.48 o                         
  12   0   4       9987.93      10931.94       319.89 o                         
  14   0   4       1648.29       1632.47       174.99 o                         
  16   0   4     176666.55     182980.38      3339.15 o                         
  18   0   4      27037.88      27076.08       841.56 o                         
  20   0   4      19640.53      18912.87       606.10 o                         
  22   0   4      10901.49       9763.27       641.90 o                         
  24   0   4       7803.12       8037.06       749.45 o                         
  26   0   4         59.09        130.09       137.64 o                         
  28   0   4       6625.61       7369.21       657.76 o                         
  30   0   4      11009.03      12159.00       872.36 o                         
  32   0   4          2.95       -392.57       392.57 o                         
  34   0   4          2.85        123.76       392.57 o                         
 -37   1   4       1029.29       1269.73       284.18 o                         
 -35   1   4        285.84        451.30       188.38 o                         
 -33   1   4        530.75        321.39       195.17 o                         
 -31   1   4        275.28        257.03       156.76 o                         
 -29   1   4      10884.40      10494.27       658.91 o                         
 -27   1   4       2179.26       1924.39       241.47 o                         
 -25   1   4       8042.81       7911.54       593.95 o                         
 -23   1   4      20706.23      18778.36       867.99 o                         
 -21   1   4       6384.66       6116.94       470.05 o                         
 -19   1   4         83.76         30.14        75.88 o                         
 -17   1   4      89767.32      79282.50      1235.43 o                         
 -15   1   4       5655.92       5530.06       238.48 o                         
 -13   1   4      13160.22      12755.01       311.07 o                         
 -11   1   4      22166.55      21301.62       519.99 o                         
  -9   1   4     148536.88     146148.05      1427.10 o                         
  -7   1   4      29665.26      30329.03       562.35 o                         
  -5   1   4      13840.65      14574.35       373.03 o                         
  -3   1   4     168391.92     155566.81      2010.24 o                         
  -1   1   4      31501.69      30714.36       969.12 o                         
   1   1   4       2500.45       2732.48       138.92 o                         
   3   1   4      69952.25      68101.73       818.31 o                         
   5   1   4       8118.43       8360.36       184.91 o                         
   7   1   4        145.21         78.91        28.11 o                         
   9   1   4        554.79        277.44        57.72 o                         
  11   1   4       1139.66        940.55        76.18 o                         
  13   1   4       8202.55       7731.34       249.69 o                         
  15   1   4      20784.40      20692.95       496.58 o                         
  17   1   4      46607.60      45530.72       754.79 o                         
  19   1   4       5020.18       4975.18       286.73 o                         
  21   1   4        982.22        634.41       159.40 o                         
  23   1   4      17334.00      17960.62       727.10 o                         
  25   1   4       7560.83       7651.02       494.49 o                         
  27   1   4       1218.24       1193.53       191.15 o                         
  29   1   4       3347.83       3214.49       355.96 o                         
  31   1   4       7491.56       7437.72       518.16 o                         
  33   1   4       2251.82       2703.19       467.43 o                         
  35   1   4        239.41       -276.54       419.64 o                         
 -38   2   4        118.42       -228.81       228.81 o                         
 -36   2   4        442.73        236.38       212.76 o                         
 -34   2   4       3537.56       3899.27       579.07 o                         
 -32   2   4       3148.84       3154.87       709.88 o                         
 -30   2   4       1369.16       1262.17       339.00 o                         
 -28   2   4      10098.02      10015.96       640.29 o                         
 -26   2   4       5693.40       5487.60       433.88 o                         
 -24   2   4       9003.17       7956.78       490.99 o                         
 -22   2   4       7958.29       7776.24       446.72 o                         
 -20   2   4       6224.75       6435.22       417.85 o                         
 -18   2   4       2643.41       2179.30       247.17 o                         
 -16   2   4      21405.68      22566.13       638.69 o                         
 -14   2   4       3043.79       2812.95       193.95 o                         
 -12   2   4       7890.24       9463.85       401.86 o                         
 -10   2   4      24516.21      24023.22       406.29 o                         
  -8   2   4      18626.18      18911.95       600.04 o                         
  -6   2   4      37480.75      39949.61       572.19 o                         
  -4   2   4      38934.68      39271.77       866.90 o                         
  -2   2   4      34851.37      37816.39       449.82 o                         
   0   2   4     241960.80     247845.00      1772.85 o                         
   2   2   4      16663.62      17662.45       284.14 o                         
   4   2   4      45261.17      43309.29       591.36 o                         
   6   2   4        890.94        905.19        66.65 o                         
   8   2   4       3176.58       3631.82       173.69 o                         
  10   2   4      39173.68      41822.79       621.25 o                         
  12   2   4      25611.58      25890.33       643.39 o                         
  14   2   4        725.04        670.42        69.43 o                         
  16   2   4       8204.93       8396.73       299.52 o                         
  18   2   4        615.47        551.68        86.08 o                         
  20   2   4       2622.84       2694.19       225.60 o                         
  22   2   4        641.04        480.17       163.02 o                         
  24   2   4       4262.55       4566.38       372.74 o                         
  26   2   4        990.09        978.87       184.97 o                         
  28   2   4        416.59        285.92       136.74 o                         
  30   2   4       3585.40       3939.50       432.98 o                         
  32   2   4       4631.97       4987.94       560.48 o                         
  34   2   4        594.25        978.51       642.03 o                         
 -35   3   4         34.81        -70.94       295.22 o                         
 -33   3   4       3591.11       4260.49       850.60 o                         
 -31   3   4       1179.44       1258.85       300.39 o                         
 -29   3   4          4.36       -215.31       215.31 o                         
 -27   3   4        339.57        335.41       166.65 o                         
 -25   3   4        975.47        859.34       144.62 o                         
 -23   3   4      24023.86      24073.99       794.41 o                         
 -21   3   4       2061.30       1911.15       236.42 o                         
 -19   3   4      10309.84      10941.50       452.01 o                         
 -17   3   4       1357.79        965.36       105.16 o                         
 -15   3   4       1387.17       1160.27       108.29 o                         
 -13   3   4       1824.70       1377.24       131.27 o                         
 -11   3   4         33.39        180.19        63.59 o                         
  -9   3   4       3876.57       3771.67       173.21 o                         
  -7   3   4        314.43        235.73        48.02 o                         
  -5   3   4       4213.21       3949.00       183.35 o                         
  -3   3   4         42.60         80.14        37.58 o                         
  -1   3   4        102.09         91.24        37.16 o                         
   1   3   4       3004.85       2993.21       129.70 o                         
   3   3   4        625.33        654.54        60.16 o                         
   5   3   4         32.15         31.61        23.39 o                         
   7   3   4      14128.53      15023.15       278.82 o                         
   9   3   4      32177.64      32327.28       684.87 o                         
  11   3   4       7995.91       8396.06       260.98 o                         
  13   3   4       2334.50       2262.48       203.41 o                         
  15   3   4         14.15         19.50        52.86 o                         
  17   3   4        290.43        307.21        68.93 o                         
  19   3   4       1866.05       1542.15       264.26 o                         
  21   3   4      16388.48      16211.08       695.91 o                         
  23   3   4       4397.23       4687.12       396.58 o                         
  25   3   4        212.64        213.99       132.47 o                         
  27   3   4        477.83        506.87       156.02 o                         
  29   3   4         44.04       -158.10       215.18 o                         
  31   3   4       2583.91       3333.91      1057.80 o                         
 -32   4   4         93.42       -203.68       318.26 o                         
 -30   4   4        257.50         24.99       262.03 o                         
 -28   4   4        627.88        391.97       250.38 o                         
 -26   4   4         55.38        -15.20       140.00 o                         
 -24   4   4      13357.60      13267.57       652.78 o                         
 -22   4   4      22940.37      24299.58       848.44 o                         
 -20   4   4      21461.16      20813.99      1185.92 o                         
 -18   4   4        304.37        208.70        52.27 o                         
 -16   4   4       4865.62       4713.91       223.42 o                         
 -14   4   4       2555.47       2620.84       142.63 o                         
 -12   4   4       6168.27       6333.99       301.82 o                         
 -10   4   4      24535.52      23361.39       551.43 o                         
  -8   4   4      31386.88      30570.71       898.95 o                         
  -6   4   4      24222.78      24635.04       573.71 o                         
  -4   4   4       1296.92       1286.60       114.86 o                         
  -2   4   4      83891.30      88529.96       989.58 o                         
   0   4   4       3455.93       3211.15       148.88 o                         
   2   4   4        587.20        603.49        62.54 o                         
   4   4   4        172.54        232.32        44.10 o                         
   6   4   4      10034.49      10619.53       270.91 o                         
   8   4   4       2672.70       2307.19       112.04 o                         
  10   4   4      18406.68      17975.87       668.63 o                         
  12   4   4       4018.15       3977.00       194.48 o                         
  14   4   4       4014.49       3695.52       189.67 o                         
  16   4   4      11631.80      11119.64       563.40 o                         
  18   4   4         19.22        131.43       112.11 o                         
  20   4   4      12159.58      11591.24       589.55 o                         
  22   4   4      16052.45      17047.98       750.79 o                         
  24   4   4      16655.20      18385.08       952.83 o                         
  26   4   4        291.06         75.06       204.88 o                         
  28   4   4        278.89         59.33       152.01 o                         
  30   4   4       2398.21       2425.01       903.09 o                         
 -31   5   4        274.13        193.28       187.66 o                         
 -29   5   4        690.21        521.84       243.15 o                         
 -27   5   4       3768.76       3629.90       705.16 o                         
 -25   5   4        400.50        279.73       161.20 o                         
 -23   5   4      15733.29      18395.98       959.50 o                         
 -21   5   4          9.05          4.91       136.49 o                         
 -19   5   4         30.57        -49.12        81.40 o                         
 -17   5   4       8385.08       7902.29       411.17 o                         
 -15   5   4      14418.80      13090.42       583.31 o                         
 -13   5   4         12.64         30.43        52.55 o                         
 -11   5   4      12330.64      10299.58       829.41 o                         
  -9   5   4      51951.22      52140.98       802.99 o                         
  -7   5   4      16836.88      17107.22       606.10 o                         
  -5   5   4        651.26        560.54        76.43 o                         
  -3   5   4      83282.66      82231.27      2047.92 o                         
  -1   5   4         13.70        -15.87        37.65 o                         
   1   5   4       2104.65       1658.17       115.16 o                         
   3   5   4       4142.16       3932.49       215.54 o                         
   5   5   4       6637.65       7303.74       285.61 o                         
   7   5   4        406.88        334.25        59.46 o                         
   9   5   4        504.89        425.99        64.18 o                         
  11   5   4      10237.59      10110.77       416.03 o                         
  13   5   4       5797.27       4967.74       256.43 o                         
  15   5   4         43.06         22.05        65.84 o                         
  17   5   4      13322.92      13965.04       768.28 o                         
  19   5   4        567.91         38.51       160.68 o                         
  21   5   4       1402.03       1264.43       232.42 o                         
  23   5   4       8984.87       9980.45       658.65 o                         
  25   5   4        684.01        362.63       161.37 o                         
  27   5   4        530.33        317.55       183.57 o                         
  29   5   4        531.63        355.82       440.91 o                         
 -30   6   4        795.64       1475.73       508.54 o                         
 -28   6   4        201.90        147.68       328.47 o                         
 -26   6   4       2745.43       2544.07       553.62 o                         
 -24   6   4       1079.01        603.92       302.45 o                         
 -22   6   4      10613.38      11316.28       684.63 o                         
 -20   6   4       1374.62       1568.05       251.03 o                         
 -18   6   4       5400.05       5731.94       383.16 o                         
 -16   6   4      39502.68      43021.05      1023.38 o                         
 -14   6   4        566.32        465.47       126.59 o                         
 -12   6   4       8488.92       8678.13       624.91 o                         
 -10   6   4      19726.20      19474.76       445.12 o                         
  -8   6   4        773.85        513.47       128.69 o                         
  -6   6   4       1133.72       1098.24       109.75 o                         
  -4   6   4        274.64        169.45        52.28 o                         
  -2   6   4      33050.08      32588.20       579.31 o                         
   0   6   4        899.37        942.73        87.67 o                         
   2   6   4       1932.26       1878.74       157.09 o                         
   4   6   4       9587.65       9376.02       360.46 o                         
   6   6   4      29837.63      29518.21       595.53 o                         
   8   6   4       2245.23       2146.13       170.94 o                         
  10   6   4      24210.40      25167.34       823.69 o                         
  12   6   4        109.52        165.83        73.12 o                         
  14   6   4        714.87        552.00       116.09 o                         
  16   6   4       6404.83       7209.12       570.72 o                         
  18   6   4       5961.67       5541.07       515.82 o                         
  20   6   4         26.27         33.28       146.98 o                         
  22   6   4       2426.26       2293.35       340.96 o                         
  24   6   4       9298.58       8667.49       649.73 o                         
  26   6   4        787.59        959.52       241.67 o                         
 -27   7   4          3.17       -110.66       196.96 o                         
 -25   7   4        116.25        846.30       330.28 o                         
 -23   7   4       5343.06       5580.05       645.63 o                         
 -21   7   4       2946.89       2548.60       422.99 o                         
 -19   7   4       2515.35       2848.88       347.46 o                         
 -17   7   4        668.86        841.07       202.21 o                         
 -15   7   4       5323.23       4949.80       521.97 o                         
 -13   7   4         75.26       -144.76       144.76 o                         
 -11   7   4      33294.79      32143.02      1270.03 o                         
  -9   7   4       2429.15       2208.62       333.06 o                         
  -7   7   4        943.80        887.48       197.79 o                         
  -5   7   4       3686.05       3551.52       353.38 o                         
  -3   7   4       4264.97       3925.28       269.90 o                         
  -1   7   4          2.76        -11.03        65.81 o                         
   1   7   4      10031.85       9466.20       368.70 o                         
   3   7   4       4896.36       4841.46       279.42 o                         
   5   7   4       1189.39       1091.78       132.02 o                         
   7   7   4      15703.72      16293.65       602.58 o                         
   9   7   4       9601.15       9162.48       492.64 o                         
  11   7   4       3505.10       3395.52       284.83 o                         
  13   7   4       2562.46       2777.39       308.73 o                         
  15   7   4          4.82        -86.97       114.59 o                         
  17   7   4       1200.64        917.20       151.02 o                         
  19   7   4       1120.71       1013.74       240.35 o                         
  21   7   4        793.12        906.52       204.60 o                         
  23   7   4       3991.68       4243.58       571.31 o                         
  25   7   4       1809.93       1492.81       525.03 o                         
  27   7   4        408.50       -344.22       344.22 o                         
 -24   8   4        716.95        647.83       427.37 o                         
 -22   8   4          6.90         61.61       190.47 o                         
 -20   8   4       1703.05       1274.02       410.77 o                         
 -18   8   4       4397.43       4045.19       452.58 o                         
 -16   8   4          3.84        141.47       213.85 o                         
 -14   8   4        995.04       1311.78       315.27 o                         
 -12   8   4       1431.93       1039.93       219.39 o                         
 -10   8   4      11969.27      12266.68       827.04 o                         
  -8   8   4        301.10         76.07       108.31 o                         
  -6   8   4         38.31        133.79        85.35 o                         
  -4   8   4       1206.16       1154.66       221.62 o                         
  -2   8   4        213.60        134.81       122.08 o                         
   0   8   4        499.38        304.48       209.13 o                         
   2   8   4         63.33         64.12       106.46 o                         
   4   8   4         85.49        109.26       179.76 o                         
   6   8   4       1248.86       1617.66       232.41 o                         
   8   8   4        886.74        969.05       202.29 o                         
  10   8   4        247.31        -22.56        80.51 o                         
  12   8   4        406.10        179.96       117.52 o                         
  14   8   4          1.63       -115.89       115.89 o                         
  16   8   4       1583.28       1637.11       258.48 o                         
  18   8   4        404.77        109.03       134.86 o                         
  20   8   4          1.27       -200.23       200.23 o                         
  22   8   4       1201.75       1008.92       687.47 o                         
 -19   9   4          2.12        309.41       266.87 o                         
 -17   9   4        789.03       1118.72       372.51 o                         
 -15   9   4         43.58         95.89       149.06 o                         
 -13   9   4         78.04        118.59       138.92 o                         
 -11   9   4       1093.42       1150.27       236.73 o                         
  -9   9   4       5158.82       4897.57       488.84 o                         
  -7   9   4         98.80          2.96       105.74 o                         
  -5   9   4          3.05        -52.15       131.68 o                         
  -3   9   4        595.49        235.88       205.26 o                         
  -1   9   4       1209.72       1364.19       313.20 o                         
   1   9   4        115.89          4.12       139.84 o                         
   3   9   4       2691.52       3315.35       502.98 o                         
   5   9   4       1556.90       2008.92       323.50 o                         
   7   9   4       1135.32       1668.60       307.64 o                         
   9   9   4        230.97         42.90       182.45 o                         
  11   9   4        185.79        276.83       222.47 o                         
  13   9   4        379.58        307.93       200.15 o                         
 -16  10   4       2208.77        823.81       438.98 o                         
 -14  10   4         46.35         48.81       203.05 o                         
 -12  10   4        354.06        539.46       368.39 o                         
 -10  10   4       2043.48       2409.54       773.53 o                         
  -8  10   4       2246.37       2014.28       411.03 o                         
  -6  10   4        391.81        281.51       162.98 o                         
  -4  10   4       5058.29       6412.09       820.80 o                         
  -2  10   4       1228.74        951.47       291.39 o                         
   0  10   4       1008.21        492.58       198.54 o                         
   2  10   4        943.29       1031.43       326.51 o                         
   4  10   4       3655.59       3004.59       681.67 o                         
   6  10   4        162.30        -44.48       156.26 o                         
   8  10   4        140.46       -239.79       388.70 o                         
  10  10   4       1885.83       2349.59       746.46 o                         
  12  10   4         54.12       -235.93       235.93 o                         
 -39   1   5         46.42         -1.93       158.57 o                         
 -37   1   5        177.20        328.21       144.65 o                         
 -35   1   5       7389.58       8148.54       817.15 o                         
 -33   1   5        279.92       -229.16       229.16 o                         
 -31   1   5        400.82         82.18       126.74 o                         
 -29   1   5       5299.77       5123.07       488.36 o                         
 -27   1   5      14077.30      13413.62       771.98 o                         
 -25   1   5          3.02          4.07        89.38 o                         
 -23   1   5       1433.56       1313.28       211.93 o                         
 -21   1   5       2358.86       2174.30       269.42 o                         
 -19   1   5        157.50        181.88        81.95 o                         
 -17   1   5        448.72        482.99       114.16 o                         
 -15   1   5     113273.18     110819.16      1078.95 o                         
 -13   1   5      10942.02      10315.62       310.17 o                         
 -11   1   5      68835.40      69893.69      1973.32 o                         
  -9   1   5      17420.22      16457.81       413.87 o                         
  -7   1   5       6086.70       5637.89       239.81 o                         
  -5   1   5        316.79        330.72        47.55 o                         
  -3   1   5     105733.84     102444.93       886.29 o                         
  -1   1   5      15534.67      15765.85       830.57 o                         
   1   1   5      39416.68      42433.45      1533.92 o                         
   3   1   5      50171.36      49811.44       609.91 o                         
   5   1   5       5304.81       4887.25       165.10 o                         
   7   1   5      13219.39      12878.87       361.41 o                         
   9   1   5       3983.84       4405.40       168.86 o                         
  11   1   5      28858.37      30617.18       460.51 o                         
  13   1   5          0.29        -39.07        39.07 o                         
  15   1   5         70.47         15.48        42.13 o                         
  17   1   5      28353.02      28394.69       541.39 o                         
  19   1   5       2761.80       2657.93       189.17 o                         
  21   1   5       6144.37       6266.60       414.08 o                         
  23   1   5       5269.80       4955.94       378.35 o                         
  25   1   5       1133.26       1135.66       202.80 o                         
  27   1   5       1206.02        737.65       157.40 o                         
  29   1   5       2452.36       2152.72       268.16 o                         
  31   1   5       1433.20       1086.76       195.80 o                         
  33   1   5       1116.08        355.56       653.63 o                         
 -38   2   5         26.83        475.43       233.56 o                         
 -36   2   5       5216.78       5858.57       718.32 o                         
 -34   2   5       1405.78       1709.31       413.26 o                         
 -32   2   5       1587.55       1983.92       406.59 o                         
 -30   2   5      13250.35      14763.58      1053.52 o                         
 -28   2   5      15703.64      14760.13       883.69 o                         
 -26   2   5       8629.36       8639.99       521.41 o                         
 -24   2   5       2843.90       3137.19       293.53 o                         
 -22   2   5      29001.49      29786.33       872.16 o                         
 -20   2   5       1997.62       1869.70       250.42 o                         
 -18   2   5      24320.09      23455.07      1347.76 o                         
 -16   2   5      62745.25      60493.67       965.12 o                         
 -14   2   5        772.49        748.14       107.82 o                         
 -12   2   5       2214.14       1639.62       156.24 o                         
 -10   2   5      49179.06      50787.93       822.39 o                         
  -8   2   5       6305.75       5961.50       312.06 o                         
  -6   2   5      26172.91      26557.84       453.64 o                         
  -4   2   5       9085.46       9655.89       286.75 o                         
  -2   2   5      47105.55      44133.38       487.82 o                         
   0   2   5      50109.58      51279.54       846.18 o                         
   2   2   5      11053.53      11561.67       251.45 o                         
   4   2   5     273959.62     281371.00      2215.74 o                         
   6   2   5       7493.70       7439.89       192.06 o                         
   8   2   5         10.26         31.19        31.82 o                         
  10   2   5     139656.64     144223.23      2154.77 o                         
  12   2   5       1828.19       1854.48       146.26 o                         
  14   2   5        144.02         96.62        46.15 o                         
  16   2   5      12143.69      12123.46       486.60 o                         
  18   2   5      16289.45      16536.78       482.58 o                         
  20   2   5        642.34        664.99       132.67 o                         
  22   2   5       9088.76       9180.59       514.73 o                         
  24   2   5      19849.03      21068.00       818.21 o                         
  26   2   5        347.30        186.19       126.62 o                         
  28   2   5       2216.04       1287.42       284.32 o                         
  30   2   5       9888.57      10944.15       727.92 o                         
  32   2   5         12.32        -80.19       235.93 o                         
  34   2   5          3.45       -593.68       593.68 o                         
 -37   3   5        444.57        257.20       288.14 o                         
 -35   3   5       4314.25       5014.74       668.00 o                         
 -33   3   5         11.61       -167.06       167.06 o                         
 -31   3   5          0.59        -13.81       138.82 o                         
 -29   3   5      16106.18      16957.87      1124.52 o                         
 -27   3   5       4516.29       4718.00       570.55 o                         
 -25   3   5       2410.38       2713.81       393.65 o                         
 -23   3   5       8980.47       8680.77       540.17 o                         
 -21   3   5       4143.24       3912.35       339.81 o                         
 -19   3   5      21839.79      21114.16       662.42 o                         
 -17   3   5       2504.34       2665.41       198.61 o                         
 -15   3   5      14455.99      13213.53       427.86 o                         
 -13   3   5      46143.67      49344.52      1335.75 o                         
 -11   3   5        612.60        717.87        78.92 o                         
  -9   3   5      70439.45      70701.79       874.06 o                         
  -7   3   5      39943.38      41793.77      1048.75 o                         
  -5   3   5        498.01        502.76        55.97 o                         
  -3   3   5      11518.43      11358.42       311.74 o                         
  -1   3   5      30829.97      31759.81       402.95 o                         
   1   3   5       3529.74       3641.42       120.91 o                         
   3   3   5      22739.26      22326.93       355.70 o                         
   5   3   5     122253.27     121288.53       938.52 o                         
   7   3   5         68.13         75.39        30.78 o                         
   9   3   5      73071.73      77188.76      1105.08 o                         
  11   3   5      42754.05      40914.34      1385.85 o                         
  13   3   5       9800.92       9650.35       432.30 o                         
  15   3   5        767.24        798.49       103.30 o                         
  17   3   5       2716.68       2974.41       200.53 o                         
  19   3   5         32.86        -81.41        81.41 o                         
  21   3   5      10312.54      10952.56       576.59 o                         
  23   3   5       1380.36       1598.58       230.93 o                         
  25   3   5      14075.54      14869.83       880.21 o                         
  27   3   5       1182.78        826.53       201.03 o                         
  29   3   5         19.53       -126.52       282.86 o                         
  31   3   5       1083.91        879.89       578.21 o                         
 -34   4   5       2158.83       1692.03       517.09 o                         
 -32   4   5       2430.68       1803.95       861.52 o                         
 -30   4   5       5372.29       4779.71       835.60 o                         
 -28   4   5       7775.99       8142.79       715.13 o                         
 -26   4   5       7411.80       6233.09       593.58 o                         
 -24   4   5       7887.20       7803.61       501.85 o                         
 -22   4   5       1218.65        945.60       170.96 o                         
 -20   4   5        565.46        576.93       100.42 o                         
 -18   4   5        367.99        251.94        64.55 o                         
 -16   4   5      11358.08      11541.73       364.67 o                         
 -14   4   5       3348.91       3484.51       169.06 o                         
 -12   4   5      14395.23      14065.53       507.17 o                         
 -10   4   5       2587.32       2387.71       171.16 o                         
  -8   4   5       4379.88       4155.61       236.85 o                         
  -6   4   5      33115.45      34683.89       714.80 o                         
  -4   4   5      39579.78      40546.14       663.24 o                         
  -2   4   5      18974.77      18132.97       438.72 o                         
   0   4   5       9051.68       9907.16       269.44 o                         
   2   4   5      10309.43      10079.87       365.72 o                         
   4   4   5       6173.09       5797.20       174.45 o                         
   6   4   5        831.42       1016.72        75.27 o                         
   8   4   5       7359.95       7208.16       247.83 o                         
  10   4   5        886.38        996.78        85.70 o                         
  12   4   5       9347.22       9251.69       303.87 o                         
  14   4   5       2699.40       2648.65       266.47 o                         
  16   4   5        196.22        229.31        66.15 o                         
  18   4   5       8615.73       8282.71       481.48 o                         
  20   4   5       6012.77       6018.23       426.85 o                         
  22   4   5        661.79        402.79       144.68 o                         
  24   4   5       2331.97       2315.81       348.44 o                         
  26   4   5       2512.49       2017.59       405.29 o                         
  28   4   5        676.73        748.73       283.03 o                         
  30   4   5       2035.68       3616.25      1108.08 o                         
 -31   5   5        550.19        474.25       323.51 o                         
 -29   5   5       1048.31       1628.29       393.18 o                         
 -27   5   5       1526.39       1415.84       366.72 o                         
 -25   5   5       4079.41       3888.51       529.56 o                         
 -23   5   5        187.79        138.59       123.46 o                         
 -21   5   5        286.08        233.59        85.97 o                         
 -19   5   5         66.61         76.38        84.58 o                         
 -17   5   5      11264.67      11821.63       428.62 o                         
 -15   5   5        426.75        276.58        83.25 o                         
 -13   5   5       4521.39       5035.61       377.37 o                         
 -11   5   5        500.41        365.88        56.90 o                         
  -9   5   5       2007.58       2084.40       199.02 o                         
  -7   5   5        452.06        536.86        83.24 o                         
  -5   5   5       4409.50       4669.86       236.94 o                         
  -3   5   5      30103.13      31809.03       907.15 o                         
  -1   5   5       5070.67       5286.10       312.13 o                         
   1   5   5        331.40        281.21        47.22 o                         
   3   5   5      20692.73      20612.14       502.29 o                         
   5   5   5      13993.65      15045.82       418.30 o                         
   7   5   5        242.69        140.08        39.15 o                         
   9   5   5       4490.67       4537.19       204.04 o                         
  11   5   5        434.16        303.61        51.05 o                         
  13   5   5       1212.32        826.88       104.77 o                         
  15   5   5         80.91         42.78       101.13 o                         
  17   5   5       4621.20       4230.15       427.18 o                         
  19   5   5       1625.51       1813.76       266.52 o                         
  21   5   5       1149.66        853.22       187.35 o                         
  23   5   5        360.27        369.46       162.51 o                         
  25   5   5       1613.77       1103.67       205.97 o                         
  27   5   5         47.88        306.27       211.66 o                         
 -30   6   5       4569.71       4572.86       655.66 o                         
 -28   6   5        320.20        133.36       166.00 o                         
 -26   6   5        613.04        398.45       234.96 o                         
 -24   6   5         46.31        170.31       162.68 o                         
 -22   6   5       3175.03       3183.78       430.11 o                         
 -20   6   5       1817.27       2073.13       235.85 o                         
 -18   6   5        394.90        316.32       195.62 o                         
 -16   6   5       7141.53       7511.96       483.66 o                         
 -14   6   5      10079.21      10711.38       625.14 o                         
 -12   6   5       7631.82       8072.66       528.40 o                         
 -10   6   5        666.27        461.88        72.36 o                         
  -8   6   5        969.37       1064.41       128.70 o                         
  -6   6   5        266.67        215.13        61.74 o                         
  -4   6   5         10.61        -43.82        43.82 o                         
  -2   6   5       1920.48       1881.42       162.40 o                         
   0   6   5          2.27        -16.81        24.17 o                         
   2   6   5       2077.34       2058.88       166.44 o                         
   4   6   5        283.86        275.40        65.71 o                         
   6   6   5       8620.53       8647.77       361.07 o                         
   8   6   5       2120.43       2296.01       209.55 o                         
  10   6   5       2885.85       2859.89       240.34 o                         
  12   6   5        410.57        314.81        85.46 o                         
  14   6   5        991.30        759.52       156.04 o                         
  16   6   5        912.69        953.18       181.11 o                         
  18   6   5       7048.37       7233.74       605.04 o                         
  20   6   5       1634.67       1105.29       231.73 o                         
  22   6   5        282.75        351.90       159.60 o                         
  24   6   5        809.61       1008.32       219.60 o                         
  26   6   5       1859.97       1994.77       417.05 o                         
 -27   7   5         68.09        -27.70       306.73 o                         
 -25   7   5        777.44        194.59       137.28 o                         
 -23   7   5       2108.76       1695.96       672.97 o                         
 -21   7   5       4515.97       4577.56       462.80 o                         
 -19   7   5        256.13        129.30       124.25 o                         
 -17   7   5        584.45        570.43       177.06 o                         
 -15   7   5       7593.29       8024.23       574.93 o                         
 -13   7   5        752.00       1034.97       235.81 o                         
 -11   7   5       1156.89       1465.03       277.78 o                         
  -9   7   5       3210.96       3446.19       423.39 o                         
  -7   7   5        566.64        577.52       173.24 o                         
  -5   7   5         34.06        -80.70        80.70 o                         
  -3   7   5       2952.05       2946.89       255.50 o                         
  -1   7   5      20026.84      20295.89       712.69 o                         
   1   7   5       1460.06       1103.97       148.21 o                         
   3   7   5       1525.03       1223.20       130.56 o                         
   5   7   5      14249.62      15580.02       505.59 o                         
   7   7   5       9132.28       9179.52       450.92 o                         
   9   7   5       1718.23       1729.27       222.73 o                         
  11   7   5       6026.89       6707.93       402.38 o                         
  13   7   5       1785.35       1342.97       207.03 o                         
  15   7   5       3769.31       3869.04       370.55 o                         
  17   7   5        200.27         98.94       183.58 o                         
  19   7   5       1848.18       1974.26       350.30 o                         
  21   7   5        206.42        310.12       177.52 o                         
  23   7   5        141.27        140.48       174.73 o                         
  25   7   5       1168.99       1802.32       703.91 o                         
 -24   8   5         19.04        448.65       514.40 o                         
 -22   8   5       7037.43       7081.47       759.96 o                         
 -20   8   5       2945.04       2964.42       998.70 o                         
 -18   8   5        659.47        752.89       210.27 o                         
 -16   8   5       2142.55       1957.68       345.20 o                         
 -14   8   5         12.03       -221.19       221.19 o                         
 -12   8   5       1137.86        835.03       251.51 o                         
 -10   8   5       1538.52       1882.78       347.96 o                         
  -8   8   5       9434.66      10461.16       671.95 o                         
  -6   8   5       1203.20       1196.85       236.64 o                         
  -4   8   5         38.98         25.27       101.32 o                         
  -2   8   5      17458.09      16783.60       817.58 o                         
   0   8   5       2813.46       2370.29       270.49 o                         
   2   8   5       1709.49       1091.67       196.64 o                         
   4   8   5      11259.04      12858.27       637.34 o                         
   6   8   5        357.79        422.78       112.28 o                         
   8   8   5        354.33        222.46       110.71 o                         
  10   8   5       9737.25       9611.43       746.41 o                         
  12   8   5       5531.77       5828.24       500.32 o                         
  14   8   5       4953.02       4853.63       615.70 o                         
  16   8   5        593.37        509.92       151.56 o                         
  18   8   5       4580.69       4720.05       512.06 o                         
  20   8   5       1165.72        976.71       274.69 o                         
  22   8   5        866.67       1854.54       732.92 o                         
 -19   9   5         18.10        541.47       351.96 o                         
 -17   9   5         36.02        -21.58       287.69 o                         
 -15   9   5        218.32         33.90       122.03 o                         
 -13   9   5         14.92         95.16        96.58 o                         
 -11   9   5         75.67         26.54       107.80 o                         
  -9   9   5      10867.05      10928.72       739.59 o                         
  -7   9   5        164.32        251.70       118.77 o                         
  -5   9   5       3485.88       3811.70       423.22 o                         
  -3   9   5      15015.67      17590.58      1110.16 o                         
  -1   9   5       1394.87        954.16       252.68 o                         
   1   9   5         28.23        347.44       358.42 o                         
   3   9   5       3056.85       3498.37       422.01 o                         
   5   9   5       2419.79       2279.16       337.01 o                         
   7   9   5       1836.96       2074.26       319.47 o                         
   9   9   5          9.43       -100.74       329.72 o                         
  11   9   5       4601.86       4014.97       657.23 o                         
 -16  10   5        207.21        620.76       392.57 o                         
 -14  10   5       1372.62       1356.28       398.14 o                         
 -12  10   5         36.64         87.92       160.51 o                         
 -10  10   5        102.28       -305.54       305.54 o                         
  -8  10   5        879.06        747.50       373.23 o                         
  -6  10   5         26.78        265.29       212.31 o                         
  -4  10   5        357.66        292.91       241.73 o                         
  -2  10   5       8870.16       9703.01      1037.07 o                         
   0  10   5        457.29        247.14       203.05 o                         
   2  10   5        940.12        707.78       431.24 o                         
   4  10   5       2589.43       2181.35       628.49 o                         
   6  10   5        240.48        303.61       286.21 o                         
   8  10   5         19.91       -305.54       340.35 o                         
  10  10   5        549.75        508.60       524.07 o                         
 -36   0   6       6501.64       7144.63       934.64 o                         
 -34   0   6       2033.57       1192.44       395.50 o                         
 -32   0   6       1873.32       1432.55       380.00 o                         
 -30   0   6         43.53       -196.71       215.62 o                         
 -28   0   6      26363.73      24745.07      1502.34 o                         
 -26   0   6        935.24        653.22       324.88 o                         
 -24   0   6       6666.96       6993.95       710.82 o                         
 -22   0   6      27834.29      26460.03      1334.89 o                         
 -20   0   6      26072.60      23633.04      1431.03 o                         
 -18   0   6      22779.60      22407.77      1087.73 o                         
 -16   0   6      63840.87      59342.06      3552.43 o                         
 -14   0   6      51574.94      44091.71      1098.15 o                         
 -12   0   6      44734.19      45339.39      1136.88 o                         
 -10   0   6      91171.52      94473.79      1154.01 o                         
  -8   0   6      31078.33      30551.96       594.76 o                         
  -6   0   6        310.16        262.40        59.46 o                         
  -4   0   6      17459.06      18656.69       581.41 o                         
  -2   0   6     282941.50     267573.19      2976.62 o                         
   0   0   6      28775.03      33888.08      1870.01 o                         
   2   0   6         32.69         51.22        43.08 o                         
   4   0   6       1148.80       1130.86       112.30 o                         
   6   0   6        283.20        538.24        76.09 o                         
   8   0   6      28140.32      30605.67       462.37 o                         
  10   0   6      15069.41      17268.55       545.13 o                         
  12   0   6      89723.05      86103.20      1653.25 o                         
  14   0   6       6220.10       6670.58       262.61 o                         
  16   0   6       1082.89        985.49       181.84 o                         
  18   0   6     168890.59     173876.95      2584.83 o                         
  20   0   6       8172.37       8380.30       595.39 o                         
  22   0   6        297.22        327.86       133.87 o                         
  24   0   6       5113.92       4678.67       482.01 o                         
  26   0   6         34.29        107.58       100.52 o                         
  28   0   6        941.94        792.88       403.39 o                         
  30   0   6        168.21        384.42       227.22 o                         
  32   0   6       9270.28      11025.32      1296.79 o                         
 -39   1   6         29.34        250.57       447.68 o                         
 -37   1   6       1081.69       1343.47       332.35 o                         
 -35   1   6        320.02        224.25       303.61 o                         
 -33   1   6        737.38        696.03       214.65 o                         
 -31   1   6       5547.54       5013.31       560.55 o                         
 -29   1   6       7876.94       7433.91       648.82 o                         
 -27   1   6      14637.39      13989.89       691.38 o                         
 -25   1   6        365.09        315.21        92.86 o                         
 -23   1   6       3009.35       2799.60       275.92 o                         
 -21   1   6      36270.07      36208.77      1060.03 o                         
 -19   1   6       1766.26       1716.94       212.10 o                         
 -17   1   6       3729.64       3234.52       283.99 o                         
 -15   1   6      92421.30      90591.70      1542.43 o                         
 -13   1   6      39612.51      39392.40       933.87 o                         
 -11   1   6      13360.85      14365.63       373.15 o                         
  -9   1   6       2942.68       3114.41       162.91 o                         
  -7   1   6      30026.88      29224.06       518.61 o                         
  -5   1   6         69.47        163.67        35.85 o                         
  -3   1   6       2374.30       2097.02       106.23 o                         
  -1   1   6       1737.53       1618.05       153.57 o                         
   1   1   6      70583.29      70293.02      1655.76 o                         
   3   1   6       1430.89       1434.91       102.04 o                         
   5   1   6      73311.05      71561.07      1082.35 o                         
   7   1   6        789.47       1208.43       110.58 o                         
   9   1   6         63.46         69.67        42.31 o                         
  11   1   6      32698.30      33923.07       580.39 o                         
  13   1   6       4298.36       3904.75       196.39 o                         
  15   1   6       4932.13       4653.85       212.56 o                         
  17   1   6      28039.80      28138.43       870.54 o                         
  19   1   6      34008.36      35509.80       715.38 o                         
  21   1   6       1047.84        782.31       133.46 o                         
  23   1   6        343.77        211.79       104.51 o                         
  25   1   6       1244.32       1369.40       219.02 o                         
  27   1   6        887.98        377.34        93.18 o                         
  29   1   6        556.94        508.88       174.84 o                         
  31   1   6       2350.14       2579.95       310.69 o                         
  33   1   6        220.56         15.48       233.99 o                         
 -40   2   6        100.96       1073.27       607.22 o                         
 -38   2   6          7.25        108.90       210.79 o                         
 -36   2   6        326.34         93.33       211.83 o                         
 -34   2   6        368.90        479.67       299.90 o                         
 -32   2   6       1198.35       1575.02       448.65 o                         
 -30   2   6        314.94       -403.99       523.10 o                         
 -28   2   6       3074.57       2785.13       378.43 o                         
 -26   2   6       9368.49       9948.41       533.57 o                         
 -24   2   6        566.29        573.63       161.41 o                         
 -22   2   6       2427.28       2404.63       307.96 o                         
 -20   2   6       3079.08       3382.02       354.56 o                         
 -18   2   6       5718.79       5779.74       355.11 o                         
 -16   2   6      37932.56      38462.91       768.76 o                         
 -14   2   6       2618.96       2064.25       175.49 o                         
 -12   2   6      13627.75      15886.43       423.00 o                         
 -10   2   6       6540.86       6750.69       331.34 o                         
  -8   2   6      11783.86      11855.29       349.68 o                         
  -6   2   6      10181.09       9995.00       313.56 o                         
  -4   2   6       3330.22       3589.09       184.55 o                         
  -2   2   6        223.74        184.22        32.16 o                         
   0   2   6       9513.74       9387.55       206.07 o                         
   2   2   6      68220.48      69112.66      1063.32 o                         
   4   2   6       1755.82       1629.38        90.44 o                         
   6   2   6       8890.31       7657.79       185.11 o                         
   8   2   6       6798.96       6739.87       339.28 o                         
  10   2   6       6803.74       6596.23       302.35 o                         
  12   2   6        281.32        216.41        60.41 o                         
  14   2   6       5595.29       5169.28       289.69 o                         
  16   2   6       2212.47       2196.51       232.25 o                         
  18   2   6       1199.95       1136.60       155.96 o                         
  20   2   6       3223.35       3132.59       268.66 o                         
  22   2   6        327.29        317.85        88.36 o                         
  24   2   6       4099.28       3557.53       425.39 o                         
  26   2   6       3347.78       3560.50       435.40 o                         
  28   2   6         65.45        -21.95       194.80 o                         
  30   2   6        119.91        -25.32       124.93 o                         
  32   2   6        555.71        235.72       382.90 o                         
 -37   3   6         63.94        431.24       359.69 o                         
 -35   3   6        232.13          9.66       221.32 o                         
 -33   3   6        926.89        920.44       263.86 o                         
 -31   3   6        613.22        634.10       235.54 o                         
 -29   3   6       4864.04       4454.07       559.04 o                         
 -27   3   6        724.86        747.09       327.14 o                         
 -25   3   6       9062.42       8940.66       807.55 o                         
 -23   3   6       1376.66       1156.85       196.27 o                         
 -21   3   6      11067.01      11075.59       574.53 o                         
 -19   3   6       2595.88       2485.70       241.24 o                         
 -17   3   6        156.54         78.33        55.79 o                         
 -15   3   6       6942.10       6776.21       336.01 o                         
 -13   3   6       1806.26       1756.37       150.47 o                         
 -11   3   6      14095.76      14681.69       432.86 o                         
  -9   3   6        414.89        477.13        65.41 o                         
  -7   3   6      25210.38      25369.90       506.92 o                         
  -5   3   6      11039.18      11688.03       266.31 o                         
  -3   3   6       1139.81        932.71        73.64 o                         
  -1   3   6       4957.09       5416.34       169.51 o                         
   1   3   6       5269.48       5949.25       180.80 o                         
   3   3   6      12128.42      11535.80       294.64 o                         
   5   3   6       3093.76       3706.49       161.99 o                         
   7   3   6      25247.67      25528.05       395.11 o                         
   9   3   6       1484.89       1846.38       131.49 o                         
  11   3   6      15506.14      14570.53       533.62 o                         
  13   3   6        661.02        748.45        89.81 o                         
  15   3   6       6693.35       6585.48       282.86 o                         
  17   3   6       1173.35       1270.11       180.32 o                         
  19   3   6       3937.72       3908.63       338.96 o                         
  21   3   6        503.84        294.48       120.23 o                         
  23   3   6        107.34        -89.56       111.06 o                         
  25   3   6       1935.56       1461.03       489.86 o                         
  27   3   6       1590.88       1669.92       309.29 o                         
  29   3   6       3362.22       3606.00       567.79 o                         
  31   3   6        211.03       -255.26       305.54 o                         
 -34   4   6         40.22         23.40       251.86 o                         
 -32   4   6         15.44         40.83       121.72 o                         
 -30   4   6        178.53        761.79       620.76 o                         
 -28   4   6      23919.21      24150.17      1489.89 o                         
 -26   4   6        244.02        295.90        87.63 o                         
 -24   4   6        935.96        629.63       141.60 o                         
 -22   4   6      50080.57      51309.56      1367.27 o                         
 -20   4   6       1787.69       1846.82       169.86 o                         
 -18   4   6       3614.60       3733.69       284.16 o                         
 -16   4   6         28.14         25.90        44.11 o                         
 -14   4   6       8855.38       9073.29       317.97 o                         
 -12   4   6      23677.88      23964.89       654.70 o                         
 -10   4   6      14055.11      14950.59       474.53 o                         
  -8   4   6      48025.33      49986.60      1625.34 o                         
  -6   4   6         23.64        -30.80        56.09 o                         
  -4   4   6         38.86         65.62        44.30 o                         
  -2   4   6       5014.19       4855.11       235.36 o                         
   0   4   6      51136.18      53701.64       628.87 o                         
   2   4   6       9149.75      10473.36       326.01 o                         
   4   4   6      71904.34      75076.84       757.19 o                         
   6   4   6       7790.19       7382.13       222.09 o                         
   8   4   6        231.15        234.66        42.46 o                         
  10   4   6       3382.66       3492.94       170.71 o                         
  12   4   6      23388.35      24117.29       631.95 o                         
  14   4   6        205.85        109.63        94.41 o                         
  16   4   6       3767.81       3903.76       432.92 o                         
  18   4   6       5659.38       5869.92       415.18 o                         
  20   4   6        294.72        174.09        77.88 o                         
  22   4   6       4576.83       4579.34       460.04 o                         
  24   4   6       3926.20       4378.85       474.23 o                         
  26   4   6       1422.12        892.82       444.10 o                         
  28   4   6         12.50        140.76       399.38 o                         
 -33   5   6       5145.96       5905.24       948.43 o                         
 -31   5   6       1712.87       1052.33       278.79 o                         
 -29   5   6       1876.26       1791.03       544.44 o                         
 -27   5   6        776.46        698.09       225.32 o                         
 -25   5   6       1942.70       2101.13       296.86 o                         
 -23   5   6       3237.57       3568.07       346.11 o                         
 -21   5   6      33545.41      37478.21      1223.31 o                         
 -19   5   6      10507.65      10609.28       633.55 o                         
 -17   5   6        262.64        178.85        60.97 o                         
 -15   5   6      10886.21      10685.30       455.66 o                         
 -13   5   6      13787.06      13255.70       495.92 o                         
 -11   5   6       9500.63       9485.15       389.01 o                         
  -9   5   6       7900.64       7497.66       434.37 o                         
  -7   5   6      26671.08      28243.76      1059.13 o                         
  -5   5   6      38457.95      39638.37       730.47 o                         
  -3   5   6       8700.55       8360.66       331.39 o                         
  -1   5   6      18371.22      18616.17       545.06 o                         
   1   5   6         17.45         12.48        39.01 o                         
   3   5   6       1241.97       1109.34        76.34 o                         
   5   5   6        816.50        643.35        89.99 o                         
   7   5   6         48.24         16.62        39.33 o                         
   9   5   6       2612.38       2729.44       136.99 o                         
  11   5   6      30698.47      32416.18       670.87 o                         
  13   5   6      41593.58      43930.31      1008.06 o                         
  15   5   6       3352.52       3250.48       296.23 o                         
  17   5   6      14655.21      15155.36       819.70 o                         
  19   5   6       9865.17      11082.38       652.92 o                         
  21   5   6       3161.13       3900.11       397.98 o                         
  23   5   6       6695.78       6798.92       548.36 o                         
  25   5   6       7698.52       8590.96       740.79 o                         
  27   5   6        108.26        942.10       719.38 o                         
 -30   6   6        398.87        878.04       282.92 o                         
 -28   6   6       3157.73       3327.79       545.26 o                         
 -26   6   6        788.43        606.86       305.27 o                         
 -24   6   6        336.87        231.38       204.40 o                         
 -22   6   6      11973.40      12741.20       683.23 o                         
 -20   6   6       7959.63       8533.28       494.00 o                         
 -18   6   6         11.52        107.49       108.22 o                         
 -16   6   6       8542.82       8094.78       554.15 o                         
 -14   6   6       5521.90       5300.27       435.43 o                         
 -12   6   6       1371.11       1515.76       178.53 o                         
 -10   6   6       3478.39       3635.08       294.95 o                         
  -8   6   6      13258.76      14806.74       513.06 o                         
  -6   6   6       7357.41       7011.56       326.80 o                         
  -4   6   6       4461.93       4346.45       276.89 o                         
  -2   6   6       5277.90       4908.75       272.78 o                         
   0   6   6       3223.40       2894.27       173.37 o                         
   2   6   6        560.58        498.70        77.22 o                         
   4   6   6       1359.28       1415.67       143.58 o                         
   6   6   6        370.33        310.28        75.05 o                         
   8   6   6      20873.74      21721.94       706.37 o                         
  10   6   6         56.37        -46.60        63.13 o                         
  12   6   6       9885.14      10837.55       473.50 o                         
  14   6   6       3810.47       3787.11       348.27 o                         
  16   6   6       4235.81       4658.87       390.29 o                         
  18   6   6       4779.76       5516.02       534.65 o                         
  20   6   6        992.12        677.65       261.30 o                         
  22   6   6         54.92        -38.24       168.67 o                         
  24   6   6        668.75        811.28       209.00 o                         
 -27   7   6         33.71        461.84       319.18 o                         
 -25   7   6        356.13        503.52       296.58 o                         
 -23   7   6       1641.73       2703.55       641.06 o                         
 -21   7   6       6122.59       7386.95       589.56 o                         
 -19   7   6         13.40        113.77       153.60 o                         
 -17   7   6          9.87        158.16       124.28 o                         
 -15   7   6       5427.73       6065.71       579.59 o                         
 -13   7   6        441.59        157.07       115.42 o                         
 -11   7   6       1093.67       1081.83       245.89 o                         
  -9   7   6      12810.99      13445.78       824.09 o                         
  -7   7   6        892.10        334.23       169.03 o                         
  -5   7   6       4632.17       4176.86       332.70 o                         
  -3   7   6       6067.10       5647.37       377.84 o                         
  -1   7   6       2767.67       2583.47       249.10 o                         
   1   7   6        843.65        724.59        96.42 o                         
   3   7   6       4824.60       4693.22       279.34 o                         
   5   7   6      12416.83      12263.59       458.60 o                         
   7   7   6        713.41        525.50        97.52 o                         
   9   7   6        173.64         -1.50        91.74 o                         
  11   7   6       7049.15       6778.03       469.84 o                         
  13   7   6         82.52         61.27        94.42 o                         
  15   7   6       1192.82        949.73       360.28 o                         
  17   7   6         47.64         63.22       140.48 o                         
  19   7   6        582.16        337.33       163.16 o                         
  21   7   6        923.11        993.61       252.78 o                         
  23   7   6       1979.36       2277.86       433.17 o                         
  25   7   6       7308.29       8613.24      1492.91 o                         
 -24   8   6       1917.34       2034.55       513.30 o                         
 -22   8   6        249.93        387.42       278.59 o                         
 -20   8   6       1556.94       1457.80       441.01 o                         
 -18   8   6        128.37        173.31       101.22 o                         
 -16   8   6        544.79        587.39       177.48 o                         
 -14   8   6        801.36        721.13       298.60 o                         
 -12   8   6        928.83        835.35       216.33 o                         
 -10   8   6       1677.26       1652.63       307.55 o                         
  -8   8   6       2319.00       2408.71       336.17 o                         
  -6   8   6       3047.15       2876.19       367.99 o                         
  -4   8   6         48.20         23.98       114.55 o                         
  -2   8   6       2973.63       2959.32       350.42 o                         
   0   8   6        458.73        399.38       118.14 o                         
   2   8   6        724.83        539.33       185.78 o                         
   4   8   6        737.94        472.58       124.03 o                         
   6   8   6        878.64        516.27       115.02 o                         
   8   8   6        140.47        269.75        87.11 o                         
  10   8   6         91.61       -130.03       130.03 o                         
  12   8   6        627.64        274.47       133.79 o                         
  14   8   6       1152.27       1689.53       322.39 o                         
  16   8   6        120.65         65.47       126.89 o                         
  18   8   6         10.68        -14.90       178.81 o                         
  20   8   6          0.08         87.58       288.15 o                         
  22   8   6         42.67       -290.07       305.54 o                         
 -19   9   6        758.96        204.99       233.99 o                         
 -17   9   6        315.60        128.80       147.41 o                         
 -15   9   6        420.91        117.07       191.65 o                         
 -13   9   6        599.02         54.28       148.90 o                         
 -11   9   6        476.26        248.42       152.09 o                         
  -9   9   6          8.91       -129.92       129.92 o                         
  -7   9   6       4034.22       4238.85       452.44 o                         
  -5   9   6         35.06         92.23       121.42 o                         
  -3   9   6       2925.73       2275.00       406.89 o                         
  -1   9   6        352.26        712.97       235.00 o                         
   1   9   6       2636.23       2312.88       393.70 o                         
   3   9   6        337.89        186.61       179.82 o                         
   5   9   6       2727.34       2408.89       335.66 o                         
   7   9   6       1151.67       1697.19       384.63 o                         
   9   9   6          0.49       -250.85       251.43 o                         
  11   9   6        388.60        885.95       345.97 o                         
 -16  10   6         81.87        214.03       192.10 o                         
 -14  10   6       2013.30       1687.65       419.80 o                         
 -12  10   6       1937.13       1257.92       338.52 o                         
 -10  10   6         51.24        582.08       429.31 o                         
  -8  10   6       1418.38       2198.79       520.82 o                         
  -6  10   6       1819.69       2346.27       530.57 o                         
  -4  10   6         50.42       -102.22       169.47 o                         
  -2  10   6       1890.88       2372.68       499.36 o                         
   0  10   6        586.43         83.15       243.66 o                         
   2  10   6         43.05       -408.04       408.04 o                         
   4  10   6        109.88       -379.03       379.03 o                         
   8  10   6         61.10        469.92       292.01 o                         
 -39   1   7       1182.00       1353.54       415.12 o                         
 -37   1   7        731.48        614.45       324.71 o                         
 -35   1   7       9692.43      11316.42      1206.29 o                         
 -33   1   7       7182.18       6722.62       657.45 o                         
 -31   1   7       1309.68        945.84       237.82 o                         
 -29   1   7       5258.47       4778.31       520.67 o                         
 -27   1   7        267.96         76.75       116.42 o                         
 -25   1   7          2.68        -55.79        76.58 o                         
 -23   1   7       1379.34       1036.13       188.57 o                         
 -21   1   7        316.81        290.71       154.17 o                         
 -19   1   7      38276.25      37365.63      1025.89 o                         
 -17   1   7       2915.58       2507.74       218.66 o                         
 -15   1   7       3673.44       3801.27       251.77 o                         
 -13   1   7      20653.41      20685.57       488.78 o                         
 -11   1   7      32652.47      34055.66       500.30 o                         
  -9   1   7       7308.41       6884.89       242.51 o                         
  -7   1   7         86.40         82.81        36.61 o                         
  -5   1   7       3012.97       3004.90       153.80 o                         
  -3   1   7      96558.67      96801.50       824.89 o                         
  -1   1   7      18375.71      17707.91       834.61 o                         
   1   1   7       8328.06       8984.71       467.19 o                         
   3   1   7        131.09        126.14        54.11 o                         
   5   1   7       5727.60       6350.31       199.18 o                         
   7   1   7        569.00        771.49       108.16 o                         
   9   1   7      39668.95      41890.80       774.62 o                         
  11   1   7        609.29        505.54        99.78 o                         
  13   1   7      21116.16      21013.03       516.12 o                         
  15   1   7        103.87        109.44        47.08 o                         
  17   1   7          0.18         67.94        52.59 o                         
  19   1   7       5893.92       6407.11       344.75 o                         
  21   1   7       4181.16       3893.16       343.02 o                         
  23   1   7       8575.27       8547.41       527.38 o                         
  25   1   7       1091.29        647.70       138.83 o                         
  27   1   7       1338.27       1353.37       212.60 o                         
  29   1   7       1401.81       1224.67       215.31 o                         
  31   1   7       1859.83       2533.99       389.77 o                         
  33   1   7        104.91         67.68       330.68 o                         
 -40   2   7       2415.30       2822.97       594.32 o                         
 -38   2   7       2205.30       2854.33       598.63 o                         
 -36   2   7        392.37        320.31       186.88 o                         
 -34   2   7       8371.82       7995.48      1034.24 o                         
 -32   2   7        152.68        313.02       569.51 o                         
 -30   2   7       2229.59       2633.34       388.85 o                         
 -28   2   7       7066.20       7153.43       610.09 o                         
 -26   2   7      14955.76      14275.01       824.68 o                         
 -24   2   7       1525.68       1419.24       243.11 o                         
 -22   2   7        986.80        803.53       186.57 o                         
 -20   2   7      24955.06      23847.61       769.68 o                         
 -18   2   7        307.76        167.55        91.45 o                         
 -16   2   7      11399.23      11255.55       426.76 o                         
 -14   2   7      31716.25      31075.46       683.85 o                         
 -12   2   7      13622.92      14315.96       479.20 o                         
 -10   2   7       7925.48       7751.25       335.96 o                         
  -8   2   7      42311.79      40808.91       791.61 o                         
  -6   2   7      18348.49      17020.04       385.75 o                         
  -4   2   7      23196.61      24955.36       573.82 o                         
  -2   2   7      26684.32      26886.88       372.33 o                         
   0   2   7      43747.62      41234.94       483.93 o                         
   2   2   7      19368.32      19490.11       409.73 o                         
   4   2   7       1230.58        852.77        74.68 o                         
   6   2   7      94602.40      95122.88      1238.53 o                         
   8   2   7       4814.81       4352.34       154.21 o                         
  10   2   7       4747.72       4767.68       197.58 o                         
  12   2   7       9431.50       8838.68       424.46 o                         
  14   2   7        557.12        370.53        71.91 o                         
  16   2   7       7025.91       7170.37       421.10 o                         
  18   2   7       3281.10       3468.05       299.26 o                         
  20   2   7      11515.47      11257.60       565.96 o                         
  22   2   7        319.77        104.89        93.39 o                         
  24   2   7          8.22        -11.99       128.47 o                         
  26   2   7      12725.62      12951.43       854.14 o                         
  28   2   7         94.64         -6.08       107.15 o                         
  30   2   7        163.12         88.55       152.13 o                         
  32   2   7       3599.43       5569.41      1400.09 o                         
 -37   3   7        294.70       -404.17       404.17 o                         
 -35   3   7       1274.94       1018.31       516.16 o                         
 -33   3   7       4022.60       3660.80       536.32 o                         
 -31   3   7       3699.33       3999.82       536.74 o                         
 -29   3   7       2191.80       2139.09       512.12 o                         
 -27   3   7      16999.29      17524.66      1399.88 o                         
 -25   3   7       2190.83       2047.10       282.42 o                         
 -23   3   7       8740.98       8770.56       556.25 o                         
 -21   3   7       6949.13       6802.77       405.76 o                         
 -19   3   7       7573.86       7617.82       442.71 o                         
 -17   3   7      16352.69      15680.47       545.71 o                         
 -15   3   7       6908.36       7472.99       378.54 o                         
 -13   3   7      56707.02      60934.20      1305.74 o                         
 -11   3   7       3088.32       3222.17       219.27 o                         
  -9   3   7      16737.03      17257.39       436.28 o                         
  -7   3   7      33090.77      31806.31       523.54 o                         
  -5   3   7      17227.91      17755.34       347.56 o                         
  -3   3   7       1184.54       1349.11        88.45 o                         
  -1   3   7      55466.39      54317.23      1092.90 o                         
   1   3   7      17229.44      17555.14       447.37 o                         
   3   3   7      19387.09      20481.54       427.10 o                         
   5   3   7     111835.55     116712.48      1913.55 o                         
   7   3   7      37211.66      38003.74       514.39 o                         
   9   3   7       6734.42       7258.18       298.72 o                         
  11   3   7       4624.55       4319.96       176.88 o                         
  13   3   7       3730.57       3590.79       227.73 o                         
  15   3   7       2746.08       2417.14       187.31 o                         
  17   3   7       4614.77       5315.06       389.63 o                         
  19   3   7      15940.92      15410.34       741.13 o                         
  21   3   7       3670.75       3762.48       413.33 o                         
  23   3   7        854.85        751.68       196.96 o                         
  25   3   7      14009.27      14437.32       884.06 o                         
  27   3   7       3341.07       3540.47       547.25 o                         
  29   3   7         37.92        -48.35       344.22 o                         
 -34   4   7       8521.52       9618.54      1220.79 o                         
 -32   4   7        765.58        211.23       308.19 o                         
 -30   4   7        515.53        418.04       218.52 o                         
 -28   4   7        318.18        214.02       186.63 o                         
 -26   4   7         20.12        -33.87        83.06 o                         
 -24   4   7       2406.39       2082.21       259.54 o                         
 -22   4   7        413.09        538.88       114.36 o                         
 -20   4   7       1281.21       1290.01       129.02 o                         
 -18   4   7         21.29        -11.49        75.96 o                         
 -16   4   7       4813.01       4541.83       297.68 o                         
 -14   4   7      16082.68      15588.04       620.77 o                         
 -12   4   7        467.36        411.34        90.25 o                         
 -10   4   7      13963.88      14302.14       491.93 o                         
  -8   4   7      87282.54      88822.57      1281.88 o                         
  -6   4   7      15024.15      15430.95       516.43 o                         
  -4   4   7        968.13        778.53        96.84 o                         
  -2   4   7      63236.77      64583.94      1249.84 o                         
   0   4   7      20627.20      20148.81       564.11 o                         
   2   4   7      24236.33      25778.58       449.39 o                         
   4   4   7       3464.37       3667.86       171.49 o                         
   6   4   7       9459.66       9660.28       275.81 o                         
   8   4   7      11148.33      10718.27       343.82 o                         
  10   4   7      14049.46      15015.33       365.94 o                         
  12   4   7       7430.48       7711.61       363.64 o                         
  14   4   7       1007.12       1198.76       145.37 o                         
  16   4   7       4668.90       4882.28       338.48 o                         
  18   4   7      15926.83      14566.60       720.24 o                         
  20   4   7         30.79       -112.27       112.27 o                         
  22   4   7       1082.20        894.04       407.62 o                         
  24   4   7        455.68        431.54       219.02 o                         
  26   4   7        489.99        313.12       138.86 o                         
  28   4   7       2035.85       1626.34       659.43 o                         
 -33   5   7          5.60        537.92       305.72 o                         
 -31   5   7         35.26        353.72       205.95 o                         
 -29   5   7        722.19        895.37       272.84 o                         
 -27   5   7         11.36        203.54       178.11 o                         
 -25   5   7       1178.45       1431.61       288.82 o                         
 -23   5   7        239.47        128.98        76.41 o                         
 -21   5   7       1263.71       1452.60       217.86 o                         
 -19   5   7       7836.76       8573.85       519.41 o                         
 -17   5   7        759.91        705.79       122.79 o                         
 -15   5   7       2016.23       1867.45       196.25 o                         
 -13   5   7        224.59        411.71        88.55 o                         
 -11   5   7       1974.62       2075.69       198.38 o                         
  -9   5   7       9632.61      10328.68       526.20 o                         
  -7   5   7       3242.26       3226.55       251.92 o                         
  -5   5   7       6974.42       7371.00       327.46 o                         
  -3   5   7       1361.09       1398.01       154.41 o                         
  -1   5   7      21248.88      22734.38       671.88 o                         
   1   5   7         76.59         31.37        31.58 o                         
   3   5   7         87.10         79.64        57.20 o                         
   5   5   7        364.38        272.85        49.16 o                         
   7   5   7         10.98          3.60        42.35 o                         
   9   5   7        758.12        636.15        94.24 o                         
  11   5   7         80.31         59.73        74.23 o                         
  13   5   7       1176.23        990.00       209.66 o                         
  15   5   7       1013.83        420.15       137.61 o                         
  17   5   7        200.44        145.77       149.83 o                         
  19   5   7       1135.26       1174.77       211.52 o                         
  21   5   7       1062.12       1158.64       225.01 o                         
  23   5   7          2.03         10.01       143.47 o                         
  25   5   7         61.80        -85.89       189.85 o                         
  27   5   7        133.64        -81.22       199.18 o                         
 -30   6   7         46.36        107.30       171.45 o                         
 -28   6   7       1460.86       1298.12       347.72 o                         
 -26   6   7       3120.13       3356.10       646.10 o                         
 -24   6   7       2317.71       2467.32       397.86 o                         
 -22   6   7       1720.94       1714.78       252.28 o                         
 -20   6   7       7836.17       8854.11       565.36 o                         
 -18   6   7       6509.77       7521.02       464.31 o                         
 -16   6   7       1948.13       1815.36       264.48 o                         
 -14   6   7       5864.27       6486.17       486.34 o                         
 -12   6   7       2452.67       2194.67       324.59 o                         
 -10   6   7       1361.68       1435.12       178.71 o                         
  -8   6   7        407.52        204.62        97.69 o                         
  -6   6   7      10897.12      11468.60       429.88 o                         
  -4   6   7      13583.43      14740.97       616.34 o                         
  -2   6   7       1164.93       1206.06       146.67 o                         
   0   6   7        795.71        792.25       132.40 o                         
   2   6   7        647.23        514.46        69.40 o                         
   4   6   7        102.77         86.92        58.96 o                         
   6   6   7       4754.65       4964.88       286.07 o                         
   8   6   7        103.49         27.83        66.78 o                         
  10   6   7       1290.44       1033.72       135.03 o                         
  12   6   7       3614.79       3396.44       315.19 o                         
  14   6   7       8891.42       9321.20       547.22 o                         
  16   6   7        493.52        307.18       193.99 o                         
  18   6   7        565.32        332.30       175.12 o                         
  20   6   7       2519.63       3020.62       367.02 o                         
  22   6   7         18.69         45.67       150.54 o                         
  24   6   7        291.75        122.69       185.43 o                         
 -27   7   7       1773.25       1855.61       512.61 o                         
 -25   7   7       1335.94       1744.47       496.99 o                         
 -23   7   7        948.05        702.02       309.48 o                         
 -21   7   7       7169.69       8809.39       881.61 o                         
 -19   7   7       1361.47       1521.69       271.30 o                         
 -17   7   7       1734.75       1737.55       273.48 o                         
 -15   7   7       3531.87       3852.66       466.09 o                         
 -13   7   7       4306.64       3798.33       454.24 o                         
 -11   7   7         32.68        -24.68       116.69 o                         
  -9   7   7        150.58         55.53       124.31 o                         
  -7   7   7       4936.70       4861.60       360.22 o                         
  -5   7   7       1354.98       1450.17       199.04 o                         
  -3   7   7         94.20        -56.08        68.78 o                         
  -1   7   7      12710.19      14095.93       720.63 o                         
   1   7   7       4743.91       4387.77       335.83 o                         
   3   7   7        903.35        924.95       131.11 o                         
   5   7   7      14506.50      14165.70       563.71 o                         
   7   7   7        685.66        601.62       117.51 o                         
   9   7   7       4820.19       4815.58       336.72 o                         
  11   7   7       6937.07       7553.88       501.92 o                         
  13   7   7       9582.82      10238.20       597.92 o                         
  15   7   7        360.50        271.25       151.92 o                         
  17   7   7         92.62       -212.97       212.97 o                         
  19   7   7       1551.91       1227.55       318.32 o                         
  21   7   7       1203.82       1077.85       297.33 o                         
  23   7   7         83.20        -71.97       167.68 o                         
 -24   8   7         20.47        446.17       326.11 o                         
 -22   8   7        135.34         24.34       137.12 o                         
 -20   8   7       2047.98       1868.07       367.76 o                         
 -18   8   7        150.65        122.36       201.14 o                         
 -16   8   7        464.77        285.20       154.37 o                         
 -14   8   7       3240.84       3685.89       467.12 o                         
 -12   8   7         50.56        178.07       126.12 o                         
 -10   8   7        629.44        511.04       218.67 o                         
  -8   8   7      15843.91      16418.25       967.42 o                         
  -6   8   7       1878.25       2058.77       295.18 o                         
  -4   8   7        440.23        551.85       168.98 o                         
  -2   8   7        217.70        153.57       108.78 o                         
   0   8   7      10241.22      10215.72       636.57 o                         
   2   8   7          3.70        -15.57       119.73 o                         
   4   8   7         62.73        -68.18       113.08 o                         
   6   8   7       7425.31       7141.20       489.89 o                         
   8   8   7       1718.75       1562.15       301.28 o                         
  10   8   7          1.41        147.53       128.26 o                         
  12   8   7         99.17       -230.60       256.23 o                         
  14   8   7        971.96        632.72       195.00 o                         
  16   8   7        517.87        130.57       137.73 o                         
  18   8   7         24.50       -200.73       230.27 o                         
  20   8   7       1049.27        669.10       400.30 o                         
 -19   9   7        132.53         85.81       162.68 o                         
 -17   9   7       1514.32       1784.35       363.81 o                         
 -15   9   7        121.16        137.37       303.55 o                         
 -13   9   7       3007.67       2696.66       412.90 o                         
 -11   9   7        345.96        196.75       157.98 o                         
  -9   9   7        202.38        178.76       118.42 o                         
  -7   9   7      23722.47      26119.64      1140.71 o                         
  -5   9   7        811.25        562.09       256.77 o                         
  -3   9   7          6.61        -12.14       112.51 o                         
  -1   9   7       4163.80       4741.66       584.14 o                         
   1   9   7        900.09        873.59       245.42 o                         
   3   9   7       1945.19       1191.20       275.29 o                         
   5   9   7        241.77        197.24       136.99 o                         
   7   9   7       1720.96       1941.52       380.22 o                         
   9   9   7         21.36        -40.73       223.14 o                         
 -16  10   7       1493.72       2040.18       484.75 o                         
 -14  10   7        310.75        105.58       171.14 o                         
 -12  10   7         45.11       -208.73       208.73 o                         
 -10  10   7        182.82         27.07       303.61 o                         
  -8  10   7          7.63        238.37       194.53 o                         
  -6  10   7        431.49        885.29       362.17 o                         
  -4  10   7        164.07        -72.32       357.76 o                         
  -2  10   7       2217.91       1931.89       690.37 o                         
   0  10   7       4478.85       4619.90       935.97 o                         
   2  10   7         81.91        390.63       245.60 o                         
 -36   0   8         45.64       -199.99       233.66 o                         
 -34   0   8      12576.17      13733.36      1257.93 o                         
 -32   0   8      17355.22      16312.68      1323.16 o                         
 -30   0   8       1651.67       1767.56       416.34 o                         
 -28   0   8       1532.72       1450.01       378.14 o                         
 -26   0   8      47010.32      45496.73      1919.76 o                         
 -24   0   8       4074.09       4219.76       548.64 o                         
 -22   0   8        352.70        229.53       373.23 o                         
 -20   0   8      30722.69      29928.04      2427.91 o                         
 -18   0   8      40497.42      42349.54      1502.17 o                         
 -16   0   8      20370.88      23458.30       834.34 o                         
 -14   0   8      34339.00      35766.27       747.27 o                         
 -12   0   8      56227.06      56721.07       880.02 o                         
 -10   0   8     115420.52     114137.24      1529.32 o                         
  -8   0   8        115.22        176.72        45.13 o                         
  -6   0   8       5586.41       5610.02       281.93 o                         
  -4   0   8      55301.38      54850.96      1433.48 o                         
  -2   0   8      87316.65      90374.26      3099.92 o                         
   0   0   8      96595.27      98874.12      2208.51 o                         
   2   0   8        661.08        908.90       313.28 o                         
   4   0   8      43884.80      45743.68      1000.06 o                         
   6   0   8        599.55        465.69        80.38 o                         
   8   0   8      65000.76      64456.12      1854.22 o                         
  10   0   8      22645.43      24939.55      1227.31 o                         
  12   0   8      17911.89      18711.35       539.05 o                         
  14   0   8     111189.55     118301.26      1825.80 o                         
  16   0   8       5459.38       5729.48       326.10 o                         
  18   0   8       2500.46       2329.33       315.64 o                         
  20   0   8       1023.10       1164.81       242.29 o                         
  22   0   8        932.62        917.02       224.69 o                         
  24   0   8        370.54        160.05       139.24 o                         
  26   0   8         47.36        -74.16       170.77 o                         
  28   0   8       3416.34       2571.76       464.09 o                         
  30   0   8        431.71        -46.48       362.59 o                         
  32   0   8       1695.25       2013.11       866.35 o                         
 -39   1   8        188.56         -5.80       135.37 o                         
 -37   1   8          5.70       -249.31       249.31 o                         
 -35   1   8       2383.39       2430.85       590.09 o                         
 -33   1   8       7945.58       8750.77       763.14 o                         
 -31   1   8       2323.16       2061.57       356.26 o                         
 -29   1   8      13802.62      12995.68       860.68 o                         
 -27   1   8      29000.20      28621.80      1111.15 o                         
 -25   1   8      48072.98      46157.07      1339.41 o                         
 -23   1   8         31.87        120.32       117.79 o                         
 -21   1   8      14792.98      14942.06       686.11 o                         
 -19   1   8       3899.85       3849.07       286.31 o                         
 -17   1   8       1844.04       2173.43       205.36 o                         
 -15   1   8       1299.58        970.25       124.03 o                         
 -13   1   8      24834.51      24164.52       570.93 o                         
 -11   1   8      18171.44      17316.39       362.87 o                         
  -9   1   8      15801.01      15269.65       383.87 o                         
  -7   1   8       2644.24       2467.26       150.09 o                         
  -5   1   8       4843.47       5289.82       229.85 o                         
  -3   1   8      19452.21      19933.88       825.91 o                         
  -1   1   8      43107.17      41802.51      1079.65 o                         
   1   1   8       9356.82       8431.96       433.06 o                         
   3   1   8      35047.46      37251.10       572.82 o                         
   5   1   8        110.46        135.16        39.69 o                         
   7   1   8     112697.01     119700.13      1247.54 o                         
   9   1   8      25835.88      26329.70       645.61 o                         
  11   1   8         27.13         54.58        60.18 o                         
  13   1   8      30233.25      31720.91       759.68 o                         
  15   1   8        904.17        860.63       129.82 o                         
  17   1   8        532.62        326.79        72.28 o                         
  19   1   8      19099.57      19339.47       649.30 o                         
  21   1   8      16431.46      17029.76       855.03 o                         
  23   1   8        382.13         56.86       192.45 o                         
  25   1   8        276.47        253.21       109.26 o                         
  27   1   8        312.99        149.45       153.36 o                         
  29   1   8       1485.43       1508.88       258.76 o                         
  31   1   8        148.94         94.05       196.23 o                         
 -40   2   8         66.34        -47.07       177.91 o                         
 -38   2   8        955.61       1955.56      1532.55 o                         
 -36   2   8        339.42        341.22       155.32 o                         
 -34   2   8         73.47        127.03       171.21 o                         
 -32   2   8        129.86       -279.96       323.92 o                         
 -30   2   8        375.39        289.93       155.01 o                         
 -28   2   8        817.35        491.02       158.76 o                         
 -26   2   8      19433.15      18966.43       952.15 o                         
 -24   2   8       2435.50       2601.50       336.91 o                         
 -22   2   8        642.46        499.42       136.63 o                         
 -20   2   8        828.44        774.27       137.84 o                         
 -18   2   8       7091.94       6913.12       399.68 o                         
 -16   2   8       9441.11       9595.14       451.83 o                         
 -14   2   8      22432.10      23920.54       634.35 o                         
 -12   2   8       3024.70       2565.42       217.28 o                         
 -10   2   8        678.70        800.70       102.45 o                         
  -8   2   8       4294.50       4791.01       213.47 o                         
  -6   2   8       2406.33       2646.53       160.64 o                         
  -4   2   8        303.56        338.03        52.27 o                         
  -2   2   8        642.15        544.57        61.34 o                         
   0   2   8      10556.83       9809.19       255.18 o                         
   2   2   8        700.08        967.77        96.00 o                         
   4   2   8          9.10         60.57        33.13 o                         
   6   2   8      47925.21      50336.29      1226.46 o                         
   8   2   8       4521.69       4199.78       179.02 o                         
  10   2   8      12508.26      11391.14       772.86 o                         
  12   2   8      10075.65      10151.13       472.98 o                         
  14   2   8       1550.22       1475.05       192.79 o                         
  16   2   8         32.99        -49.56        71.72 o                         
  18   2   8          2.16         -7.45        79.24 o                         
  20   2   8       3460.90       3571.01       322.96 o                         
  22   2   8      12112.11      10637.52       718.85 o                         
  24   2   8        289.28       -107.19       120.47 o                         
  26   2   8        948.67       1132.18       238.34 o                         
  28   2   8        173.69         61.89       117.75 o                         
  30   2   8        941.99       1637.57       373.28 o                         
 -37   3   8         83.13         50.28       187.58 o                         
 -35   3   8        114.28        359.00       190.20 o                         
 -33   3   8         21.49       -149.67       185.26 o                         
 -31   3   8       8014.87       8213.64      1027.20 o                         
 -29   3   8       3171.78       2688.62       584.56 o                         
 -27   3   8       7495.40       8031.79       924.78 o                         
 -25   3   8       2270.87       1924.78       282.08 o                         
 -23   3   8      13515.45      13752.41       620.69 o                         
 -21   3   8       1615.52       1566.86       208.62 o                         
 -19   3   8        265.68        213.11        88.80 o                         
 -17   3   8       4102.92       3749.12       324.06 o                         
 -15   3   8       2405.40       2575.58       196.21 o                         
 -13   3   8      26586.88      27219.45       695.60 o                         
 -11   3   8       6782.99       5937.96       259.31 o                         
  -9   3   8      13847.07      14782.77       451.17 o                         
  -7   3   8       2221.24       1977.78       155.91 o                         
  -5   3   8       2453.96       2384.91       140.37 o                         
  -3   3   8      13427.49      12633.99       302.60 o                         
  -1   3   8       1266.57       1320.22       110.48 o                         
   1   3   8         25.65         17.06        42.70 o                         
   3   3   8        226.42        146.12        38.61 o                         
   5   3   8      23024.10      24973.69       570.07 o                         
   7   3   8       1716.80       1514.05       111.33 o                         
   9   3   8       1235.09       1147.59       124.57 o                         
  11   3   8       4009.64       3858.41       175.35 o                         
  13   3   8        144.96        106.00        40.26 o                         
  15   3   8       4148.88       4159.96       253.97 o                         
  17   3   8        312.91         76.18       125.62 o                         
  19   3   8       1677.18       1751.76       222.42 o                         
  21   3   8          6.05         16.52        86.24 o                         
  23   3   8        980.63        520.14       290.29 o                         
  25   3   8        206.37        208.16       119.71 o                         
  27   3   8        674.21        708.68       266.33 o                         
  29   3   8         16.34        -11.60       423.51 o                         
 -36   4   8         92.15         90.89       311.35 o                         
 -34   4   8        543.49         60.85       426.41 o                         
 -32   4   8       4750.36       3849.99       736.44 o                         
 -30   4   8        398.77        697.29       321.40 o                         
 -28   4   8       3265.76       2076.49       488.29 o                         
 -26   4   8      13618.52      14905.95       917.18 o                         
 -24   4   8        781.91        566.29       168.67 o                         
 -22   4   8        154.26        144.42       123.06 o                         
 -20   4   8       7648.20       7029.89       424.40 o                         
 -18   4   8       1248.30        964.20       118.06 o                         
 -16   4   8        154.38        194.38        77.83 o                         
 -14   4   8       6770.64       7343.23       376.77 o                         
 -12   4   8       2696.16       2404.15       223.95 o                         
 -10   4   8        704.03        723.94        95.96 o                         
  -8   4   8       3248.68       3062.51       192.39 o                         
  -6   4   8      37294.02      38014.42      1082.91 o                         
  -4   4   8      20042.54      18498.36       599.56 o                         
  -2   4   8       7187.49       7403.28       339.35 o                         
   0   4   8       5456.56       5592.79       412.88 o                         
   2   4   8       1501.49       1614.48       142.24 o                         
   4   4   8       1836.77       1780.28       141.44 o                         
   6   4   8       9005.56       8933.20       275.08 o                         
   8   4   8      28061.30      28446.63       661.68 o                         
  10   4   8       6996.50       6968.16       257.35 o                         
  12   4   8         13.97         51.67        54.33 o                         
  14   4   8      19407.22      20217.03       906.07 o                         
  16   4   8       1313.20       1195.92       162.88 o                         
  18   4   8        233.57        171.14       125.60 o                         
  20   4   8       2546.98       2630.33       348.82 o                         
  22   4   8        580.05        495.23       148.61 o                         
  24   4   8       2212.43       2420.57       442.90 o                         
  26   4   8       1727.33        852.41       294.46 o                         
  28   4   8       1428.64       1353.68       578.21 o                         
 -33   5   8       2261.89       2951.34       742.43 o                         
 -31   5   8         39.51        -31.04       276.20 o                         
 -29   5   8          5.01         -8.98       217.58 o                         
 -27   5   8       5609.30       5923.34       538.88 o                         
 -25   5   8       1620.58       1817.97       253.32 o                         
 -23   5   8       7468.21       7509.77       520.85 o                         
 -21   5   8       5579.14       4965.36       414.75 o                         
 -19   5   8      37045.60      37340.75      1115.49 o                         
 -17   5   8       2847.81       2686.04       283.01 o                         
 -15   5   8       1168.28       1051.20       134.34 o                         
 -13   5   8      10844.51      11536.99       496.97 o                         
 -11   5   8        118.94         92.19        78.41 o                         
  -9   5   8       3473.19       3597.76       324.26 o                         
  -7   5   8      24073.12      25069.63       834.94 o                         
  -5   5   8         37.71        124.13        57.79 o                         
  -3   5   8       4058.87       3855.33       230.29 o                         
  -1   5   8      12526.83      12644.93       386.39 o                         
   1   5   8       6026.19       6118.94       358.18 o                         
   3   5   8       2360.69       2325.01       198.55 o                         
   5   5   8       1187.23       1161.69       121.50 o                         
   7   5   8      18820.08      19147.83       755.80 o                         
   9   5   8        138.00        125.04        45.66 o                         
  11   5   8      19426.29      19388.19       759.39 o                         
  13   5   8      58125.50      60476.54      1847.01 o                         
  15   5   8      13648.14      14766.05       806.63 o                         
  17   5   8         52.37        -48.33       110.91 o                         
  19   5   8       8504.07       9491.26       624.40 o                         
  21   5   8        257.16        263.83       103.10 o                         
  23   5   8         99.91        340.07       176.83 o                         
  25   5   8       1111.69        872.71       299.79 o                         
  27   5   8       1117.61        966.91       574.35 o                         
 -30   6   8       2162.77       1512.44       371.04 o                         
 -28   6   8         13.74       -214.14       217.78 o                         
 -26   6   8       9493.78       8928.26      1005.79 o                         
 -24   6   8         84.62         -7.64       102.46 o                         
 -22   6   8       2629.45       2445.34       294.98 o                         
 -20   6   8      27213.57      30530.81      1096.40 o                         
 -18   6   8      10908.10      10962.31       764.66 o                         
 -16   6   8        428.81        426.10       203.45 o                         
 -14   6   8       5515.23       5585.07       454.05 o                         
 -12   6   8        368.19        175.27       120.10 o                         
 -10   6   8       7982.26       8427.63       422.81 o                         
  -8   6   8        733.45        659.77       119.83 o                         
  -6   6   8      23084.62      23291.38       799.57 o                         
  -4   6   8          2.41          4.87        51.72 o                         
  -2   6   8       9598.71      10591.77       539.37 o                         
   0   6   8      35099.16      37683.84       785.47 o                         
   2   6   8       4972.27       4620.74       333.78 o                         
   4   6   8       2839.69       2866.89       214.98 o                         
   6   6   8      21910.90      22355.66       595.19 o                         
   8   6   8      13620.04      13294.76       668.00 o                         
  10   6   8        178.97         62.60       121.76 o                         
  12   6   8       9446.56       9402.88       538.00 o                         
  14   6   8       8607.58       9089.54       658.42 o                         
  16   6   8       3479.80       3254.66       396.33 o                         
  18   6   8       2736.02       2822.76       387.16 o                         
  20   6   8       4265.15       4717.59       463.14 o                         
  22   6   8         25.50        149.94       181.24 o                         
  24   6   8       3487.70       3271.51       975.61 o                         
 -27   7   8       4228.27       4668.08       775.86 o                         
 -25   7   8        261.14        413.39       304.99 o                         
 -23   7   8         24.09          2.75       165.19 o                         
 -21   7   8       2976.03       3065.52       457.33 o                         
 -19   7   8       5504.21       5541.22       476.17 o                         
 -17   7   8       1483.29       1941.11       348.99 o                         
 -15   7   8        178.37        341.41       169.87 o                         
 -13   7   8       3764.33       4356.93       550.15 o                         
 -11   7   8        141.53         34.27       111.02 o                         
  -9   7   8         98.70         98.58       134.47 o                         
  -7   7   8        332.74        352.69       122.12 o                         
  -5   7   8       1864.99       1480.97       208.76 o                         
  -3   7   8       7249.63       7495.86       442.42 o                         
  -1   7   8       7319.25       7654.49       452.56 o                         
   1   7   8       2285.52       2335.24       249.06 o                         
   3   7   8         11.54        -47.56        97.54 o                         
   5   7   8       7412.21       8450.08       437.45 o                         
   7   7   8       4994.53       5501.68       363.41 o                         
   9   7   8        177.03         14.56       116.13 o                         
  11   7   8       2721.13       3008.85       313.99 o                         
  13   7   8       4800.82       4250.55       459.21 o                         
  15   7   8       3519.32       3864.23       454.50 o                         
  17   7   8         39.27         11.47       147.72 o                         
  19   7   8         45.20         59.94       173.81 o                         
  21   7   8       1352.98       1548.00       477.00 o                         
  23   7   8        876.31       1340.14       665.23 o                         
 -24   8   8       1635.57       1667.76       469.88 o                         
 -22   8   8        404.03        153.27       125.01 o                         
 -20   8   8        136.62        -24.92       210.79 o                         
 -18   8   8        504.55        640.52       274.68 o                         
 -16   8   8       3937.45       3832.94       505.42 o                         
 -14   8   8       1488.47       1435.03       332.25 o                         
 -12   8   8         38.75        -57.88       153.18 o                         
 -10   8   8       2300.86       2600.03       393.15 o                         
  -8   8   8       1020.21        987.86       244.11 o                         
  -6   8   8         84.59        418.35       165.05 o                         
  -4   8   8          2.92         32.62       103.50 o                         
  -2   8   8       3442.36       3484.91       379.69 o                         
   0   8   8       3662.85       3211.20       450.63 o                         
   2   8   8       1495.00       1616.84       248.67 o                         
   4   8   8       1073.12        914.36       192.22 o                         
   6   8   8        475.04        482.32       167.06 o                         
   8   8   8          5.13         53.85       154.16 o                         
  10   8   8        107.28        156.92       189.09 o                         
  12   8   8         15.84         87.32       453.48 o                         
  14   8   8         28.44        -78.09       260.55 o                         
  16   8   8        239.80        169.36       186.69 o                         
  18   8   8         16.29         40.79       263.00 o                         
  20   8   8        157.70        -27.07       218.52 o                         
 -19   9   8       1410.53       1619.33       505.69 o                         
 -17   9   8       1376.96       1392.66       326.40 o                         
 -15   9   8          4.94        123.73       145.56 o                         
 -13   9   8       2175.79       2525.57       413.99 o                         
 -11   9   8       3971.80       3724.91       564.67 o                         
  -9   9   8        216.96         99.39       111.87 o                         
  -7   9   8       1157.82       1542.88       293.36 o                         
  -5   9   8         64.85          2.19       118.11 o                         
  -3   9   8          3.58          3.73       126.29 o                         
  -1   9   8       1145.90       1177.06       284.42 o                         
   1   9   8          6.55        -92.77        92.77 o                         
   3   9   8        382.75        485.68       206.55 o                         
   5   9   8        244.25         18.23       350.99 o                         
   7   9   8       1127.12       2030.70       534.31 o                         
   9   9   8        666.38        924.37       620.76 o                         
 -16  10   8        693.99        807.11       271.39 o                         
 -14  10   8       3638.28       3511.40       634.49 o                         
 -12  10   8       4003.78       5464.98      1181.57 o                         
 -10  10   8        982.36       1142.89       560.81 o                         
  -8  10   8       1980.66       1482.29       436.32 o                         
  -6  10   8       2023.75       2504.30       738.72 o                         
  -4  10   8        340.13        210.79       247.53 o                         
  -2  10   8          0.54        -13.54       224.32 o                         
   0  10   8       1902.99       2018.91       593.68 o                         
   2  10   8       1310.31       1473.57       533.73 o                         
 -39   1   9       3387.37       4012.68       949.51 o                         
 -37   1   9        511.09        382.48       173.38 o                         
 -35   1   9         83.39        155.25       179.35 o                         
 -33   1   9       7109.86       7754.47       718.07 o                         
 -31   1   9        543.16        545.79       172.88 o                         
 -29   1   9        686.87        702.37       205.06 o                         
 -27   1   9       1084.53       1250.40       271.67 o                         
 -25   1   9        171.18        207.45        91.89 o                         
 -23   1   9       6673.33       6257.57       466.97 o                         
 -21   1   9       4356.57       4186.19       368.24 o                         
 -19   1   9      11514.74      10736.94       485.90 o                         
 -17   1   9      18230.87      17299.67       638.08 o                         
 -15   1   9       1366.58       1929.91       164.28 o                         
 -13   1   9      48038.02      49727.41       769.02 o                         
 -11   1   9       2552.54       2356.93       151.23 o                         
  -9   1   9         84.14        129.65        40.30 o                         
  -7   1   9      19995.76      18704.31       371.85 o                         
  -5   1   9        289.91        221.98        55.62 o                         
  -3   1   9      19159.75      19498.37       761.74 o                         
  -1   1   9       1914.76       2015.46       186.02 o                         
   1   1   9      34178.56      33403.10      1194.31 o                         
   3   1   9       3115.47       2810.69       250.37 o                         
   5   1   9      46050.15      46640.17       684.58 o                         
   7   1   9       6020.48       6161.00       295.52 o                         
   9   1   9      10200.49      10489.83       321.45 o                         
  11   1   9       1539.02       1354.96       165.78 o                         
  13   1   9       5788.92       6540.36       353.04 o                         
  15   1   9      11022.91      11762.43       472.99 o                         
  17   1   9       2335.67       2385.90       234.45 o                         
  19   1   9        669.43        596.67       148.61 o                         
  21   1   9       3993.49       3810.35       372.25 o                         
  23   1   9        960.51        728.28       218.89 o                         
  25   1   9       2030.17       2177.97       296.83 o                         
  27   1   9       3670.43       4205.38       427.70 o                         
  29   1   9       2102.99       1685.00       316.30 o                         
  31   1   9       1087.59       1125.42       604.87 o                         
 -40   2   9         32.24        135.79       402.24 o                         
 -38   2   9       6129.01       5435.97      1140.96 o                         
 -36   2   9       2511.15       2558.75       629.20 o                         
 -34   2   9         76.23         69.76       200.91 o                         
 -32   2   9      13510.42      13910.92      1580.90 o                         
 -30   2   9        312.89         78.17        95.18 o                         
 -28   2   9       3953.15       4685.67       502.13 o                         
 -26   2   9        556.76        601.37       163.62 o                         
 -24   2   9       7802.80       7667.36       593.21 o                         
 -22   2   9       9477.26       8856.18       506.51 o                         
 -20   2   9        626.08        511.67       158.82 o                         
 -18   2   9      25036.50      26142.10       801.73 o                         
 -16   2   9      14614.73      15867.55       517.06 o                         
 -14   2   9      28340.29      28095.62       732.14 o                         
 -12   2   9      26925.33      26124.96       622.35 o                         
 -10   2   9       1241.84       1572.34       141.38 o                         
  -8   2   9       5757.90       5124.48       212.87 o                         
  -6   2   9      61343.17      60201.95       955.06 o                         
  -4   2   9      35061.26      35107.73      1325.48 o                         
  -2   2   9      68157.60      68914.90      1243.71 o                         
   0   2   9      60952.70      66581.44      1556.62 o                         
   2   2   9      60509.51      61418.54       873.34 o                         
   4   2   9      56707.00      57803.24       935.27 o                         
   6   2   9      20566.70      21887.85       465.03 o                         
   8   2   9      19014.98      18937.37       496.61 o                         
  10   2   9       4584.62       4441.11       312.72 o                         
  12   2   9          2.55        -10.73        70.99 o                         
  14   2   9        289.67        146.93        68.96 o                         
  16   2   9       6800.58       6890.29       439.39 o                         
  18   2   9       1113.61        937.26       176.42 o                         
  20   2   9       5280.79       5975.60       532.10 o                         
  22   2   9       7877.48       8544.83       656.74 o                         
  24   2   9       4577.79       4513.64       498.49 o                         
  26   2   9       7794.74       7756.74       616.61 o                         
  28   2   9       3576.04       4138.98       526.19 o                         
  30   2   9         38.34        268.80       367.43 o                         
 -37   3   9        380.16        450.58       369.36 o                         
 -35   3   9       6085.69       5214.21       882.94 o                         
 -33   3   9       1370.05        712.05       330.91 o                         
 -31   3   9       1735.89       2130.29       535.54 o                         
 -29   3   9      12168.30      12129.92      1438.76 o                         
 -27   3   9       2458.45       2352.82       487.58 o                         
 -25   3   9      18407.21      18151.85       889.97 o                         
 -23   3   9         82.42         70.93        95.11 o                         
 -21   3   9       2047.95       2058.04       237.87 o                         
 -19   3   9       9973.28      10260.38       573.42 o                         
 -17   3   9         24.16        127.38        49.15 o                         
 -15   3   9       1867.61       2053.09       201.04 o                         
 -13   3   9      57380.16      55733.71      1754.57 o                         
 -11   3   9      35933.06      35985.85       698.79 o                         
  -9   3   9      12228.17      13119.12       439.87 o                         
  -7   3   9      54485.68      54696.25      1166.74 o                         
  -5   3   9      38206.99      37651.39       574.58 o                         
  -3   3   9       2243.37       1774.85       136.26 o                         
  -1   3   9       2323.14       2299.61       168.95 o                         
   1   3   9      72677.34      72474.86       919.30 o                         
   3   3   9       3178.08       3132.10       196.65 o                         
   5   3   9      25179.56      26412.27       710.41 o                         
   7   3   9      46003.51      48925.31      1168.95 o                         
   9   3   9       5429.52       5914.40       271.47 o                         
  11   3   9       9791.29      10915.72       654.72 o                         
  13   3   9        171.11         47.98        48.49 o                         
  15   3   9       1232.73       1335.47       198.47 o                         
  17   3   9          8.08        -67.86       104.22 o                         
  19   3   9        115.32       -119.47       119.47 o                         
  21   3   9      26274.88      26742.87      1143.97 o                         
  23   3   9        862.22        378.86       168.82 o                         
  25   3   9        102.84       -198.53       198.53 o                         
  27   3   9      10191.56      11173.62      1765.58 o                         
  29   3   9        113.69        100.56       595.62 o                         
 -36   4   9         34.47       -146.97       268.80 o                         
 -34   4   9       1667.58       3115.54       678.61 o                         
 -32   4   9        737.39        909.04       368.48 o                         
 -30   4   9        100.92       -209.51       236.60 o                         
 -28   4   9        212.81       -111.57       148.82 o                         
 -26   4   9       1295.22       1296.93       268.98 o                         
 -24   4   9       5525.36       5100.32       529.17 o                         
 -22   4   9       2598.35       2406.59       251.45 o                         
 -20   4   9       4642.60       4314.97       325.84 o                         
 -18   4   9      34313.27      35964.75       910.89 o                         
 -16   4   9       2042.82       2223.20       201.16 o                         
 -14   4   9       7892.11       7690.83       280.45 o                         
 -12   4   9      27448.04      27504.51       793.09 o                         
 -10   4   9        157.31        147.10       148.11 o                         
  -8   4   9        136.46        129.15        52.64 o                         
  -6   4   9      16559.30      16319.11       688.79 o                         
  -4   4   9      23595.46      23642.50       629.52 o                         
  -2   4   9        562.08        275.02       179.49 o                         
   0   4   9      12897.08      14076.30       686.81 o                         
   2   4   9       5006.85       5152.38       293.40 o                         
   4   4   9       9408.58       9710.95       410.46 o                         
   6   4   9       2758.66       2988.50       190.10 o                         
   8   4   9       5075.68       4891.84       246.75 o                         
  10   4   9        470.88        333.12        82.78 o                         
  12   4   9       1823.12       1899.91       203.38 o                         
  14   4   9      10428.83      11101.63       521.75 o                         
  16   4   9         32.45         14.47       104.54 o                         
  18   4   9        440.21        271.61        91.89 o                         
  20   4   9       6935.76       7674.60       610.11 o                         
  22   4   9        354.97        135.86       191.16 o                         
  24   4   9        129.84        -76.43       149.06 o                         
  26   4   9        764.07       -377.10       377.10 o                         
  28   4   9       1747.22       2003.44       746.46 o                         
 -33   5   9        148.99         26.75       155.85 o                         
 -31   5   9       2722.25       2703.32       520.25 o                         
 -29   5   9       4498.25       4218.65       606.92 o                         
 -27   5   9        864.40        808.37       193.42 o                         
 -25   5   9        956.69        812.90       182.92 o                         
 -23   5   9       4678.61       4550.40       418.43 o                         
 -21   5   9       2284.72       1927.01       258.17 o                         
 -19   5   9       1357.34       1624.41       237.53 o                         
 -17   5   9       1038.94        933.55       175.83 o                         
 -15   5   9       1389.65       1351.00       179.05 o                         
 -13   5   9       4713.51       5363.02       362.09 o                         
 -11   5   9      20101.94      21718.04       913.27 o                         
  -9   5   9       6797.64       6871.09       536.02 o                         
  -7   5   9          9.69        152.05       112.80 o                         
  -5   5   9       7130.33       7400.68       363.89 o                         
  -3   5   9       2385.06       2274.74       189.08 o                         
  -1   5   9       2108.28       2016.34       315.27 o                         
   1   5   9       1091.54       1210.81       194.08 o                         
   3   5   9         92.33        119.95        89.87 o                         
   5   5   9        351.43        267.67        77.10 o                         
   7   5   9       8209.14       7734.68       377.15 o                         
   9   5   9       2307.39       2087.95       166.38 o                         
  11   5   9       3463.27       3475.35       231.19 o                         
  13   5   9       2411.98       2664.25       340.14 o                         
  15   5   9         20.18         16.22       151.28 o                         
  17   5   9       1018.43       1143.96       265.04 o                         
  19   5   9        331.84        145.05        86.04 o                         
  21   5   9        916.64        716.95       179.63 o                         
  23   5   9        173.77       -208.93       208.93 o                         
  25   5   9       2177.82       2045.98       781.26 o                         
 -32   6   9       1850.98       2200.69       804.47 o                         
 -30   6   9        396.68        613.00       415.24 o                         
 -28   6   9         94.49        209.20       170.52 o                         
 -26   6   9        977.75        871.24       236.34 o                         
 -24   6   9       1563.04       2052.16       348.62 o                         
 -22   6   9        589.94        440.94       111.05 o                         
 -20   6   9        163.11        117.15        97.17 o                         
 -18   6   9      11686.00      12528.63       828.37 o                         
 -16   6   9        318.09        348.99       161.06 o                         
 -14   6   9        112.23        149.88       131.91 o                         
 -12   6   9       2370.40       2003.78       435.11 o                         
 -10   6   9      18389.29      19672.39       760.98 o                         
  -8   6   9        473.97        334.18        91.58 o                         
  -6   6   9        945.68        899.31       158.93 o                         
  -4   6   9        482.02        330.66        64.83 o                         
  -2   6   9          0.56         49.32        73.11 o                         
   0   6   9        178.26        194.21        94.32 o                         
   2   6   9       9780.48       9837.64       577.28 o                         
   4   6   9       3739.19       3620.75       355.87 o                         
   6   6   9       3137.74       2925.46       274.65 o                         
   8   6   9        690.65        650.09       119.31 o                         
  10   6   9       5961.54       5658.19       408.07 o                         
  12   6   9       2683.34       2725.77       353.05 o                         
  14   6   9       3043.50       3319.24       400.02 o                         
  16   6   9        731.11       1155.91       232.24 o                         
  18   6   9        572.59        378.93       193.55 o                         
  20   6   9         16.00         65.29       183.18 o                         
  22   6   9        726.46        812.35       208.34 o                         
  24   6   9        183.31       1053.93       611.09 o                         
 -29   7   9        353.61        272.67       284.27 o                         
 -27   7   9         62.69         -5.49       176.33 o                         
 -25   7   9       1702.95       1606.14       434.81 o                         
 -23   7   9        178.63        240.67       192.18 o                         
 -21   7   9         52.30        -65.13       148.02 o                         
 -19   7   9       4978.90       5780.96       797.94 o                         
 -17   7   9       2659.50       3069.75       527.69 o                         
 -15   7   9        519.08        189.41       230.12 o                         
 -13   7   9        902.21        595.81       262.95 o                         
 -11   7   9         64.91        -46.05       126.13 o                         
  -9   7   9       1646.83       1361.76       198.48 o                         
  -7   7   9        542.22        456.65       156.59 o                         
  -5   7   9      16628.37      17662.15       750.59 o                         
  -3   7   9        150.88        104.36        78.62 o                         
  -1   7   9        858.48       1050.98       236.21 o                         
   1   7   9      16015.73      16815.18       689.71 o                         
   3   7   9        156.74        -86.27        86.27 o                         
   5   7   9         11.44        -47.61       147.96 o                         
   7   7   9       5641.39       6011.72       529.22 o                         
   9   7   9          6.03        -62.59        87.76 o                         
  11   7   9        277.55        118.18       171.56 o                         
  13   7   9        147.45        -13.37       207.67 o                         
  15   7   9       4217.49       4837.98       526.36 o                         
  17   7   9          5.08        -27.91       122.58 o                         
  19   7   9       1445.13       2027.77       342.36 o                         
  21   7   9       1153.66       1242.75       316.65 o                         
 -24   8   9        429.64         37.11       207.89 o                         
 -22   8   9       3075.48       3225.57       578.90 o                         
 -20   8   9       2036.71       2701.43       543.44 o                         
 -18   8   9       4787.36       5144.30       708.13 o                         
 -16   8   9        794.53        973.66       309.41 o                         
 -14   8   9        666.16       1046.71       266.08 o                         
 -12   8   9      32532.55      34530.68      1481.67 o                         
 -10   8   9       2383.54       2526.38       396.29 o                         
  -8   8   9          0.62        200.78       166.78 o                         
  -6   8   9      20370.32      19919.16       952.96 o                         
  -4   8   9        999.75       1272.67       274.89 o                         
  -2   8   9       3844.92       4247.32       491.26 o                         
   0   8   9       8909.35       8735.80       750.56 o                         
   2   8   9       5763.30       5462.59       488.43 o                         
   4   8   9        409.66        140.85       124.77 o                         
   6   8   9       3046.04       2960.56       451.34 o                         
   8   8   9       6759.01       7312.05       723.29 o                         
  10   8   9       2456.85       2634.46       523.61 o                         
  12   8   9       1498.09        709.70       485.39 o                         
  14   8   9       3033.82       3253.02       545.22 o                         
  16   8   9        492.98        260.24       766.76 o                         
 -19   9   9       4331.05       5084.58       772.46 o                         
 -17   9   9       2291.27       2053.27       448.77 o                         
 -15   9   9        528.01        609.83       264.76 o                         
 -13   9   9       1206.39       1342.21       326.07 o                         
 -11   9   9       3109.28       3200.84       479.31 o                         
  -9   9   9        137.15        101.96       181.51 o                         
  -7   9   9       3106.37       3087.18       405.09 o                         
  -5   9   9       5569.50       6256.02       814.10 o                         
  -3   9   9        220.17        195.65       290.07 o                         
  -1   9   9        526.16        984.84       289.50 o                         
   1   9   9         43.57         38.21       184.71 o                         
   3   9   9        380.74        934.02       313.30 o                         
   5   9   9        550.56        278.07       254.61 o                         
   7   9   9        206.90        -53.13       572.41 o                         
 -16  10   9         11.74        218.52       319.08 o                         
 -14  10   9        268.85       -344.22       344.22 o                         
  -6  10   9       4480.64       3945.00       901.16 o                         
  -4  10   9        611.73       1222.18       516.33 o                         
  -2  10   9        161.84       -367.43       367.43 o                         
   0  10   9        123.98         75.42       179.85 o                         
 -38   0  10       1845.66       1266.65       823.81 o                         
 -36   0  10       2677.97       2465.61       535.83 o                         
 -34   0  10       1794.97       1672.36       577.25 o                         
 -32   0  10      10062.25       9428.98      1007.92 o                         
 -30   0  10      18251.54      20854.02      1434.78 o                         
 -28   0  10       5209.60       5129.44       678.35 o                         
 -26   0  10        155.43        171.26       195.76 o                         
 -24   0  10      22016.39      21745.42      1272.50 o                         
 -22   0  10         59.36         67.97       127.63 o                         
 -20   0  10       6288.37       7109.33       656.68 o                         
 -18   0  10       7736.58       8144.37       530.40 o                         
 -16   0  10       2156.85       2215.93       272.05 o                         
 -14   0  10      10796.89      10945.04       555.97 o                         
 -12   0  10      27484.85      27663.00       723.31 o                         
 -10   0  10       1203.67       1414.87       176.51 o                         
  -8   0  10     204437.72     207915.58      3018.97 o                         
  -6   0  10      31497.81      28495.98      1174.80 o                         
  -4   0  10      30409.04      31478.91      1844.87 o                         
  -2   0  10      20982.10      24313.33      1171.78 o                         
   0   0  10     100076.34     113813.16      3562.10 o                         
   2   0  10     143408.31     132319.84      3825.10 o                         
   4   0  10      42507.79      40399.38      1158.36 o                         
   6   0  10      14280.57      13619.25       558.93 o                         
   8   0  10      62293.38      68222.23      1502.54 o                         
  10   0  10      44653.95      48038.68      2067.19 o                         
  12   0  10        693.00        718.14       136.21 o                         
  14   0  10      64305.21      68944.34      1214.28 o                         
  16   0  10       3887.42       3799.14       481.46 o                         
  18   0  10       1852.20       1395.97       431.25 o                         
  20   0  10      26991.99      24693.96      1727.73 o                         
  22   0  10        321.05        180.47       124.89 o                         
  24   0  10       1157.34       1203.07       496.99 o                         
  26   0  10        717.90       1076.67       396.52 o                         
  28   0  10        961.99       1049.28       428.34 o                         
  30   0  10       1199.47       1473.57       756.12 o                         
 -39   1  10         33.79       -417.71       417.71 o                         
 -37   1  10        802.63       1109.65       425.50 o                         
 -35   1  10        738.38        915.28       319.42 o                         
 -33   1  10        417.98        195.76       133.10 o                         
 -31   1  10      20606.82      22295.94      1171.04 o                         
 -29   1  10         58.55        -12.43       125.00 o                         
 -27   1  10      11134.79      10470.59       741.06 o                         
 -25   1  10      10926.77      11140.46       729.90 o                         
 -23   1  10       1576.69       1573.54       231.85 o                         
 -21   1  10       2444.32       2469.45       269.97 o                         
 -19   1  10      13858.73      14159.29       620.76 o                         
 -17   1  10       6389.49       6921.56       414.27 o                         
 -15   1  10       7527.15       7251.93       301.18 o                         
 -13   1  10        741.46       1098.30       102.32 o                         
 -11   1  10      37799.05      37321.22       619.35 o                         
  -9   1  10        625.60        648.87        65.78 o                         
  -7   1  10       7693.20       7288.79       360.92 o                         
  -5   1  10      51262.13      49676.83       746.18 o                         
  -3   1  10        711.53        591.81       142.63 o                         
  -1   1  10        172.32         66.60        65.03 o                         
   1   1  10      96893.42      96171.98      2274.02 o                         
   3   1  10      39026.30      39211.75       736.74 o                         
   5   1  10       1923.01       1992.76       144.53 o                         
   7   1  10         74.25         75.60        46.00 o                         
   9   1  10      48172.02      52634.98       980.88 o                         
  11   1  10       7525.89       8178.21       368.46 o                         
  13   1  10       2269.37       2441.30       286.69 o                         
  15   1  10      10239.12      10265.29       451.98 o                         
  17   1  10        137.45        169.69        70.35 o                         
  19   1  10       5161.72       4736.11       393.90 o                         
  21   1  10       4764.13       5405.50       444.13 o                         
  23   1  10       4622.77       4766.53       435.98 o                         
  25   1  10         71.86        -83.43        88.72 o                         
  27   1  10       1633.91       1647.63       287.79 o                         
  29   1  10       2050.70       2346.78      1047.65 o                         
  31   1  10       4445.27       6441.56      1500.65 o                         
 -40   2  10         52.32       -384.83       384.83 o                         
 -38   2  10        548.95        409.97       295.87 o                         
 -36   2  10        161.02        202.60       333.58 o                         
 -34   2  10         79.44        -42.94       390.63 o                         
 -32   2  10        929.49        978.46       439.94 o                         
 -30   2  10       4683.95       4225.72       492.87 o                         
 -28   2  10        159.12        316.92       133.90 o                         
 -26   2  10       4606.90       5143.40       517.02 o                         
 -24   2  10      29522.46      28602.77       969.22 o                         
 -22   2  10       2456.78       2711.39       288.36 o                         
 -20   2  10        150.97         79.38        53.49 o                         
 -18   2  10       8700.30       8960.14       415.15 o                         
 -16   2  10       3463.96       3137.52       235.81 o                         
 -14   2  10        697.58        714.33       144.17 o                         
 -12   2  10       5138.63       5547.06       289.71 o                         
 -10   2  10      69481.43      71828.40      1130.97 o                         
  -8   2  10       2079.18       1982.40       179.28 o                         
  -6   2  10       4579.08       4616.87       207.48 o                         
  -4   2  10      14810.73      16279.38       389.06 o                         
  -2   2  10      34329.07      35150.30      1120.10 o                         
   0   2  10       1689.47       1689.53       173.03 o                         
   2   2  10      21713.65      21229.36       703.60 o                         
   4   2  10        725.99        743.08        92.06 o                         
   6   2  10       2190.52       1935.83       133.39 o                         
   8   2  10       5640.13       5888.87       260.19 o                         
  10   2  10       4220.95       4431.49       437.54 o                         
  12   2  10        291.20         88.79        77.79 o                         
  14   2  10        255.64        275.65       159.07 o                         
  16   2  10        171.65         86.40        85.25 o                         
  18   2  10       7372.91       6979.24       464.38 o                         
  20   2  10          2.37        112.44       126.24 o                         
  22   2  10       5618.57       5849.08       506.60 o                         
  24   2  10        577.35        289.31       171.38 o                         
  26   2  10        377.15        405.89       224.48 o                         
  28   2  10        321.84        105.65       185.22 o                         
  30   2  10        453.35        584.01       423.51 o                         
 -37   3  10        514.91        514.40       380.96 o                         
 -35   3  10         10.89       -304.44       304.44 o                         
 -33   3  10      16356.37      14398.56      1412.79 o                         
 -31   3  10         26.50        -70.55       350.02 o                         
 -29   3  10          1.69         46.78       185.55 o                         
 -27   3  10        432.25        132.06       182.46 o                         
 -25   3  10       4145.73       4276.57       377.22 o                         
 -23   3  10       4107.82       4369.66       369.00 o                         
 -21   3  10         38.15         85.82        87.64 o                         
 -19   3  10       1889.57       1599.34       240.91 o                         
 -17   3  10       2495.36       2570.02       219.46 o                         
 -15   3  10      18233.23      17549.91       618.89 o                         
 -13   3  10        202.49         41.57        46.82 o                         
 -11   3  10        263.41        222.19        62.91 o                         
  -9   3  10          8.15         16.89        56.66 o                         
  -7   3  10       3688.91       3934.53       222.24 o                         
  -5   3  10      45654.25      45670.68       796.90 o                         
  -3   3  10       2207.37       2175.25       170.02 o                         
  -1   3  10      17903.32      18224.83       546.45 o                         
   1   3  10       1495.25       1644.41       134.57 o                         
   3   3  10        470.83        418.01        60.31 o                         
   5   3  10       3685.72       3589.82       205.02 o                         
   7   3  10       2419.02       2597.07       203.57 o                         
   9   3  10        746.11        658.46       116.00 o                         
  11   3  10       1124.69       1220.87       234.00 o                         
  13   3  10       6341.09       6513.29       424.73 o                         
  15   3  10         95.57        -22.26       114.97 o                         
  17   3  10       4944.21       4888.15       400.88 o                         
  19   3  10       2126.96       2684.18       309.64 o                         
  21   3  10        287.82        347.80       219.11 o                         
  23   3  10         96.93        -19.99        82.62 o                         
  25   3  10         92.69        441.55       233.12 o                         
  27   3  10       4985.78       5807.27      1285.99 o                         
  29   3  10       1152.43        116.03       274.60 o                         
 -36   4  10          6.49         69.62       179.85 o                         
 -34   4  10       4085.69       3679.48       749.30 o                         
 -32   4  10         36.57        -84.86       158.72 o                         
 -30   4  10      13919.28      13740.45      1337.99 o                         
 -28   4  10        469.09        245.54       154.53 o                         
 -26   4  10      10930.13       9820.16       779.04 o                         
 -24   4  10       3288.31       3694.11       411.15 o                         
 -22   4  10       2574.66       2167.33       246.12 o                         
 -20   4  10        156.02         33.86        97.92 o                         
 -18   4  10        218.08        137.96        52.92 o                         
 -16   4  10        496.37        483.39       115.38 o                         
 -14   4  10        701.28        750.08        97.94 o                         
 -12   4  10       7395.58       7632.16       382.81 o                         
 -10   4  10       4483.46       4749.60       426.03 o                         
  -8   4  10       9980.02       9481.72       455.97 o                         
  -6   4  10      44590.61      46852.94      1751.22 o                         
  -4   4  10      21053.58      20230.91      1208.06 o                         
  -2   4  10      14878.19      14299.59       711.12 o                         
   0   4  10        281.21        388.68       120.14 o                         
   2   4  10       4961.50       5189.78       305.86 o                         
   4   4  10       7836.15       7245.06       362.47 o                         
   6   4  10       4136.58       4547.87       260.52 o                         
   8   4  10      13671.62      15305.16       448.30 o                         
  10   4  10       4523.19       5137.52       326.95 o                         
  12   4  10        739.61        707.23       152.42 o                         
  14   4  10       1068.16        781.40       185.63 o                         
  16   4  10         65.31        119.49       110.12 o                         
  18   4  10         25.19        147.31       122.24 o                         
  20   4  10       3156.57       3305.47       410.17 o                         
  22   4  10        716.92        476.69       184.90 o                         
  24   4  10         67.06        787.54       305.70 o                         
  26   4  10         11.32       -210.79       319.08 o                         
  28   4  10        674.66       1229.91       642.03 o                         
 -33   5  10         49.40       -251.76       251.76 o                         
 -31   5  10      10519.39      12914.80      1088.10 o                         
 -29   5  10       1746.21       1649.69       370.76 o                         
 -27   5  10         13.22       -100.14       100.14 o                         
 -25   5  10      11452.20      11872.04       693.43 o                         
 -23   5  10       4884.90       5014.73       432.60 o                         
 -21   5  10       1918.96       1961.99       260.40 o                         
 -19   5  10       3598.18       3727.94       364.50 o                         
 -17   5  10      14913.22      15669.31       966.66 o                         
 -15   5  10        848.48        890.28       176.89 o                         
 -13   5  10        943.10        915.09       192.35 o                         
 -11   5  10        885.27        897.08       190.18 o                         
  -9   5  10      25913.05      28651.86      1126.79 o                         
  -7   5  10       2160.05       1949.27       352.79 o                         
  -5   5  10      61201.03      64576.67      1985.40 o                         
  -3   5  10       2077.86       2001.89       202.49 o                         
  -1   5  10         55.53          8.07        94.80 o                         
   1   5  10       3618.74       3675.47       353.90 o                         
   3   5  10      26739.72      25784.75      1101.14 o                         
   5   5  10       1093.49        966.39       135.37 o                         
   7   5  10       2671.71       2905.90       225.67 o                         
   9   5  10      43245.28      44442.05      1350.76 o                         
  11   5  10       1200.65       1216.52       185.64 o                         
  13   5  10         99.99        -81.66        99.49 o                         
  15   5  10      14520.23      15591.16       861.16 o                         
  17   5  10          0.91         95.32       122.45 o                         
  19   5  10       1844.84       1920.37       284.01 o                         
  21   5  10        835.32        737.19       215.34 o                         
  23   5  10       1833.37       1724.01       367.87 o                         
  25   5  10       2786.63       3285.56       999.79 o                         
 -32   6  10       3046.83       3490.55       963.04 o                         
 -30   6  10       2894.47       3355.60       578.01 o                         
 -28   6  10        274.13         32.37       196.95 o                         
 -26   6  10       5919.06       5183.11       486.72 o                         
 -24   6  10       3066.74       3196.74       370.18 o                         
 -22   6  10       5012.65       5742.10       487.22 o                         
 -20   6  10       1680.55       1545.75       258.34 o                         
 -18   6  10      25435.80      26358.89      1215.83 o                         
 -16   6  10        309.40         45.13       113.42 o                         
 -14   6  10       2307.32       2802.60       608.19 o                         
 -12   6  10        205.18        316.98       151.04 o                         
 -10   6  10        927.36       1063.60       281.41 o                         
  -8   6  10       9992.64      10052.11       644.19 o                         
  -6   6  10        117.14        -29.83        74.64 o                         
  -4   6  10      18679.98      19945.05       909.05 o                         
  -2   6  10        504.94        475.71       168.65 o                         
   0   6  10       7326.24       7463.38       528.10 o                         
   2   6  10      17734.84      18131.96       822.83 o                         
   4   6  10       2661.21       2652.71       321.40 o                         
   6   6  10       5317.38       5002.34       414.40 o                         
   8   6  10      15537.84      18017.83       991.30 o                         
  10   6  10        858.80        625.58       161.89 o                         
  12   6  10         32.55        -45.12       116.12 o                         
  14   6  10       3278.73       2953.81       385.17 o                         
  16   6  10       8332.82       9212.32       705.00 o                         
  18   6  10        475.02        430.34       173.17 o                         
  20   6  10        314.65        584.28       235.02 o                         
  22   6  10       1412.32       1518.79       462.79 o                         
  24   6  10       2182.89       2535.24       868.29 o                         
 -29   7  10        333.31        292.01       274.60 o                         
 -27   7  10       1708.34       2063.31       845.08 o                         
 -25   7  10       3184.15       3400.92       576.75 o                         
 -23   7  10        776.77        411.47       238.03 o                         
 -21   7  10       6896.88       7468.99       579.32 o                         
 -19   7  10        372.97         34.57       117.66 o                         
 -17   7  10       3024.13       2970.87       540.87 o                         
 -15   7  10        479.62        681.21       255.53 o                         
 -13   7  10        686.07        783.73       293.84 o                         
 -11   7  10        410.56        358.32       168.62 o                         
  -9   7  10         63.73        -38.16        75.12 o                         
  -7   7  10        237.35        129.39       104.91 o                         
  -5   7  10       2257.52       2255.64       329.52 o                         
  -3   7  10       2078.56       2117.40       277.89 o                         
  -1   7  10       3939.07       3293.94       354.39 o                         
   1   7  10        986.10        970.94       195.27 o                         
   3   7  10       5693.70       5496.76       542.34 o                         
   5   7  10        434.63        190.81       204.57 o                         
   7   7  10      14001.20      15714.77      1032.56 o                         
   9   7  10       1901.25       1995.00       310.53 o                         
  11   7  10       1086.95       1067.96       229.72 o                         
  13   7  10       1340.98        952.78       318.93 o                         
  15   7  10         26.92         31.40       183.94 o                         
  17   7  10        850.81       1055.70       272.71 o                         
  19   7  10        832.75       1339.44       332.77 o                         
  21   7  10       2787.67       3384.86       545.72 o                         
 -24   8  10        177.72         96.05       501.83 o                         
 -22   8  10         98.56         20.04       320.05 o                         
 -20   8  10       4281.03       4066.18       665.76 o                         
 -18   8  10       1736.91       1652.18       420.70 o                         
 -16   8  10       1189.23        790.74       578.21 o                         
 -14   8  10       4779.68       5121.00       729.09 o                         
 -12   8  10         96.53         49.10       177.01 o                         
 -10   8  10       5632.24       6192.81       765.58 o                         
  -8   8  10        548.88        594.80       215.79 o                         
  -6   8  10        124.95        -19.37       127.55 o                         
  -4   8  10         28.99       -125.65       125.65 o                         
  -2   8  10       2000.71       1505.21       268.44 o                         
   0   8  10       2681.34       2319.00       519.93 o                         
   2   8  10         22.06       -169.18       194.86 o                         
   4   8  10        574.96        643.13       238.99 o                         
   6   8  10       1106.45       1003.32       285.85 o                         
   8   8  10       7412.82       7246.48       743.05 o                         
  10   8  10        271.61       -345.18       388.70 o                         
  12   8  10        156.63       -204.63       204.63 o                         
  14   8  10        243.62        262.02       174.74 o                         
  16   8  10        123.64        241.73       239.79 o                         
 -21   9  10        190.12        582.08       413.84 o                         
 -19   9  10         74.98       -191.29       191.29 o                         
 -17   9  10        203.11        276.51       174.90 o                         
 -15   9  10         77.93         46.13       394.50 o                         
 -13   9  10        366.37        374.75       156.13 o                         
 -11   9  10       2666.15       3585.20       622.53 o                         
  -9   9  10        115.48        632.20       234.58 o                         
  -7   9  10         55.37       -132.37       132.37 o                         
  -5   9  10       1150.62       1652.92       366.37 o                         
  -3   9  10        405.43        448.35       448.65 o                         
  -1   9  10        620.13        294.29       285.73 o                         
   1   9  10          8.67       -176.73       183.85 o                         
   3   9  10       1340.24       1359.64       456.89 o                         
   5   9  10         48.74         81.79       218.79 o                         
   7   9  10        188.24        338.42       183.71 o                         
 -16  10  10       1024.97        700.04       400.30 o                         
 -14  10  10        673.86        914.70       467.98 o                         
 -39   1  11       1620.79       1908.68       682.64 o                         
 -37   1  11       4501.39       5110.10       843.92 o                         
 -35   1  11        160.36        -63.52       579.18 o                         
 -33   1  11         92.00        134.67       170.63 o                         
 -31   1  11         16.01       -129.03       129.03 o                         
 -29   1  11         59.04        -94.72        94.72 o                         
 -27   1  11       2939.67       2511.75       364.18 o                         
 -25   1  11      13717.39      14365.11       847.45 o                         
 -23   1  11       5592.73       5779.91       433.14 o                         
 -21   1  11        930.03        686.43       142.90 o                         
 -19   1  11       5350.35       5341.80       384.19 o                         
 -17   1  11      53918.04      56040.23      1197.16 o                         
 -15   1  11       5844.47       6118.01       271.37 o                         
 -13   1  11         11.15         49.23        39.08 o                         
 -11   1  11      13678.56      13711.17       385.56 o                         
  -9   1  11       7308.46       7087.19       219.92 o                         
  -7   1  11       4583.59       5081.52       255.40 o                         
  -5   1  11      11210.31      11177.19       911.70 o                         
  -3   1  11      66447.40      63749.00      1708.69 o                         
  -1   1  11        967.09        926.20        84.49 o                         
   1   1  11       6162.63       5882.57       290.81 o                         
   3   1  11      25472.73      26447.62       752.00 o                         
   5   1  11       2525.79       2347.66       160.69 o                         
   7   1  11      17297.62      18266.49       492.76 o                         
   9   1  11         57.00        131.20        50.22 o                         
  11   1  11        117.63         27.28        55.50 o                         
  13   1  11        704.73        518.29       121.19 o                         
  15   1  11       7799.00       8543.13       459.56 o                         
  17   1  11       1820.53       1445.89       371.55 o                         
  19   1  11        120.13        -41.22       137.96 o                         
  21   1  11        479.22        189.86       124.65 o                         
  23   1  11         23.60         72.09       109.04 o                         
  25   1  11       2370.34       2687.87       410.12 o                         
  27   1  11         76.49        173.08       390.63 o                         
  29   1  11       2485.40       2544.05       618.13 o                         
 -40   2  11        520.55       -106.36       218.52 o                         
 -38   2  11        303.02        939.84       452.51 o                         
 -36   2  11       3452.27       4391.23       790.15 o                         
 -34   2  11       4819.43       5066.64       810.67 o                         
 -32   2  11        659.06        195.68       242.69 o                         
 -30   2  11       2154.10       2333.65       366.34 o                         
 -28   2  11        516.15        570.25       189.36 o                         
 -26   2  11       4775.51       4626.59       485.06 o                         
 -24   2  11      10331.34      10627.01       599.13 o                         
 -22   2  11      12694.04      13152.97       643.91 o                         
 -20   2  11        211.28        246.88       103.39 o                         
 -18   2  11      23621.36      22899.47       686.26 o                         
 -16   2  11      19931.35      19472.49       615.21 o                         
 -14   2  11        364.92        383.94        77.40 o                         
 -12   2  11      59527.84      59819.21      1071.37 o                         
 -10   2  11      58158.88      60495.27      1120.24 o                         
  -8   2  11        123.26        117.89        53.16 o                         
  -6   2  11       1057.57        822.63        90.82 o                         
  -4   2  11      36708.57      32469.75       677.37 o                         
  -2   2  11       1018.69        724.39       140.96 o                         
   0   2  11      30891.61      29930.21       989.21 o                         
   2   2  11      30790.20      30285.91       909.20 o                         
   4   2  11       3396.01       3604.45       234.95 o                         
   6   2  11       3028.80       3238.64       182.31 o                         
   8   2  11      11405.58      12371.90       465.24 o                         
  10   2  11       1442.33       1189.74       196.84 o                         
  12   2  11      11277.82      11905.60       717.90 o                         
  14   2  11        212.16        297.82       102.10 o                         
  16   2  11       6893.85       6860.14       507.13 o                         
  18   2  11       1426.07       1551.22       286.38 o                         
  20   2  11        479.33        242.98       134.91 o                         
  22   2  11      25232.58      28238.83      1152.62 o                         
  24   2  11       1146.06        670.77       175.77 o                         
  26   2  11        196.04        377.57       212.24 o                         
  28   2  11       4621.25       6279.12      1322.73 o                         
 -37   3  11       4059.02       4511.19       837.22 o                         
 -35   3  11         19.69        220.67       204.01 o                         
 -33   3  11       2789.94       2898.89       639.58 o                         
 -31   3  11       4636.07       3543.69       665.90 o                         
 -29   3  11       7465.57       6624.92       868.76 o                         
 -27   3  11         65.10        181.90       119.85 o                         
 -25   3  11       3728.43       3535.13       362.08 o                         
 -23   3  11      13728.59      13347.83       666.66 o                         
 -21   3  11        610.45        489.65       118.05 o                         
 -19   3  11       4699.34       4989.96       316.84 o                         
 -17   3  11      25679.76      25336.18       707.44 o                         
 -15   3  11        417.86        549.99       121.59 o                         
 -13   3  11       9643.59       9230.52       453.30 o                         
 -11   3  11      89193.26      89643.13      1237.06 o                         
  -9   3  11      34576.91      34139.54       916.81 o                         
  -7   3  11       4655.38       4874.51       315.30 o                         
  -5   3  11      15707.12      16748.59       491.99 o                         
  -3   3  11      10938.39      10444.46       340.95 o                         
  -1   3  11      33016.47      33360.17       686.99 o                         
   1   3  11         26.13        -36.73        50.64 o                         
   3   3  11      21185.66      21355.13       467.96 o                         
   5   3  11       2354.54       2204.87       138.02 o                         
   7   3  11       2945.40       2778.55       191.95 o                         
   9   3  11       6327.10       5967.14       276.97 o                         
  11   3  11       4325.99       4198.39       380.45 o                         
  13   3  11        127.10         75.17       135.78 o                         
  15   3  11       1286.48       1014.81       155.48 o                         
  17   3  11       6401.64       6582.37       474.04 o                         
  19   3  11        513.60        505.06       241.35 o                         
  21   3  11       9635.37      11469.20       781.02 o                         
  23   3  11      15018.62      17036.64      1508.18 o                         
  25   3  11         68.65       -402.24       402.24 o                         
  27   3  11       2472.67       2776.97       876.02 o                         
 -36   4  11       1567.82       2527.51       860.55 o                         
 -34   4  11       1179.36        754.93       392.57 o                         
 -32   4  11        134.07        181.07       350.99 o                         
 -30   4  11       2119.17       2614.69       570.21 o                         
 -28   4  11       1933.56       1934.63       340.77 o                         
 -26   4  11       1219.17       1867.92       299.19 o                         
 -24   4  11       2588.52       2914.26       354.85 o                         
 -22   4  11       8469.57       8882.20       552.94 o                         
 -20   4  11        123.33         54.56        85.63 o                         
 -18   4  11      12113.02      12254.35       532.36 o                         
 -16   4  11      27581.61      28762.91       887.61 o                         
 -14   4  11       3664.49       3926.92       267.77 o                         
 -12   4  11       8090.59       8325.59       401.61 o                         
 -10   4  11      20582.48      20688.90       930.28 o                         
  -8   4  11       2347.25       2369.72       272.90 o                         
  -6   4  11        597.04        618.49       131.86 o                         
  -4   4  11       3654.94       3873.25       360.74 o                         
  -2   4  11       1017.11       1166.31       180.18 o                         
   0   4  11       1404.44       1085.41       214.90 o                         
   2   4  11         45.62         43.41        85.32 o                         
   4   4  11        724.26        644.50       138.08 o                         
   6   4  11      19410.19      19545.53       557.38 o                         
   8   4  11       3092.16       3162.43       259.88 o                         
  10   4  11       6964.14       7271.01       542.25 o                         
  12   4  11       1580.20       1793.00       212.98 o                         
  14   4  11       3946.64       4096.15       329.49 o                         
  16   4  11      12655.19      13337.43       634.07 o                         
  18   4  11        435.37        168.03       112.99 o                         
  20   4  11       1266.40       1214.43       364.81 o                         
  22   4  11       1378.35       1374.17       353.75 o                         
  24   4  11       1052.20        319.08       307.48 o                         
  26   4  11         24.44       1566.40       698.11 o                         
 -35   5  11        342.61       -350.02       400.30 o                         
 -33   5  11         70.19       -105.62       462.82 o                         
 -31   5  11        195.72       -154.89       184.65 o                         
 -29   5  11        383.65         70.89       146.13 o                         
 -27   5  11       9138.90       9522.31       593.65 o                         
 -25   5  11       1516.23       1193.02       228.39 o                         
 -23   5  11       3838.74       3802.69       388.82 o                         
 -21   5  11        109.88        112.76       130.07 o                         
 -19   5  11        895.44        931.39       212.46 o                         
 -17   5  11       1011.09        919.13       180.00 o                         
 -15   5  11      11230.02      11326.80       454.19 o                         
 -13   5  11        380.69        266.02       105.55 o                         
 -11   5  11        615.03        612.30       121.63 o                         
  -9   5  11       4589.21       4488.84       574.98 o                         
  -7   5  11       2766.02       2463.97       560.81 o                         
  -5   5  11       3472.34       3423.68       290.78 o                         
  -3   5  11        427.28        195.33       118.05 o                         
  -1   5  11         81.87        110.07        98.81 o                         
   1   5  11       3577.15       3649.96       346.42 o                         
   3   5  11        139.41        172.00       103.17 o                         
   5   5  11       2778.98       2694.43       259.16 o                         
   7   5  11       9535.34       9514.06       461.57 o                         
   9   5  11        284.42        467.92       120.61 o                         
  11   5  11        920.02        999.99       172.49 o                         
  13   5  11        529.89        875.38       208.16 o                         
  15   5  11       3958.44       3979.85       393.28 o                         
  17   5  11        505.97        529.33       146.45 o                         
  19   5  11         42.88       -236.78       236.78 o                         
  21   5  11        279.46        162.25       168.67 o                         
  23   5  11        759.38        439.72       395.47 o                         
  25   5  11        706.48        297.81       350.02 o                         
 -32   6  11        589.06        -48.35       321.01 o                         
 -30   6  11       1251.57       1581.55       336.92 o                         
 -28   6  11       2286.36       2249.62       412.54 o                         
 -26   6  11         17.61        -50.98       174.17 o                         
 -24   6  11        197.22         29.82       105.18 o                         
 -22   6  11       2689.81       2803.85       350.19 o                         
 -20   6  11        981.51        549.42       140.45 o                         
 -18   6  11       3266.69       3729.57       457.56 o                         
 -16   6  11          7.84        -71.98       159.62 o                         
 -14   6  11        428.41        303.22       368.39 o                         
 -12   6  11       1047.62        757.42       441.88 o                         
 -10   6  11         23.86        378.84       686.51 o                         
  -8   6  11       2007.12       1883.03       295.16 o                         
  -6   6  11       1911.71       1731.45       290.51 o                         
  -4   6  11       6068.64       7030.70       559.32 o                         
  -2   6  11      11198.51      12100.18       763.30 o                         
   0   6  11       2886.55       2915.15       347.66 o                         
   2   6  11       2060.63       1815.06       276.93 o                         
   4   6  11       7708.29       7093.84       546.21 o                         
   6   6  11        392.63        302.20       106.16 o                         
   8   6  11         64.72        173.49       155.31 o                         
  10   6  11        751.68        568.75       151.28 o                         
  12   6  11         27.92       -172.15       232.91 o                         
  14   6  11        185.75        385.01       128.65 o                         
  16   6  11        441.69        295.95       273.26 o                         
  18   6  11         29.16        -52.08        97.99 o                         
  20   6  11        154.25        278.83       156.90 o                         
  22   6  11          6.74       1322.73       746.46 o                         
 -29   7  11        658.76        324.88       179.85 o                         
 -27   7  11          4.45         16.05       175.11 o                         
 -25   7  11        194.02        506.79       445.75 o                         
 -23   7  11       4577.59       4941.69       502.70 o                         
 -21   7  11         24.27         34.29       197.62 o                         
 -19   7  11       1176.57       1303.98       385.13 o                         
 -17   7  11      12618.11      13611.72      1163.19 o                         
 -15   7  11        724.99        934.73       337.45 o                         
 -13   7  11        768.04        611.09       268.01 o                         
 -11   7  11       3568.36       3936.36       594.78 o                         
  -9   7  11       1955.65       1528.57       278.56 o                         
  -7   7  11       3227.56       3422.94       414.80 o                         
  -5   7  11       3729.53       3690.50       429.27 o                         
  -3   7  11      19228.01      19223.29       880.49 o                         
  -1   7  11       2392.20       2305.48       316.52 o                         
   1   7  11        535.26        602.74       155.63 o                         
   3   7  11       7121.56       7171.97       560.10 o                         
   5   7  11       2563.24       2030.87       362.43 o                         
   7   7  11        376.89        138.46       185.73 o                         
   9   7  11        229.88         -5.59       156.29 o                         
  11   7  11       1383.01       1171.66       315.34 o                         
  13   7  11       2717.43       2527.29       369.37 o                         
  15   7  11        713.62        708.27       183.10 o                         
  17   7  11       5192.06       6863.48       653.80 o                         
  19   7  11        438.00       1114.42       315.27 o                         
 -24   8  11       2828.04       3576.63       651.79 o                         
 -22   8  11         88.36        -77.01       223.42 o                         
 -20   8  11         21.92        347.28       700.04 o                         
 -18   8  11       1246.47       1553.35       412.22 o                         
 -16   8  11       2361.13       2302.79       492.80 o                         
 -14   8  11        312.53         83.29       455.42 o                         
 -12   8  11       1716.85       1587.69       449.05 o                         
 -10   8  11      11312.42      12703.86      1381.72 o                         
  -8   8  11        449.06        576.83       159.30 o                         
  -6   8  11         66.55       -150.83       150.83 o                         
  -4   8  11       1805.23       1636.64       305.00 o                         
  -2   8  11       3694.53       3987.20       506.29 o                         
   0   8  11       1083.64        788.87       315.90 o                         
   2   8  11        660.89        523.96       170.29 o                         
   4   8  11         24.77         88.28       208.01 o                         
   6   8  11        783.18        405.81       151.58 o                         
   8   8  11        113.74        143.25       141.08 o                         
  10   8  11       1819.02       1590.37       578.21 o                         
  12   8  11       5487.53       4758.94       747.18 o                         
  14   8  11       1055.00        911.63       368.07 o                         
 -21   9  11        412.34        257.20       328.75 o                         
 -19   9  11          7.20        -94.66       202.77 o                         
 -17   9  11       3602.01       4245.25       704.20 o                         
 -15   9  11         92.08          6.77       114.86 o                         
 -13   9  11         69.00        212.00       184.68 o                         
 -11   9  11       8192.77       7943.04       926.86 o                         
  -9   9  11        128.00        110.10       174.09 o                         
  -7   9  11         20.94        -94.71       264.38 o                         
  -5   9  11       2428.83       2261.12       876.02 o                         
  -3   9  11        242.88        -57.56       250.43 o                         
  -1   9  11        154.42       -298.06       298.06 o                         
   1   9  11        796.92        722.66       319.66 o                         
   3   9  11        667.57        636.28       272.07 o                         
   5   9  11         47.11       -493.12       493.12 o                         
   7   9  11         11.64       -270.74       336.49 o                         
 -16  10  11       2465.85       2510.10       744.52 o                         
 -38   0  12        358.45       1168.03       831.54 o                         
 -36   0  12       4823.12       4689.60       776.40 o                         
 -34   0  12       7332.07       7894.94       966.97 o                         
 -32   0  12       2937.49       3500.02      1546.09 o                         
 -30   0  12       4059.02       4872.70       696.74 o                         
 -28   0  12         41.74       -253.33       253.33 o                         
 -26   0  12       3470.39       5059.94       694.24 o                         
 -24   0  12       4379.81       4777.88       596.76 o                         
 -22   0  12      22645.81      23625.94      1285.21 o                         
 -20   0  12       9227.29       9619.03       623.98 o                         
 -18   0  12      28767.52      29991.49      1047.30 o                         
 -16   0  12      31577.06      33058.77      1109.87 o                         
 -14   0  12      23131.55      21803.23       807.99 o                         
 -12   0  12      12183.43      12070.09       559.91 o                         
 -10   0  12     107533.40     106985.65      1549.61 o                         
  -8   0  12      56081.75      58398.75      2769.23 o                         
  -6   0  12      22255.41      24939.71      1198.99 o                         
  -4   0  12       5404.09       2465.62       566.61 o                         
  -2   0  12      82762.55      89982.68      3357.12 o                         
   0   0  12      32041.83      35052.46      2129.14 o                         
   2   0  12        973.09        744.52       332.62 o                         
   4   0  12      43627.07      38538.50      1334.34 o                         
   6   0  12        328.50        225.51        96.88 o                         
   8   0  12      11823.35      13790.24       939.91 o                         
  10   0  12      19916.97      21074.81      1040.15 o                         
  12   0  12        162.08         38.84        60.55 o                         
  14   0  12       1860.12       1542.47       431.06 o                         
  16   0  12      21186.94      22593.91      1651.23 o                         
  18   0  12        834.37        884.10       356.54 o                         
  20   0  12       1645.54       1877.54       503.76 o                         
  22   0  12       1588.78       1836.94      1472.61 o                         
  24   0  12       4196.35       4204.58       803.37 o                         
  26   0  12        296.74       -224.32       224.32 o                         
  28   0  12         31.20       -411.90       411.90 o                         
 -39   1  12          3.20       -197.25       251.40 o                         
 -37   1  12        126.89       -216.59       216.59 o                         
 -35   1  12       4736.45       5307.63       887.62 o                         
 -33   1  12        235.73         28.64       248.33 o                         
 -31   1  12       4150.49       4474.57       540.20 o                         
 -29   1  12      39427.29      40081.14      1542.73 o                         
 -27   1  12        278.55        220.59        95.51 o                         
 -25   1  12        545.59        371.37       133.39 o                         
 -23   1  12       1725.00       1243.65       203.14 o                         
 -21   1  12       2828.10       2812.37       395.52 o                         
 -19   1  12         12.19         88.23        73.88 o                         
 -17   1  12       9067.40       9703.75       391.20 o                         
 -15   1  12       2999.70       2980.11       197.74 o                         
 -13   1  12      30089.37      30099.90       653.71 o                         
 -11   1  12       4753.75       4896.42       210.60 o                         
  -9   1  12     103376.98     104997.05      2451.97 o                         
  -7   1  12      18652.91      20189.93       493.43 o                         
  -5   1  12      12296.11      13661.87       955.96 o                         
  -3   1  12      58365.39      58486.36      2413.46 o                         
  -1   1  12       3006.32       2570.11       161.45 o                         
   1   1  12       7661.97       7583.08       309.35 o                         
   3   1  12      35888.16      36146.19       962.61 o                         
   5   1  12      28838.28      28640.29       554.19 o                         
   7   1  12        761.82        791.66       107.96 o                         
   9   1  12       2196.40       2533.07       191.98 o                         
  11   1  12       4486.13       4548.53       298.55 o                         
  13   1  12       2422.38       2274.35       245.21 o                         
  15   1  12       5517.06       6048.49       396.77 o                         
  17   1  12       1199.77       1118.23       217.33 o                         
  19   1  12       5293.48       5770.19       531.36 o                         
  21   1  12       1316.26       1911.27       308.74 o                         
  23   1  12       2373.64       1643.50       326.46 o                         
  25   1  12         68.48        336.16       179.01 o                         
  27   1  12        325.40         99.26       241.43 o                         
 -40   2  12         20.23       -531.80       531.80 o                         
 -38   2  12        895.57        840.42       352.01 o                         
 -36   2  12        242.81       -302.64       302.64 o                         
 -34   2  12        931.02        370.44       451.55 o                         
 -32   2  12        227.29        222.68       146.91 o                         
 -30   2  12      10040.65       9716.56       756.26 o                         
 -28   2  12         40.61       -130.57       130.57 o                         
 -26   2  12       1540.68       1476.70       227.54 o                         
 -24   2  12        646.41        612.88       213.85 o                         
 -22   2  12         77.39         96.72        81.43 o                         
 -20   2  12        724.19        591.22       130.80 o                         
 -18   2  12       2810.05       2950.22       299.91 o                         
 -16   2  12        415.52        509.86       139.11 o                         
 -14   2  12       3931.53       4131.02       314.96 o                         
 -12   2  12       2167.67       2150.42       185.87 o                         
 -10   2  12      22545.48      23099.87       714.03 o                         
  -8   2  12      17243.74      16065.23       540.60 o                         
  -6   2  12        341.18        239.50        48.27 o                         
  -4   2  12       1261.16       1692.12       158.44 o                         
  -2   2  12        513.33        450.68       110.37 o                         
   0   2  12       6095.59       6080.64       300.82 o                         
   2   2  12      15076.49      14718.39       494.36 o                         
   4   2  12      19960.64      20307.90       582.44 o                         
   6   2  12       5997.92       5749.72       250.94 o                         
   8   2  12       2792.76       3113.04       212.43 o                         
  10   2  12        224.79        209.08        44.62 o                         
  12   2  12       2586.87       2059.41       293.66 o                         
  14   2  12       5122.78       5274.80       408.45 o                         
  16   2  12         53.72        -38.06       107.31 o                         
  18   2  12       1019.43        702.77       274.43 o                         
  20   2  12       2295.02       2295.01       418.41 o                         
  22   2  12       2981.42       3082.23       454.06 o                         
  24   2  12       7604.46       8342.14       753.70 o                         
  26   2  12          1.10        -71.93       481.52 o                         
 -37   3  12         99.52        170.45       143.06 o                         
 -35   3  12       3844.48       4215.08      1617.64 o                         
 -33   3  12         20.28       -346.51       541.47 o                         
 -31   3  12        727.55        868.74       333.88 o                         
 -29   3  12        997.38        908.37       855.72 o                         
 -27   3  12         29.10         45.44        79.49 o                         
 -25   3  12      13438.64      14387.76       734.39 o                         
 -23   3  12        152.32        168.98       104.91 o                         
 -21   3  12       5987.35       5921.15       453.30 o                         
 -19   3  12       2583.69       2609.36       240.37 o                         
 -17   3  12        875.58        576.51       113.32 o                         
 -15   3  12       9540.40      10192.40       514.42 o                         
 -13   3  12          1.11        -80.21        80.21 o                         
 -11   3  12       1355.76       1285.33       209.94 o                         
  -9   3  12      17876.77      17613.29       671.00 o                         
  -7   3  12      25009.65      24784.87       660.56 o                         
  -5   3  12       1856.18       1949.91       152.97 o                         
  -3   3  12      14102.94      14133.73       480.89 o                         
  -1   3  12         81.32          7.38        50.15 o                         
   1   3  12        317.27        261.74        66.75 o                         
   3   3  12      18363.83      17200.01       495.01 o                         
   5   3  12        728.09        784.45        91.08 o                         
   7   3  12       9592.57       9794.35       414.34 o                         
   9   3  12         33.70         54.19        84.90 o                         
  11   3  12        268.38        167.90       106.63 o                         
  13   3  12       1807.70       1464.71       256.24 o                         
  15   3  12       1528.27       1291.44       223.33 o                         
  17   3  12        370.29        317.14       142.06 o                         
  19   3  12        469.10        359.70       162.11 o                         
  21   3  12       1278.55       1625.61       360.85 o                         
  23   3  12       1176.96        522.71       270.16 o                         
  25   3  12       1335.45       1498.71       574.35 o                         
 -36   4  12       1453.02       1291.79       613.02 o                         
 -34   4  12       1936.63       1644.17       669.10 o                         
 -32   4  12       2299.16       3265.47       676.86 o                         
 -30   4  12        736.30        968.51       331.17 o                         
 -28   4  12       3804.36       3643.51       427.85 o                         
 -26   4  12         66.13         86.44       152.68 o                         
 -24   4  12      13846.03      13931.27       767.48 o                         
 -22   4  12        174.89        190.00        99.60 o                         
 -20   4  12       2803.18       2899.86       367.61 o                         
 -18   4  12       5939.42       6230.50       400.13 o                         
 -16   4  12       8588.08       8689.29       466.42 o                         
 -14   4  12      13982.78      13720.53       676.82 o                         
 -12   4  12       3486.24       3784.02       324.47 o                         
 -10   4  12      42321.75      44296.59      1738.34 o                         
  -8   4  12       2112.84       2083.28       285.46 o                         
  -6   4  12       9208.38       8637.34       661.62 o                         
  -4   4  12      24545.71      26326.80      1003.90 o                         
  -2   4  12       8911.35       8782.88       611.82 o                         
   0   4  12        116.55        177.73        96.90 o                         
   2   4  12        810.80        683.55       144.95 o                         
   4   4  12      20924.32      22925.59       826.20 o                         
   6   4  12      13447.42      13939.68       480.02 o                         
   8   4  12        506.61        398.84       134.48 o                         
  10   4  12      28055.59      28917.24      2659.12 o                         
  12   4  12        296.67        409.88       121.01 o                         
  14   4  12       4148.23       4168.80       373.64 o                         
  16   4  12       2616.33       2167.44       258.85 o                         
  18   4  12        463.27        353.41       134.54 o                         
  20   4  12        309.89         -3.57       175.88 o                         
  22   4  12       2877.54       3354.37       449.43 o                         
  24   4  12       2523.57       2348.54       598.52 o                         
 -35   5  12       6577.84       8624.85      1547.06 o                         
 -33   5  12        369.59        147.40       173.52 o                         
 -31   5  12       1505.75       1063.36       306.14 o                         
 -29   5  12        857.26       1379.60       238.90 o                         
 -27   5  12        134.06         59.06       117.67 o                         
 -25   5  12          0.07         -0.49        91.10 o                         
 -23   5  12      11673.64      12630.27       776.38 o                         
 -21   5  12       1916.00       2450.39       442.08 o                         
 -19   5  12       1579.34       1371.20       245.64 o                         
 -17   5  12      10757.47      10960.12       744.54 o                         
 -15   5  12       2373.28       1986.06       381.52 o                         
 -13   5  12       6150.00       6168.00       701.94 o                         
 -11   5  12      10500.11      10380.93       907.93 o                         
  -9   5  12       9282.16       9196.27       541.49 o                         
  -7   5  12       3163.10       3367.17       489.59 o                         
  -5   5  12       1910.40       2082.42       310.02 o                         
  -3   5  12      28162.32      28853.73      1152.71 o                         
  -1   5  12      20079.04      20704.83       985.17 o                         
   1   5  12        808.01        785.01       174.81 o                         
   3   5  12       1565.58       1782.07       362.32 o                         
   5   5  12       5375.49       5321.59       351.73 o                         
   7   5  12        214.77        255.99        86.05 o                         
   9   5  12       8339.37       8759.98       540.43 o                         
  11   5  12       5247.61       6423.64       528.72 o                         
  13   5  12       2984.86       2603.91       460.14 o                         
  15   5  12       3127.11       3606.25       384.01 o                         
  17   5  12       1140.86        863.76       201.12 o                         
  19   5  12         90.31         89.75       156.92 o                         
  21   5  12        340.19        595.07       393.95 o                         
  23   5  12        737.57        -52.21       411.90 o                         
 -32   6  12        821.59       1976.37       783.20 o                         
 -30   6  12       2367.87       3009.81       539.34 o                         
 -28   6  12       1323.96        985.06       205.20 o                         
 -26   6  12        797.86        875.49       212.17 o                         
 -24   6  12         53.97        187.40       139.44 o                         
 -22   6  12        475.86        290.38       121.98 o                         
 -20   6  12        752.85        671.32       208.43 o                         
 -18   6  12       2356.48       2332.35       367.97 o                         
 -16   6  12       5396.25       5898.06       760.71 o                         
 -14   6  12       2574.71       2864.33       527.40 o                         
 -12   6  12       6204.63       7392.03       820.09 o                         
 -10   6  12       2160.53       1772.74       371.03 o                         
  -8   6  12        169.13        362.35       154.46 o                         
  -6   6  12       1540.68       1629.47       264.56 o                         
  -4   6  12      23854.36      24920.06      1198.12 o                         
  -2   6  12      28192.28      30384.32      1234.74 o                         
   0   6  12        470.26        511.01       169.01 o                         
   2   6  12       1670.68       1865.28       398.87 o                         
   4   6  12       4066.61       3439.73       385.61 o                         
   6   6  12         96.09          3.50       115.44 o                         
   8   6  12         76.40       -151.25       152.25 o                         
  10   6  12      14067.12      14565.68      1337.82 o                         
  12   6  12        504.49        534.98       168.56 o                         
  14   6  12       3130.32       3104.48       480.06 o                         
  16   6  12       3635.19       3468.60       457.21 o                         
  18   6  12       2546.41       2823.69       368.72 o                         
  20   6  12        947.88        696.27       244.21 o                         
 -29   7  12        680.38        204.99       384.83 o                         
 -27   7  12        165.63        250.56       133.43 o                         
 -25   7  12         11.56         69.83       119.44 o                         
 -23   7  12       5593.04       5636.46       523.16 o                         
 -21   7  12         58.63        110.55       165.53 o                         
 -19   7  12      10235.65      10795.67      1070.50 o                         
 -17   7  12        229.25        334.19       203.68 o                         
 -15   7  12         12.81        -16.27       294.91 o                         
 -13   7  12         41.19        145.61       121.92 o                         
 -11   7  12       1075.50       1020.92       225.78 o                         
  -9   7  12       1928.57       2185.27       345.57 o                         
  -7   7  12        266.13        108.57       157.61 o                         
  -5   7  12        282.23        190.74       128.25 o                         
  -3   7  12      11004.45      10736.93       691.47 o                         
  -1   7  12        405.98        240.65       164.68 o                         
   1   7  12        142.89        128.55       127.84 o                         
   3   7  12      13692.95      13034.29      1396.97 o                         
   5   7  12        165.56       -186.37       222.26 o                         
   7   7  12       1624.96       1100.23       281.38 o                         
   9   7  12       3034.32       2549.15       480.33 o                         
  11   7  12       2460.42       1770.52       384.37 o                         
  13   7  12        285.97        104.59       181.44 o                         
  15   7  12       4172.12       5159.01       662.20 o                         
  17   7  12        583.27        629.04       247.86 o                         
  19   7  12        106.43       -142.75       691.34 o                         
 -26   8  12        206.02        636.23       479.59 o                         
 -24   8  12          4.09        988.18       464.12 o                         
 -22   8  12       1382.88       1710.88       584.98 o                         
 -20   8  12       4293.47       4653.78       742.48 o                         
 -18   8  12       1227.11        813.65       377.10 o                         
 -16   8  12        722.83        713.83       269.03 o                         
 -14   8  12        124.48        206.05       205.25 o                         
 -12   8  12       4122.67       4285.39       788.03 o                         
 -10   8  12        234.28        199.88       175.98 o                         
  -8   8  12        413.96        507.61       237.17 o                         
  -6   8  12       2451.74       2469.24       399.56 o                         
  -4   8  12        329.39        209.41       122.89 o                         
  -2   8  12        890.89       1407.13       408.40 o                         
   0   8  12        104.31        -45.96       259.00 o                         
   2   8  12        114.95         56.54       284.27 o                         
   4   8  12       1936.84       2330.83       406.41 o                         
   6   8  12       1075.31        600.14       344.44 o                         
   8   8  12          1.16         44.07       134.19 o                         
  10   8  12        130.59        403.73       190.25 o                         
  12   8  12        384.38        566.08       419.64 o                         
  14   8  12       1069.26       1688.23       671.04 o                         
 -23   9  12        932.34       1059.73       425.44 o                         
 -21   9  12          3.41        -85.09       191.45 o                         
 -19   9  12         13.70         60.89       308.44 o                         
 -17   9  12        508.24        371.23       382.90 o                         
 -15   9  12        870.76       1109.65       381.41 o                         
 -13   9  12        244.17        159.61       312.31 o                         
 -11   9  12       1721.37       1576.73       426.96 o                         
  -9   9  12       2305.55       2734.37       477.71 o                         
  -7   9  12         95.13       -156.43       399.33 o                         
  -5   9  12          2.64          5.28       151.62 o                         
  -3   9  12         92.76        123.87       370.33 o                         
  -1   9  12       1362.30       1681.80       501.83 o                         
   1   9  12          0.24       -491.19       491.19 o                         
   3   9  12       1273.61        336.49       292.01 o                         
   5   9  12       2450.84       2608.73       918.57 o                         
 -39   1  13         14.34       -216.59       255.26 o                         
 -37   1  13       2187.83       2065.89       558.43 o                         
 -35   1  13       2766.83       2970.15       476.88 o                         
 -33   1  13        779.47       1164.47       283.25 o                         
 -31   1  13       4316.21       3613.22       494.96 o                         
 -29   1  13       1131.37        602.73       258.17 o                         
 -27   1  13       6635.76       6907.30       723.44 o                         
 -25   1  13         69.80         84.79        92.09 o                         
 -23   1  13      16658.68      17222.89       772.98 o                         
 -21   1  13      34923.09      35537.85      1070.72 o                         
 -19   1  13       8393.65       8817.85       390.64 o                         
 -17   1  13      24199.12      25013.38       656.51 o                         
 -15   1  13      33343.84      34349.52       686.81 o                         
 -13   1  13      13743.15      13354.87       441.62 o                         
 -11   1  13        398.04        580.80        72.57 o                         
  -9   1  13        723.40        770.11        76.82 o                         
  -7   1  13       3262.51       3150.01       177.85 o                         
  -5   1  13       2613.28       3004.68       357.13 o                         
  -3   1  13        686.14        473.11        97.05 o                         
  -1   1  13      33442.18      32811.92      1004.89 o                         
   1   1  13       5127.91       4730.17       244.17 o                         
   3   1  13         47.60         69.33        39.90 o                         
   5   1  13       2616.64       2592.22       168.49 o                         
   7   1  13       5852.08       5693.06       301.98 o                         
   9   1  13       3824.67       4126.56       258.59 o                         
  11   1  13      11314.59      12710.79       553.64 o                         
  13   1  13       1129.12       1114.52       171.44 o                         
  15   1  13       8855.10       9137.86       618.88 o                         
  17   1  13       5693.89       6268.09       549.86 o                         
  19   1  13         31.06       -154.91       154.91 o                         
  21   1  13       1363.14        943.24       316.61 o                         
  23   1  13        280.80        426.01       252.72 o                         
  25   1  13       1509.50       2535.66       514.29 o                         
  27   1  13         39.63       -506.66       506.66 o                         
 -40   2  13        229.22       -346.15       346.15 o                         
 -38   2  13       3277.39       4576.05       848.70 o                         
 -36   2  13       1655.77       1559.88       486.36 o                         
 -34   2  13        736.38        552.51       269.19 o                         
 -32   2  13        331.63        201.00       538.57 o                         
 -30   2  13       2725.33       2912.14       421.73 o                         
 -28   2  13       5275.18       5111.47       542.27 o                         
 -26   2  13        147.98         83.08       113.32 o                         
 -24   2  13        166.33        118.88        73.10 o                         
 -22   2  13      32959.34      34293.36      1083.30 o                         
 -20   2  13       1549.44       1317.43       198.73 o                         
 -18   2  13         99.44        126.09       120.26 o                         
 -16   2  13      59569.93      62935.22      2253.64 o                         
 -14   2  13      12455.65      12228.93       467.54 o                         
 -12   2  13       7973.27       8053.80       359.44 o                         
 -10   2  13       2929.43       2724.38       245.00 o                         
  -8   2  13      53743.36      55441.68       941.03 o                         
  -6   2  13         14.43         66.53        60.68 o                         
  -4   2  13      26909.27      26508.08       649.49 o                         
  -2   2  13      37744.61      37394.16      1318.35 o                         
   0   2  13       1038.93        966.68       117.35 o                         
   2   2  13       1624.74       2030.45       158.50 o                         
   4   2  13      14566.53      13920.63       483.96 o                         
   6   2  13        635.19        453.84        74.56 o                         
   8   2  13         78.97         58.02        65.85 o                         
  10   2  13       8229.60       8948.12       384.48 o                         
  12   2  13      10401.44      10729.03       654.44 o                         
  14   2  13        214.06        145.79        87.03 o                         
  16   2  13        852.95        550.70       200.92 o                         
  18   2  13      28857.03      29224.50      1571.86 o                         
  20   2  13       2264.08       3050.91       433.82 o                         
  22   2  13         14.71        238.89       161.29 o                         
  24   2  13      13064.23      15150.64      1500.09 o                         
  26   2  13        369.24        920.50       512.46 o                         
 -37   3  13        228.15       -320.35       320.35 o                         
 -35   3  13       2021.07       2306.68       576.88 o                         
 -33   3  13        605.99       1126.67       412.03 o                         
 -31   3  13        183.13        348.19       189.54 o                         
 -29   3  13       4884.01       5197.99       587.54 o                         
 -27   3  13       9621.39      10060.65       647.40 o                         
 -25   3  13        865.54        587.92       151.08 o                         
 -23   3  13      11836.58      11816.45       659.66 o                         
 -21   3  13      14759.64      14816.92       638.22 o                         
 -19   3  13       4495.86       4245.45       362.09 o                         
 -17   3  13       7009.24       7423.86       526.52 o                         
 -15   3  13      32040.66      33357.29      1901.89 o                         
 -13   3  13       3169.19       3624.85       341.51 o                         
 -11   3  13         74.51          6.65        77.41 o                         
  -9   3  13      35988.93      35246.05       926.58 o                         
  -7   3  13       6054.29       6352.18       303.65 o                         
  -5   3  13      42507.40      44376.20       771.05 o                         
  -3   3  13        116.16        129.31        68.82 o                         
  -1   3  13       3361.30       3572.71       267.30 o                         
   1   3  13       2651.48       2646.75       205.40 o                         
   3   3  13       8440.05       8461.72       325.45 o                         
   5   3  13       8873.33       8860.85       370.08 o                         
   7   3  13      10279.19      10797.02       494.10 o                         
   9   3  13       3372.29       3519.34       289.33 o                         
  11   3  13       7248.65       8096.88       513.23 o                         
  13   3  13        165.60         50.88       118.69 o                         
  15   3  13       1191.55       1531.24       265.76 o                         
  17   3  13      11153.65      11394.23       904.91 o                         
  19   3  13       5318.26       6200.10       944.95 o                         
  21   3  13       1298.79       1283.74       291.41 o                         
  23   3  13       8351.67       9243.67      1782.98 o                         
 -36   4  13       1021.32       1077.82       459.06 o                         
 -34   4  13        218.02         21.03       212.72 o                         
 -32   4  13        549.57        576.08       298.09 o                         
 -30   4  13         56.92        100.38       153.11 o                         
 -28   4  13       6431.28       7909.00       634.26 o                         
 -26   4  13         82.15        187.96       113.03 o                         
 -24   4  13        334.83        483.05       148.41 o                         
 -22   4  13      22893.45      23676.83       913.01 o                         
 -20   4  13       7127.98       7051.80       487.35 o                         
 -18   4  13          2.54       -100.94       104.48 o                         
 -16   4  13      11678.51      11823.96      1038.19 o                         
 -14   4  13       3353.48       3179.00       332.77 o                         
 -12   4  13       3081.01       2819.57       325.99 o                         
 -10   4  13       3447.17       3707.16       345.21 o                         
  -8   4  13         55.91        -74.97        96.48 o                         
  -6   4  13       1749.01       1523.23       343.77 o                         
  -4   4  13       3500.66       4706.80       587.79 o                         
  -2   4  13       7730.88       7741.59       599.65 o                         
   0   4  13          1.87        -43.95       105.41 o                         
   2   4  13       9312.29       9420.34       516.10 o                         
   4   4  13      13328.76      13934.77       612.39 o                         
   6   4  13       3818.78       4331.45       322.45 o                         
   8   4  13      25701.55      27426.28      1162.02 o                         
  10   4  13      20669.58      20836.46      1053.58 o                         
  12   4  13      13570.76      15071.84       725.07 o                         
  14   4  13        630.61        926.05       191.57 o                         
  16   4  13       7501.93       8414.95       661.71 o                         
  18   4  13       3111.23       3923.46       549.48 o                         
  20   4  13        340.82        402.19       317.71 o                         
  22   4  13          5.37        375.16       392.57 o                         
  24   4  13       3053.42       2133.01       785.13 o                         
 -35   5  13        791.00        512.46       274.60 o                         
 -33   5  13         23.68       -199.55       285.70 o                         
 -31   5  13        196.70        155.74       135.28 o                         
 -29   5  13       1404.31       1284.29       220.09 o                         
 -27   5  13        192.23         -0.68       131.28 o                         
 -25   5  13       2320.98       2178.96       311.92 o                         
 -23   5  13       1234.52       1203.00       213.05 o                         
 -21   5  13        940.69        862.98       170.61 o                         
 -19   5  13       5381.93       5517.36       539.57 o                         
 -17   5  13        778.76        712.13       203.81 o                         
 -15   5  13         60.24        133.43        92.53 o                         
 -13   5  13        431.03        705.06       193.36 o                         
 -11   5  13       5580.29       5894.85       714.60 o                         
  -9   5  13         13.39       -201.66       201.66 o                         
  -7   5  13        935.21        711.16       152.28 o                         
  -5   5  13        149.20         97.61       129.71 o                         
  -3   5  13       6730.60       7890.55       631.10 o                         
  -1   5  13       1471.36       1818.06       311.59 o                         
   1   5  13       1074.37        813.10       189.41 o                         
   3   5  13       1554.65       1491.08       242.88 o                         
   5   5  13         81.53         90.59       147.00 o                         
   7   5  13          2.01        -29.11       109.10 o                         
   9   5  13       1433.99       1217.40       236.02 o                         
  11   5  13       9684.89      11511.24       732.48 o                         
  13   5  13       5090.57       5351.55       625.24 o                         
  15   5  13        446.85        229.48       133.55 o                         
  17   5  13        811.10        425.89       192.83 o                         
  19   5  13        413.78         56.15       300.36 o                         
  21   5  13        297.16        578.21       384.83 o                         
 -32   6  13        547.18        560.81       496.99 o                         
 -30   6  13        111.53       -156.44       176.78 o                         
 -28   6  13        175.67         32.25       149.93 o                         
 -26   6  13         24.27        -72.91       134.54 o                         
 -24   6  13       1602.39       1499.53       260.68 o                         
 -22   6  13       7268.76       8052.11       602.11 o                         
 -20   6  13        359.24        377.47       316.24 o                         
 -18   6  13       2238.25       2938.07       560.36 o                         
 -16   6  13      20783.70      22846.73      1490.55 o                         
 -14   6  13       6631.20       6163.83       762.46 o                         
 -12   6  13        805.50        750.22       370.33 o                         
 -10   6  13       1400.88       1714.77       490.22 o                         
  -8   6  13        620.26        643.79       177.89 o                         
  -6   6  13       1585.45       2025.62       322.21 o                         
  -4   6  13        255.67        521.70       186.53 o                         
  -2   6  13      14137.82      15945.48       951.19 o                         
   0   6  13        675.63        524.48       149.00 o                         
   2   6  13       5109.22       5031.98       487.25 o                         
   4   6  13       2860.54       2974.16       376.82 o                         
   6   6  13       4363.22       4466.70       447.02 o                         
   8   6  13       1079.68        509.97       187.29 o                         
  10   6  13       2056.59       2039.72       369.56 o                         
  12   6  13        479.80        142.54       148.98 o                         
  14   6  13         28.57        -96.78       252.94 o                         
  16   6  13        839.11       1128.93       537.99 o                         
  18   6  13        692.35        392.30       213.36 o                         
 -29   7  13        499.17        529.87       386.76 o                         
 -27   7  13        452.54        276.94       198.42 o                         
 -25   7  13         38.44       -184.12       184.12 o                         
 -23   7  13       1768.11       2011.85       364.34 o                         
 -21   7  13        548.85        127.05       159.01 o                         
 -19   7  13       1018.54        819.45       394.50 o                         
 -17   7  13        173.31       -168.08       168.08 o                         
 -15   7  13      12215.21      13680.21      2235.50 o                         
 -13   7  13         26.36        -23.91       349.05 o                         
 -11   7  13       2079.87       2049.61       332.92 o                         
  -9   7  13       7758.50       8061.83       670.92 o                         
  -7   7  13       1482.29        604.64       350.02 o                         
  -5   7  13        873.11        668.93       211.08 o                         
  -3   7  13       5534.27       5953.65       534.52 o                         
  -1   7  13        740.84        863.99       198.66 o                         
   1   7  13         11.04         54.95       102.60 o                         
   3   7  13       1301.88       1199.40       374.32 o                         
   5   7  13        427.35         -8.80       197.57 o                         
   7   7  13        202.08       -188.85       188.85 o                         
   9   7  13        492.79        575.58       202.06 o                         
  11   7  13       2290.06       3237.29       695.12 o                         
  13   7  13        401.64         49.52       149.18 o                         
  15   7  13        672.99        669.25       248.34 o                         
  17   7  13       5383.29       5476.58      1247.32 o                         
 -26   8  13       1248.35       1338.20       543.40 o                         
 -24   8  13         79.68         -5.80       152.77 o                         
 -22   8  13       2855.85       3124.60       956.28 o                         
 -20   8  13        944.85        633.08       403.20 o                         
 -18   8  13       1883.82       1194.72       395.57 o                         
 -16   8  13       6282.45       7099.03       909.86 o                         
 -14   8  13       2043.10       1858.90       699.08 o                         
 -12   8  13        405.20         78.07       498.93 o                         
 -10   8  13       5516.12       6240.33       820.73 o                         
  -8   8  13       1619.00       3030.69       558.11 o                         
  -6   8  13       1590.77       2526.20       636.16 o                         
  -4   8  13        573.31        196.12       147.95 o                         
  -2   8  13       7785.44       8114.67      1513.22 o                         
   0   8  13        151.87        371.51       254.29 o                         
   2   8  13       1965.07       2776.71       456.58 o                         
   4   8  13       5965.54       6954.50       752.83 o                         
   6   8  13       3557.40       3844.69       573.62 o                         
   8   8  13         76.76        143.49       170.88 o                         
  10   8  13       4626.63       4134.62       747.97 o                         
  12   8  13       2495.20       4231.20      1028.79 o                         
 -21   9  13       2194.35       1574.13       628.49 o                         
 -19   9  13        205.49        197.94       340.35 o                         
 -17   9  13          4.22       -211.20       669.10 o                         
 -15   9  13       5210.58       5741.02       847.12 o                         
 -13   9  13         12.70        -87.59       574.35 o                         
 -11   9  13        131.16        667.14       389.06 o                         
  -9   9  13       2298.94       1468.84       342.35 o                         
  -7   9  13        431.81        334.03       279.66 o                         
  -5   9  13        485.58        437.82       262.03 o                         
  -3   9  13        441.34       1204.77       543.40 o                         
  -1   9  13         88.15       -237.86       301.68 o                         
   1   9  13        180.75       -199.18       278.47 o                         
 -38   0  14       2395.42       3428.67       879.89 o                         
 -36   0  14        482.17        416.81       284.83 o                         
 -34   0  14       6325.49       5987.24       847.56 o                         
 -32   0  14          5.21        344.59       211.20 o                         
 -30   0  14       3559.38       2911.42       539.45 o                         
 -28   0  14      36555.14      34909.71      3059.31 o                         
 -26   0  14      11573.30      12000.77      1004.98 o                         
 -24   0  14      44275.55      45348.04      1862.43 o                         
 -22   0  14        249.05        382.93       154.27 o                         
 -20   0  14       1482.04       1243.25       226.33 o                         
 -18   0  14        283.26        266.31       125.02 o                         
 -16   0  14      13749.16      12882.11       665.37 o                         
 -14   0  14      48930.17      46898.64      1036.65 o                         
 -12   0  14      28261.04      29264.05      1266.89 o                         
 -10   0  14      12447.74      13973.80      1320.80 o                         
  -8   0  14      71867.55      70528.42      3053.51 o                         
  -6   0  14      29184.38      26272.91      1928.02 o                         
  -4   0  14       5766.11       5768.59       926.30 o                         
  -2   0  14      29771.04      28785.02       792.06 o                         
   0   0  14      23150.53      23463.88      1319.45 o                         
   2   0  14       4361.25       4694.37       599.79 o                         
   4   0  14        445.02        378.35        72.39 o                         
   6   0  14      27751.84      25283.14      1698.71 o                         
   8   0  14      45727.20      47038.35      1434.27 o                         
  10   0  14       8089.60       7499.39      1065.67 o                         
  12   0  14       7061.17       7732.67      1014.29 o                         
  14   0  14       3750.67       3154.18       657.14 o                         
  16   0  14       3549.79       3956.26       723.34 o                         
  18   0  14       6017.24       6435.76      1011.09 o                         
  20   0  14         32.87        -64.74       297.22 o                         
  22   0  14       4353.58       5443.11       915.19 o                         
  24   0  14        546.89        931.57       411.90 o                         
 -41   1  14       1386.39       1639.88       667.17 o                         
 -39   1  14       4070.65       4759.94       848.29 o                         
 -37   1  14        209.58        559.86       256.47 o                         
 -35   1  14        170.22        174.16       136.44 o                         
 -33   1  14        445.40        322.50       345.15 o                         
 -31   1  14       1490.26       1588.27       307.56 o                         
 -29   1  14       4881.69       5892.19       599.19 o                         
 -27   1  14       6663.59       6131.75       954.34 o                         
 -25   1  14       2809.15       2452.79       302.33 o                         
 -23   1  14       1512.25       1354.08       211.92 o                         
 -21   1  14       5546.72       5487.78       350.44 o                         
 -19   1  14        218.52        316.76        87.84 o                         
 -17   1  14       5539.00       5535.70       317.87 o                         
 -15   1  14      41099.26      43048.54       785.96 o                         
 -13   1  14      22545.66      22560.54       478.01 o                         
 -11   1  14      16350.52      16859.79       470.19 o                         
  -9   1  14      19801.52      18912.83       485.89 o                         
  -7   1  14      84042.80      79349.14      4566.60 o                         
  -5   1  14          6.52        118.64       192.19 o                         
  -3   1  14       8441.77       8338.59       633.27 o                         
  -1   1  14       2830.36       2829.94       180.49 o                         
   1   1  14       1549.59       1504.57       134.78 o                         
   3   1  14        388.10        295.31        78.98 o                         
   5   1  14      23740.91      23647.52       755.47 o                         
   7   1  14       2394.36       2192.77       190.25 o                         
   9   1  14       5400.63       4846.81       305.98 o                         
  11   1  14       7569.16       7266.07       510.25 o                         
  13   1  14         30.85         39.86        73.80 o                         
  15   1  14       6252.85       7017.92       550.25 o                         
  17   1  14       8050.51       8735.89       653.43 o                         
  19   1  14       8791.66       9655.08       714.63 o                         
  21   1  14        590.58        633.46       230.81 o                         
  23   1  14        195.70        457.75       224.03 o                         
  25   1  14       4446.74       5838.21      1349.81 o                         
 -40   2  14       4184.08       3542.76      1019.12 o                         
 -38   2  14         86.59       -206.39       595.62 o                         
 -36   2  14        637.86        761.24       404.17 o                         
 -34   2  14          9.18        -96.92       243.66 o                         
 -32   2  14       1377.82       1139.73       383.25 o                         
 -30   2  14        321.73        267.57       174.86 o                         
 -28   2  14      15439.81      14851.62       798.69 o                         
 -26   2  14          4.67        -44.82       178.08 o                         
 -24   2  14       2074.84       2227.14       280.36 o                         
 -22   2  14        167.93        246.64       115.58 o                         
 -20   2  14       1358.84       1239.42       199.55 o                         
 -18   2  14         16.86         25.14        74.53 o                         
 -16   2  14       1711.38       1835.59       214.56 o                         
 -14   2  14      21058.75      20595.63       614.38 o                         
 -12   2  14       1843.46       1764.75       208.87 o                         
 -10   2  14       3822.47       3906.90       239.66 o                         
  -8   2  14      47184.70      50834.16       897.69 o                         
  -6   2  14       3203.27       3527.65       236.08 o                         
  -4   2  14       5164.21       5190.61       292.60 o                         
  -2   2  14       7256.64       7601.95       619.52 o                         
   0   2  14       5112.57       5523.89       256.96 o                         
   2   2  14       1263.59       1284.96       129.03 o                         
   4   2  14       9908.94       9822.27       399.25 o                         
   6   2  14      20519.09      20075.40       591.40 o                         
   8   2  14       8360.98       8091.67       444.38 o                         
  10   2  14       2484.79       2667.26       289.85 o                         
  12   2  14        237.70        111.52        97.53 o                         
  14   2  14        701.25        523.33       171.41 o                         
  16   2  14        654.50        573.15       168.55 o                         
  18   2  14       2404.34       2546.43       396.52 o                         
  20   2  14          7.29        -27.53       139.97 o                         
  22   2  14         11.21        -58.95       186.70 o                         
  24   2  14       3664.71       4691.45      1113.88 o                         
 -37   3  14         53.90       -276.88       276.88 o                         
 -35   3  14        199.31        -96.81       524.07 o                         
 -33   3  14       1281.37        739.71       439.94 o                         
 -31   3  14        130.64        349.93       429.31 o                         
 -29   3  14       3882.53       4151.98       550.03 o                         
 -27   3  14       1779.49       2063.68       313.84 o                         
 -25   3  14        840.77        695.38       155.99 o                         
 -23   3  14       6358.94       6602.32       443.87 o                         
 -21   3  14       4326.91       4463.98       351.41 o                         
 -19   3  14        586.22        387.26       134.45 o                         
 -17   3  14      11695.07      13016.41       709.52 o                         
 -15   3  14         24.90        -24.24       112.34 o                         
 -13   3  14      16847.07      16368.14      1124.52 o                         
 -11   3  14       2379.87       2066.83       225.57 o                         
  -9   3  14       9010.05       9272.81       490.78 o                         
  -7   3  14        177.71        242.38        50.16 o                         
  -5   3  14       1391.59       1067.26       136.88 o                         
  -3   3  14        923.36        937.65       121.04 o                         
  -1   3  14       4015.70       4037.70       278.93 o                         
   1   3  14       1575.44       1169.93       151.23 o                         
   3   3  14       1973.10       1871.31       158.44 o                         
   5   3  14        111.82        166.43        74.26 o                         
   7   3  14         18.15         63.31        64.48 o                         
   9   3  14         32.04        -14.16        66.25 o                         
  11   3  14       5200.08       5065.30       417.11 o                         
  13   3  14        296.28         86.39       113.52 o                         
  15   3  14        632.03        528.43       161.59 o                         
  17   3  14        251.08        318.67       121.21 o                         
  19   3  14          2.08        -16.87       190.20 o                         
  21   3  14        243.41        539.15       274.13 o                         
 -36   4  14         96.14       -574.35       574.35 o                         
 -34   4  14       2845.57       3420.23       540.39 o                         
 -32   4  14         53.07        -16.10       171.40 o                         
 -30   4  14        516.36        340.49       171.06 o                         
 -28   4  14       4627.11       4838.70       491.78 o                         
 -26   4  14        869.17        691.53       177.72 o                         
 -24   4  14       1809.51       1978.40       287.95 o                         
 -22   4  14      15887.11      17305.98       787.96 o                         
 -20   4  14       1991.53       2088.66       331.60 o                         
 -18   4  14      13428.43      11333.43       822.84 o                         
 -16   4  14        228.64        150.99       122.13 o                         
 -14   4  14      18563.95      19314.01      1074.55 o                         
 -12   4  14       2881.25       2625.02       323.65 o                         
 -10   4  14         34.34        132.83        90.88 o                         
  -8   4  14      17419.05      19376.36       972.42 o                         
  -6   4  14       1058.88        916.85       265.35 o                         
  -4   4  14       2100.35       2201.12       424.57 o                         
  -2   4  14       3129.25       3490.52       421.18 o                         
   0   4  14       3224.15       3039.98       410.28 o                         
   2   4  14       4428.00       4483.72       489.37 o                         
   4   4  14       1328.98       1308.97       197.57 o                         
   6   4  14         87.61         -5.42        89.27 o                         
   8   4  14        603.73        421.63       114.59 o                         
  10   4  14       1258.19       1304.01       175.80 o                         
  12   4  14       5566.94       6378.01       467.17 o                         
  14   4  14       6808.75       7461.50       609.24 o                         
  16   4  14       1255.97       1209.74       263.86 o                         
  18   4  14       4222.54       4391.37       591.61 o                         
  20   4  14        886.24       1456.17       570.48 o                         
  22   4  14        212.99        257.20       266.87 o                         
 -35   5  14       1264.01       2057.59       806.40 o                         
 -33   5  14       5997.65       6096.95       760.91 o                         
 -31   5  14       1192.38       1323.36       218.65 o                         
 -29   5  14         13.33        152.90       108.07 o                         
 -27   5  14        888.10        886.30       191.72 o                         
 -25   5  14       3456.41       3687.49       402.77 o                         
 -23   5  14        427.20         21.86       102.88 o                         
 -21   5  14      21705.91      22430.02       974.19 o                         
 -19   5  14        114.03         13.23       106.26 o                         
 -17   5  14       4632.24       4815.79       672.58 o                         
 -15   5  14      12294.88      11903.78       724.57 o                         
 -13   5  14       4412.31       4168.22       442.02 o                         
 -11   5  14       3052.97       3351.06       564.84 o                         
  -9   5  14       8838.56       9814.27       919.32 o                         
  -7   5  14      17957.78      19138.57      1315.00 o                         
  -5   5  14       1046.34       1173.24       266.78 o                         
  -3   5  14       3518.20       3629.52       446.35 o                         
  -1   5  14      28670.20      31128.85      1315.45 o                         
   1   5  14       4270.98       3986.91       446.22 o                         
   3   5  14       2944.47       3113.11       362.19 o                         
   5   5  14      11261.81      11131.85       857.77 o                         
   7   5  14       2514.41       2869.28       315.83 o                         
   9   5  14       1483.79       1492.87       233.35 o                         
  11   5  14      24639.35      28799.00      1903.11 o                         
  13   5  14        135.10        261.83       160.04 o                         
  15   5  14        791.45        687.64       269.65 o                         
  17   5  14         56.53        676.93       381.72 o                         
  19   5  14        436.64       -460.25       460.25 o                         
  21   5  14         97.17        -21.27       168.24 o                         
 -32   6  14        115.92       -379.03       489.26 o                         
 -30   6  14       1433.51       1222.73       241.68 o                         
 -28   6  14        511.03        298.20       113.67 o                         
 -26   6  14          3.10        136.95        95.32 o                         
 -24   6  14        989.19       1123.25       232.33 o                         
 -22   6  14       6485.25       6306.91       539.90 o                         
 -20   6  14       4159.19       4266.53       688.12 o                         
 -18   6  14       1829.66       1968.60       770.63 o                         
 -16   6  14       3803.38       4246.13       666.20 o                         
 -14   6  14       6102.00       6284.67       797.88 o                         
 -12   6  14       4023.62       3935.66       620.77 o                         
 -10   6  14       8729.08       9571.93       946.84 o                         
  -8   6  14      21561.88      24733.91      1158.76 o                         
  -6   6  14        642.86        385.06       194.22 o                         
  -4   6  14        224.76        250.67       161.25 o                         
  -2   6  14      34095.41      34452.23      1426.46 o                         
   0   6  14      13528.61      14762.78       836.21 o                         
   2   6  14        373.86         38.37       124.96 o                         
   4   6  14       1599.87       1408.80       332.15 o                         
   6   6  14       1421.12       1288.45       257.49 o                         
   8   6  14       1469.46       1323.06       260.08 o                         
  10   6  14         71.18         30.09       175.28 o                         
  12   6  14       3931.07       4598.18       601.92 o                         
  14   6  14        717.33        742.03       243.67 o                         
  16   6  14       1275.72       1403.85       388.30 o                         
  18   6  14       2978.71       5600.35      1226.04 o                         
 -29   7  14        142.84        -40.61       203.05 o                         
 -27   7  14        306.18        186.74       155.48 o                         
 -25   7  14        265.33        326.05       151.59 o                         
 -23   7  14       1317.84       1486.19       331.99 o                         
 -21   7  14        974.33        789.63       403.20 o                         
 -19   7  14        666.01       1101.32       370.60 o                         
 -17   7  14       1484.01       1488.76       906.96 o                         
 -15   7  14       5538.35       7234.33       887.67 o                         
 -13   7  14       1424.31       1533.70       390.63 o                         
 -11   7  14       1853.12       2227.44       400.27 o                         
  -9   7  14       5690.84       5624.19       573.68 o                         
  -7   7  14       3012.46       3411.97       707.70 o                         
  -5   7  14       2713.41       3013.21       446.31 o                         
  -3   7  14       1253.46        976.67       241.72 o                         
  -1   7  14       6525.54       7529.86       624.28 o                         
   1   7  14        706.77        627.14       196.50 o                         
   3   7  14        107.43          1.20       154.80 o                         
   5   7  14       3303.49       3686.06       535.70 o                         
   7   7  14        350.22         42.71       146.91 o                         
   9   7  14        751.13        677.61       311.24 o                         
  11   7  14         72.28        357.52       221.68 o                         
  13   7  14       1140.72       1860.91       402.16 o                         
  15   7  14       2479.17       2445.55       606.56 o                         
  17   7  14        770.29       1065.54       576.28 o                         
 -26   8  14        546.04       1140.96       504.73 o                         
 -24   8  14        315.36        315.21       278.47 o                         
 -22   8  14          3.08        559.63       251.25 o                         
 -20   8  14         58.51        -35.55       124.34 o                         
 -18   8  14       4926.37       4987.12      1325.64 o                         
 -16   8  14         55.14         37.86       199.28 o                         
 -14   8  14       1990.27       1452.43       419.57 o                         
 -12   8  14        468.37        648.94       333.61 o                         
 -10   8  14       4073.45       4648.59       719.90 o                         
  -8   8  14          6.80       -217.38       217.38 o                         
  -6   8  14       1685.42       1765.56       501.39 o                         
  -4   8  14        944.92       1132.42       487.90 o                         
  -2   8  14       1062.58        668.74       834.44 o                         
   0   8  14       1764.63       1709.35       379.43 o                         
   2   8  14       1516.65        859.47       187.08 o                         
   4   8  14         94.62        306.11       357.68 o                         
   6   8  14         12.80       -132.55       214.48 o                         
   8   8  14        632.77        672.04       249.77 o                         
  10   8  14        137.38         42.54       496.99 o                         
 -17   9  14          2.07       -398.37       398.37 o                         
 -15   9  14       1561.19       1674.69       630.43 o                         
 -13   9  14       1400.27       1253.12       496.99 o                         
 -11   9  14       1022.29       1210.57       531.80 o                         
 -41   1  15          6.94         21.27       131.50 o                         
 -39   1  15         22.45       -239.57       239.57 o                         
 -37   1  15         20.28       -115.50       680.71 o                         
 -35   1  15       1863.46       2489.22       430.41 o                         
 -33   1  15        249.48        388.42       250.63 o                         
 -31   1  15        236.28        317.76       138.91 o                         
 -29   1  15        709.74       1075.28       289.39 o                         
 -27   1  15         83.00         61.17       111.14 o                         
 -25   1  15       1235.05       1375.61       234.40 o                         
 -23   1  15      13304.96      13505.06       703.35 o                         
 -21   1  15      36224.90      37114.21       872.67 o                         
 -19   1  15       8068.25       7613.05       390.32 o                         
 -17   1  15       4047.76       3805.59       246.55 o                         
 -15   1  15       8455.57       8616.38       306.34 o                         
 -13   1  15        404.23        397.65        77.75 o                         
 -11   1  15        584.44        456.31       119.93 o                         
  -9   1  15      16206.12      16141.44       542.23 o                         
  -7   1  15         85.09       -200.57       446.71 o                         
  -5   1  15      22588.88      22783.20      1599.62 o                         
  -3   1  15         37.40         46.99       137.06 o                         
  -1   1  15      13709.67      13608.60       750.20 o                         
   1   1  15         21.37         34.52        40.64 o                         
   3   1  15       4428.35       4124.38       232.92 o                         
   5   1  15      39398.30      37884.47       656.25 o                         
   7   1  15       2114.54       2044.99       211.68 o                         
   9   1  15       1468.90       1314.98       159.56 o                         
  11   1  15      14076.84      13991.07       674.50 o                         
  13   1  15       6732.84       6170.14       765.63 o                         
  15   1  15       1295.40        950.05       334.67 o                         
  17   1  15         43.78       -116.19       210.09 o                         
  19   1  15       1191.92        699.15       289.63 o                         
  21   1  15        672.63        311.61       318.67 o                         
  23   1  15       1520.97       1916.42       787.07 o                         
 -40   2  15       5765.76       6495.71      1365.28 o                         
 -38   2  15        149.09        866.64       371.25 o                         
 -36   2  15          4.76        121.56       311.35 o                         
 -34   2  15       7317.14       8039.18      1432.00 o                         
 -32   2  15         14.37       -136.27       196.46 o                         
 -30   2  15         21.49        -86.23       124.18 o                         
 -28   2  15      13579.25      13381.68       777.37 o                         
 -26   2  15      14755.53      16222.28       828.42 o                         
 -24   2  15       1500.93       1507.80       249.57 o                         
 -22   2  15        219.85        412.35       135.12 o                         
 -20   2  15      13628.59      13932.02       698.39 o                         
 -18   2  15      10147.04      10601.41       490.74 o                         
 -16   2  15        652.29        710.36       126.15 o                         
 -14   2  15       4468.21       4114.14       239.94 o                         
 -12   2  15       2032.95       1935.28       215.20 o                         
 -10   2  15       8139.95       8533.99       351.43 o                         
  -8   2  15        699.25        772.12       171.57 o                         
  -6   2  15       2338.07       1416.28       201.06 o                         
  -4   2  15      13832.21      13646.42       487.31 o                         
  -2   2  15       2532.88       1715.64       384.16 o                         
   0   2  15       5223.69       5181.86       221.16 o                         
   2   2  15         39.25         31.77        62.82 o                         
   4   2  15      23104.75      21854.30       580.23 o                         
   6   2  15       7255.33       7434.58       338.97 o                         
   8   2  15       4479.48       4649.58       344.95 o                         
  10   2  15        647.37        526.15       141.64 o                         
  12   2  15       4013.10       3810.56       392.48 o                         
  14   2  15      11293.16      11149.80       782.91 o                         
  16   2  15       5364.48       5981.07       589.19 o                         
  18   2  15       7137.85       7259.83       883.91 o                         
  20   2  15       5562.01       6642.25       836.98 o                         
  22   2  15       1680.72       1311.13       626.56 o                         
  24   2  15        741.43       1059.73       574.35 o                         
 -37   3  15        816.90        187.02       206.29 o                         
 -35   3  15        700.40        596.99       294.26 o                         
 -33   3  15       3062.64       2900.12       605.45 o                         
 -31   3  15         57.81        343.90       301.87 o                         
 -29   3  15       6889.90       8388.55       771.68 o                         
 -27   3  15      25903.31      28321.63      1131.05 o                         
 -25   3  15      11774.31      13795.34       671.43 o                         
 -23   3  15       3485.16       3328.33       324.79 o                         
 -21   3  15      20785.04      21150.00       776.88 o                         
 -19   3  15      23713.78      23610.53       793.14 o                         
 -17   3  15      18882.55      18801.46       846.29 o                         
 -15   3  15       1407.12       1523.20       236.01 o                         
 -13   3  15      18968.35      19594.30       901.87 o                         
 -11   3  15        758.17        313.15       103.50 o                         
  -9   3  15       1886.97       1672.98       184.66 o                         
  -7   3  15      17755.34      18889.15       611.95 o                         
  -5   3  15         95.52         36.12        59.45 o                         
  -3   3  15       5856.99       5412.63       300.99 o                         
  -1   3  15      13265.14      12494.23       509.47 o                         
   1   3  15       1329.56       1444.44       168.58 o                         
   3   3  15       1687.64       1610.50       163.87 o                         
   5   3  15      54460.61      55058.37      1321.41 o                         
   7   3  15      12073.38      12766.53       478.42 o                         
   9   3  15        337.49        397.88       120.25 o                         
  11   3  15       4998.73       5482.39       405.69 o                         
  13   3  15      23403.78      25159.65      1010.22 o                         
  15   3  15          2.53         88.15       139.24 o                         
  17   3  15         57.33        133.00       167.49 o                         
  19   3  15      11758.78      13247.82      1139.52 o                         
 -38   4  15        105.13        804.47       543.40 o                         
 -36   4  15         86.92        284.86       182.60 o                         
 -34   4  15       2239.03       2435.96       494.14 o                         
 -32   4  15       3625.83       4482.15       514.17 o                         
 -30   4  15        112.68        180.19       124.85 o                         
 -28   4  15       5247.22       6375.94       569.64 o                         
 -26   4  15       6730.44       7177.67       583.63 o                         
 -24   4  15        871.70       1141.68       197.56 o                         
 -22   4  15       8076.78       8011.25       554.06 o                         
 -20   4  15      15138.82      15067.63       829.59 o                         
 -18   4  15       2036.33       1763.39       280.62 o                         
 -16   4  15       9414.25       9870.02       906.96 o                         
 -14   4  15        762.21        928.75       204.62 o                         
 -12   4  15       2408.33       2630.89       533.50 o                         
 -10   4  15        891.23       1175.97       205.67 o                         
  -8   4  15       5638.22       6106.82       560.27 o                         
  -6   4  15      11242.63      12618.01       836.21 o                         
  -4   4  15        258.98        246.42       142.48 o                         
  -2   4  15       3038.44       3591.80       442.02 o                         
   0   4  15      13818.63      13561.01       878.56 o                         
   2   4  15        699.75        548.61       156.89 o                         
   4   4  15       3892.31       3523.77       325.57 o                         
   6   4  15      17632.05      18704.43       699.22 o                         
   8   4  15        113.38         28.97        86.37 o                         
  10   4  15       1172.85        771.99       191.30 o                         
  12   4  15       1478.45       1615.78       227.32 o                         
  14   4  15       1921.31       1554.81       356.44 o                         
  16   4  15       1152.93       2244.13      1457.14 o                         
  18   4  15        305.08        318.20       207.07 o                         
  20   4  15         23.09        512.46       373.23 o                         
  22   4  15         91.69        -65.75       210.79 o                         
 -35   5  15         66.60        -71.55       290.07 o                         
 -33   5  15       4438.92       3498.56       697.89 o                         
 -31   5  15        161.38        165.07       143.56 o                         
 -29   5  15        546.56        802.85       184.63 o                         
 -27   5  15        261.10        342.27       140.74 o                         
 -25   5  15         15.11        -58.88       100.54 o                         
 -23   5  15       3856.40       4406.36       438.25 o                         
 -21   5  15        380.66         -9.73       160.51 o                         
 -19   5  15       2429.39       2442.22       305.84 o                         
 -17   5  15        436.75        313.79       209.27 o                         
 -15   5  15        848.52       1025.93       323.63 o                         
 -13   5  15        831.62        838.72       219.84 o                         
 -11   5  15      14327.14      15773.57       918.26 o                         
  -9   5  15        504.48        496.55       192.09 o                         
  -7   5  15        747.47       1030.21       308.15 o                         
  -5   5  15       8614.33       9204.40       775.19 o                         
  -3   5  15        122.50        428.68       169.66 o                         
  -1   5  15         24.64         94.08       136.22 o                         
   1   5  15       3124.43       2242.87       312.88 o                         
   3   5  15        255.61        126.67       113.77 o                         
   5   5  15         71.05        -12.31        68.93 o                         
   7   5  15        520.58        383.85       144.56 o                         
   9   5  15        239.70        153.87       110.82 o                         
  11   5  15        154.04        116.60       126.56 o                         
  13   5  15       2783.15       3267.34       527.26 o                         
  15   5  15          1.62        396.92       367.43 o                         
  17   5  15        396.23         81.22       206.92 o                         
  19   5  15        374.87       1415.56       645.90 o                         
 -34   6  15         46.70        560.81       473.79 o                         
 -32   6  15         95.01        713.58       516.33 o                         
 -30   6  15         95.69        334.29       201.02 o                         
 -28   6  15        369.91        340.57       152.60 o                         
 -26   6  15        281.07        177.44       119.46 o                         
 -24   6  15        213.05        277.42       164.68 o                         
 -22   6  15       3057.65       3742.66       432.72 o                         
 -20   6  15       4915.40       5896.16      1242.48 o                         
 -18   6  15        690.26        672.73       335.86 o                         
 -16   6  15        132.38          8.66       150.72 o                         
 -14   6  15       1922.89       2006.85       461.49 o                         
 -12   6  15       2631.17       3118.99       571.46 o                         
 -10   6  15       2759.36       2898.01       666.20 o                         
  -8   6  15       2579.93       2542.43       399.31 o                         
  -6   6  15       5340.18       5692.05       584.14 o                         
  -4   6  15       1642.95       1486.03       291.92 o                         
  -2   6  15        331.56        511.63       174.72 o                         
   0   6  15       3593.67       3394.53       487.35 o                         
   2   6  15       1081.79        966.21       361.74 o                         
   4   6  15        553.33        162.38        91.72 o                         
   6   6  15        168.23         71.18       176.98 o                         
   8   6  15       2588.38       2279.56       413.07 o                         
  10   6  15       1030.63        742.77       366.88 o                         
  12   6  15       2124.88       2481.92       469.15 o                         
  14   6  15        626.66        718.24       222.80 o                         
  16   6  15        325.05        313.28       286.21 o                         
  18   6  15        150.81        531.80       417.71 o                         
 -31   7  15         75.36       1106.15       636.23 o                         
 -29   7  15         50.38       -157.61       157.61 o                         
 -27   7  15       1299.55       1687.92       356.00 o                         
 -25   7  15        893.38        727.78       212.04 o                         
 -23   7  15        278.66        148.72       264.78 o                         
 -21   7  15       4924.76       5958.42       832.01 o                         
 -19   7  15       2156.86       1712.99       433.41 o                         
 -17   7  15          5.51       -335.52       335.52 o                         
 -15   7  15        556.80        374.24       153.36 o                         
 -13   7  15       5662.87       6544.29       864.42 o                         
 -11   7  15        284.44        654.52       210.76 o                         
  -9   7  15        455.90        380.55       222.07 o                         
  -7   7  15       3723.37       4034.34       523.88 o                         
  -5   7  15        207.68        114.23       138.94 o                         
  -3   7  15         40.60        -56.03       104.25 o                         
  -1   7  15      11890.52      11124.52       797.50 o                         
   1   7  15         20.42         83.77       119.48 o                         
   3   7  15        136.48        191.20       166.81 o                         
   5   7  15        344.00        289.00       187.04 o                         
   7   7  15        476.16       -167.12       452.51 o                         
   9   7  15          7.40        492.05       349.50 o                         
  11   7  15        481.22        820.23       258.91 o                         
  13   7  15       5309.01       7024.20       953.41 o                         
  15   7  15         93.94       -481.52       481.52 o                         
 -26   8  15       1136.80       1400.09       607.22 o                         
 -24   8  15          1.87        -46.41        94.76 o                         
 -22   8  15       1218.47       1539.25       446.27 o                         
 -20   8  15       1356.11       1926.10       490.58 o                         
 -18   8  15         14.09        347.00       253.31 o                         
 -16   8  15        286.27        179.90       253.33 o                         
 -14   8  15       4419.73       6282.55       890.30 o                         
 -12   8  15       1407.45       1288.71       386.52 o                         
 -10   8  15        615.63        794.19       316.43 o                         
  -8   8  15       1380.23       1180.97       383.54 o                         
  -6   8  15         80.66         33.79       216.29 o                         
  -4   8  15       2565.95       1889.29       827.68 o                         
  -2   8  15         93.27        373.87       292.26 o                         
   0   8  15       4440.11       5175.18       801.70 o                         
   2   8  15        131.85       -193.57       193.57 o                         
   4   8  15         16.35       -161.19       161.19 o                         
   6   8  15       4730.66       6037.34       741.07 o                         
   8   8  15       2534.22       2423.57       590.85 o                         
  10   8  15         18.65        876.02       614.96 o                         
 -17   9  15        590.42        326.82       332.62 o                         
 -15   9  15         83.49       -263.00       268.80 o                         
 -13   9  15        715.37       1458.10       622.69 o                         
 -11   9  15        321.35        321.01       311.35 o                         
 -38   0  16       8048.10       8466.27      1373.01 o                         
 -36   0  16       2141.75       2434.68       725.18 o                         
 -34   0  16       1272.91        904.08       429.31 o                         
 -32   0  16       2940.37       3692.56       634.49 o                         
 -30   0  16      17454.80      20235.52      1416.58 o                         
 -28   0  16         34.54         72.87       316.18 o                         
 -26   0  16      31208.28      32315.97      1650.60 o                         
 -24   0  16         91.68        135.38       120.34 o                         
 -22   0  16         33.34         77.09       100.22 o                         
 -20   0  16      15024.64      14430.53       787.66 o                         
 -18   0  16      30839.27      32166.20      1121.17 o                         
 -16   0  16       9098.96      10022.11       816.01 o                         
 -14   0  16       3131.44       3498.91       484.42 o                         
 -12   0  16      59831.89      58298.94      2949.08 o                         
 -10   0  16       3381.79       3403.53       711.65 o                         
  -8   0  16       1877.75       1373.01       448.65 o                         
  -6   0  16      22601.79      21724.56      1879.68 o                         
  -4   0  16      15327.87      14424.38      1535.45 o                         
  -2   0  16      11562.84      12558.49       574.35 o                         
   0   0  16      11688.78      10431.04      1311.13 o                         
   2   0  16         43.14        -76.03       173.60 o                         
   4   0  16      11967.57      12218.55       846.29 o                         
   6   0  16        362.75        400.80       126.58 o                         
   8   0  16      16283.15      17008.18      1309.48 o                         
  10   0  16      10739.12      10052.16      1128.16 o                         
  12   0  16       1338.19        840.88      1026.86 o                         
  14   0  16       7285.16       7846.26      2669.64 o                         
  16   0  16        748.47        414.21       294.66 o                         
  18   0  16        781.79       1286.08       464.53 o                         
  20   0  16       3941.70       4169.66       858.05 o                         
  22   0  16       4313.66       7818.20      1176.28 o                         
 -41   1  16          1.78        -21.27       135.37 o                         
 -39   1  16       1177.72       1249.71       719.38 o                         
 -37   1  16         10.96        -83.85       513.43 o                         
 -35   1  16        763.96       1303.70       341.00 o                         
 -33   1  16       4158.24       4479.68       575.61 o                         
 -31   1  16       4699.31       4082.73       528.86 o                         
 -29   1  16       4121.09       3944.60       485.43 o                         
 -27   1  16       7808.46       8262.86       598.60 o                         
 -25   1  16       4766.60       4898.67       447.66 o                         
 -23   1  16       6148.55       6636.26       507.88 o                         
 -21   1  16         74.97        112.23        60.59 o                         
 -19   1  16      22873.44      24170.19       769.56 o                         
 -17   1  16       7051.87       7114.80       337.67 o                         
 -15   1  16        168.49        172.65        55.51 o                         
 -13   1  16      51514.68      49824.45      1119.93 o                         
 -11   1  16       7373.30       6667.76       374.00 o                         
  -9   1  16        316.97        438.60        83.40 o                         
  -7   1  16      12514.10      11740.14       970.94 o                         
  -5   1  16       3145.39       2811.52       477.79 o                         
  -3   1  16       1534.10       1462.40       273.45 o                         
  -1   1  16       7232.14       6496.10       402.84 o                         
   1   1  16        519.51        608.23       164.82 o                         
   3   1  16      17537.40      17444.71       599.90 o                         
   5   1  16       1790.33       1748.12       183.52 o                         
   7   1  16      12267.48      12055.85       535.33 o                         
   9   1  16        297.47        117.05        79.94 o                         
  11   1  16       3559.21       3207.61       400.86 o                         
  13   1  16       6406.81       5045.77       756.40 o                         
  15   1  16       1257.19       1515.73       402.39 o                         
  17   1  16          7.44       -126.74       150.44 o                         
  19   1  16       2200.98       2571.11       538.95 o                         
  21   1  16       6929.00       8621.57       998.82 o                         
  23   1  16        157.60        -36.74       168.24 o                         
 -38   2  16        138.23        272.34       247.16 o                         
 -36   2  16        105.26       -153.56       263.66 o                         
 -34   2  16        758.09        630.87       238.17 o                         
 -32   2  16        653.65        710.34       223.95 o                         
 -30   2  16         32.00        134.98       123.25 o                         
 -28   2  16       2057.90       2215.24       322.90 o                         
 -26   2  16       5555.33       5624.81       489.81 o                         
 -24   2  16        720.42        809.72       184.58 o                         
 -22   2  16        816.26        880.22       191.77 o                         
 -20   2  16       7599.73       8088.64       456.42 o                         
 -18   2  16       7754.63       7939.86       423.10 o                         
 -16   2  16       5331.91       4887.19       279.25 o                         
 -14   2  16      12204.33      12175.84       505.45 o                         
 -12   2  16      25847.18      26351.22       584.83 o                         
 -10   2  16       2259.94       2577.94       192.49 o                         
  -8   2  16          2.54         33.81        64.45 o                         
  -6   2  16       5551.49       5062.82       277.15 o                         
  -4   2  16       1045.91        967.53       130.58 o                         
  -2   2  16        437.52        315.07        70.90 o                         
   0   2  16       1808.33       1582.03       143.43 o                         
   2   2  16        278.65        145.63        50.61 o                         
   4   2  16       2866.35       2768.65       211.74 o                         
   6   2  16       1246.23       1205.08       134.06 o                         
   8   2  16      12835.11      12099.02       569.09 o                         
  10   2  16          3.18        -73.61        83.18 o                         
  12   2  16       1383.47       1063.10       323.92 o                         
  14   2  16        219.89        365.97       204.62 o                         
  16   2  16       2597.46       2870.30       513.22 o                         
  18   2  16        648.37        174.70       202.22 o                         
  20   2  16       3248.25       1555.81       510.26 o                         
  22   2  16        545.65       1175.76       622.69 o                         
 -37   3  16        822.48       1633.64      1421.36 o                         
 -35   3  16       1480.79       1604.51       631.39 o                         
 -33   3  16        671.48        867.92       392.79 o                         
 -31   3  16       1064.02        892.58       261.54 o                         
 -29   3  16          8.23         71.05       137.43 o                         
 -27   3  16       1109.76       1131.88       187.46 o                         
 -25   3  16       3617.31       3657.19       353.80 o                         
 -23   3  16         71.32        -36.29       114.88 o                         
 -21   3  16       2053.75       2084.03       241.86 o                         
 -19   3  16        206.46        -36.79        90.87 o                         
 -17   3  16       2245.57       2023.20       293.20 o                         
 -15   3  16       8495.62       8442.30       803.21 o                         
 -13   3  16       2521.99       2770.02       301.96 o                         
 -11   3  16       1175.66       1180.00       165.26 o                         
  -9   3  16       1466.80       1512.29       181.86 o                         
  -7   3  16       1150.93       1207.14       164.61 o                         
  -5   3  16       6110.71       6266.09       345.70 o                         
  -3   3  16       3188.71       3429.27       270.26 o                         
  -1   3  16       2803.99       2740.35       243.24 o                         
   1   3  16        101.73        125.64        78.28 o                         
   3   3  16      10602.99      10877.51       394.70 o                         
   5   3  16          7.11        -15.33        66.08 o                         
   7   3  16       1621.18       1898.08       191.15 o                         
   9   3  16        655.02        766.76       139.36 o                         
  11   3  16       1027.74       1121.89       245.76 o                         
  13   3  16       6281.50       6585.59       538.79 o                         
  15   3  16          0.70        -28.63       206.83 o                         
  17   3  16       1624.35        804.22       284.90 o                         
 -38   4  16        503.57       1123.55       632.36 o                         
 -36   4  16       3339.56       3702.49       757.34 o                         
 -34   4  16        269.40        155.31       123.40 o                         
 -32   4  16       5867.05       7325.25       654.87 o                         
 -30   4  16       1476.90       1964.85       369.84 o                         
 -28   4  16       1769.49       2589.48       370.01 o                         
 -26   4  16       1797.31       1996.74       296.71 o                         
 -24   4  16          4.79        -32.96       111.38 o                         
 -22   4  16        601.41        481.87       113.48 o                         
 -20   4  16       1968.03       1747.57       278.57 o                         
 -18   4  16      15419.10      15730.89       838.30 o                         
 -16   4  16      15521.25      14222.01      1066.92 o                         
 -14   4  16         33.15         91.35       129.90 o                         
 -12   4  16      21612.87      21148.83      1135.28 o                         
 -10   4  16       4598.63       4111.82       404.61 o                         
  -8   4  16      32552.83      35248.51      1688.75 o                         
  -6   4  16       1586.61       1685.96       354.70 o                         
  -4   4  16       1360.06       1468.53       315.34 o                         
  -2   4  16         40.56        -23.45       106.16 o                         
   0   4  16        395.85        174.34       164.33 o                         
   2   4  16       4769.03       4339.52       374.20 o                         
   4   4  16        330.40        137.97       108.46 o                         
   6   4  16      10847.54      11351.86       503.34 o                         
   8   4  16       2322.71       1708.14       231.56 o                         
  10   4  16       3976.88       4533.69       424.06 o                         
  12   4  16       2531.41       2789.85       451.53 o                         
  14   4  16       3034.72       3734.81       576.22 o                         
  16   4  16        141.72        200.26       167.73 o                         
  18   4  16        518.82        150.84       235.93 o                         
  20   4  16       1012.02       1270.52       533.73 o                         
 -35   5  16        220.37        -77.35       249.46 o                         
 -33   5  16       4172.67       4504.28       518.45 o                         
 -31   5  16       1306.69       1204.18       272.78 o                         
 -29   5  16       3736.09       4566.31       520.07 o                         
 -27   5  16       3859.51       4242.12       472.53 o                         
 -25   5  16       2922.40       2879.90       384.47 o                         
 -23   5  16       1723.74       1748.86       270.82 o                         
 -21   5  16       5103.20       5035.50       537.94 o                         
 -19   5  16      18958.33      19074.07      1036.31 o                         
 -17   5  16       5296.87       5458.14       804.47 o                         
 -15   5  16        211.72        270.55       250.43 o                         
 -13   5  16      10919.11      11103.10       779.14 o                         
 -11   5  16       7274.93       6528.55       612.02 o                         
  -9   5  16        150.78         75.81       121.55 o                         
  -7   5  16      11434.93      12510.29      1088.80 o                         
  -5   5  16       4449.72       4994.21       548.07 o                         
  -3   5  16       2129.57       2193.27       383.30 o                         
  -1   5  16       4790.70       5164.05       578.59 o                         
   1   5  16      12879.82      12268.40       773.10 o                         
   3   5  16       7204.26       7727.44       612.89 o                         
   5   5  16        612.91        340.26       136.76 o                         
   7   5  16       4695.26       5166.83       512.30 o                         
   9   5  16       3772.80       4222.70       460.84 o                         
  11   5  16         22.35        -11.53       166.68 o                         
  13   5  16       8088.47       8777.35       831.33 o                         
  15   5  16       2923.27       3560.51       702.93 o                         
  17   5  16        450.97        357.76       232.06 o                         
  19   5  16         25.04       1059.73       601.42 o                         
 -34   6  16        261.21        -48.35       183.71 o                         
 -32   6  16       2955.12       3041.60       587.51 o                         
 -30   6  16         75.24         46.58       124.02 o                         
 -28   6  16        264.79        143.37       117.34 o                         
 -26   6  16         47.80        -12.10       121.70 o                         
 -24   6  16       1541.92       1264.13       263.28 o                         
 -22   6  16         72.40        -64.62       299.74 o                         
 -20   6  16      14073.24      15661.45      1458.10 o                         
 -18   6  16       8390.54       9125.89      1020.97 o                         
 -16   6  16       1467.68       1482.73       392.83 o                         
 -14   6  16       2063.14       2048.53       701.98 o                         
 -12   6  16       8577.78       9682.03      1006.52 o                         
 -10   6  16       1317.63       1159.21       730.98 o                         
  -8   6  16       2657.88       2888.52       421.76 o                         
  -6   6  16      10106.00      12421.04       905.71 o                         
  -4   6  16         12.06       -136.37       145.25 o                         
  -2   6  16        287.88        176.47       206.71 o                         
   0   6  16       5576.63       6359.57       578.44 o                         
   2   6  16        870.40        438.01       118.31 o                         
   4   6  16        985.60       1171.19       254.52 o                         
   6   6  16        265.80         -3.73       173.35 o                         
   8   6  16        163.26        316.21       160.01 o                         
  10   6  16       1367.97       1247.27       331.76 o                         
  12   6  16          9.03       -156.64       156.64 o                         
  14   6  16       6715.28       8286.92      1020.53 o                         
  16   6  16          8.53       -539.54       539.54 o                         
 -31   7  16        121.54        181.78       473.79 o                         
 -29   7  16         37.57       -160.83       557.91 o                         
 -27   7  16        287.56        388.49       200.39 o                         
 -25   7  16        720.09        871.62       261.27 o                         
 -23   7  16         86.30        377.36       240.73 o                         
 -21   7  16        839.29        738.51       239.79 o                         
 -19   7  16       1132.39       1631.16       449.82 o                         
 -17   7  16          6.84         66.50       177.87 o                         
 -15   7  16       1588.61       1386.41       436.40 o                         
 -13   7  16       6024.72       5951.80       626.70 o                         
 -11   7  16       1341.99       1175.07       286.41 o                         
  -9   7  16       1075.86        700.63       217.28 o                         
  -7   7  16       4916.28       5430.42       615.41 o                         
  -5   7  16        707.61        880.14       259.64 o                         
  -3   7  16       5662.03       6301.84       587.55 o                         
  -1   7  16        279.72        123.87       120.31 o                         
   1   7  16       1744.60       1830.98       396.30 o                         
   3   7  16          9.95        -43.19       216.66 o                         
   5   7  16         16.34        283.66       200.88 o                         
   7   7  16        187.26        -52.53       170.40 o                         
   9   7  16          0.62        293.39       377.10 o                         
  11   7  16       1158.37       1227.81       367.75 o                         
  13   7  16         91.34        -31.65       149.11 o                         
 -24   8  16          6.59        361.62       297.81 o                         
 -22   8  16         18.64       1173.83       545.34 o                         
 -20   8  16       2291.43       2893.21      1053.93 o                         
 -18   8  16       1109.36        982.90       378.01 o                         
 -16   8  16        299.21        663.99       350.64 o                         
 -14   8  16        127.10         72.21       624.62 o                         
 -12   8  16         76.58        434.33       431.24 o                         
 -10   8  16       3291.52       2836.31       574.64 o                         
  -8   8  16        286.08        -40.89       229.89 o                         
  -6   8  16        797.52        837.55       264.37 o                         
  -4   8  16          4.57         60.87       163.78 o                         
  -2   8  16       7352.92       9250.48       892.24 o                         
   0   8  16        637.52        952.47       336.38 o                         
   2   8  16         62.96        232.22       152.08 o                         
   4   8  16          6.86       -402.27       763.86 o                         
   6   8  16         47.92       -102.49       421.57 o                         
   8   8  16       1526.65       2208.43       833.48 o                         
 -17   9  16          6.34         77.35       233.99 o                         
 -15   9  16         55.47       -100.56       425.44 o                         
 -13   9  16        701.97        261.07       293.94 o                         
 -11   9  16         70.03       -114.10       146.97 o                         
 -41   1  17        645.56       -415.77       415.77 o                         
 -39   1  17       4492.38       6040.44       952.17 o                         
 -37   1  17        574.67        354.84       222.91 o                         
 -35   1  17        486.20        463.81       163.25 o                         
 -33   1  17       1291.91       1690.28       345.58 o                         
 -31   1  17       4265.73       4716.52       568.33 o                         
 -29   1  17        734.92       1052.11       269.80 o                         
 -27   1  17       1589.49       1639.54       277.91 o                         
 -25   1  17      15982.00      16442.88       826.27 o                         
 -23   1  17        689.91        671.42       156.35 o                         
 -21   1  17        514.37        522.61       218.09 o                         
 -19   1  17       1434.99       1312.37       179.67 o                         
 -17   1  17        352.59        290.87        66.78 o                         
 -15   1  17       3960.84       4003.86       226.49 o                         
 -13   1  17       3408.31       2928.22       205.52 o                         
 -11   1  17        117.31         39.31        51.64 o                         
  -9   1  17        592.49        527.88       234.30 o                         
  -7   1  17       1328.66       1170.35       353.89 o                         
  -5   1  17      27544.46      26362.66      1517.95 o                         
  -3   1  17        275.72        269.14       143.59 o                         
  -1   1  17       3483.77       3145.58       284.59 o                         
   1   1  17      26802.75      28275.05      1365.93 o                         
   3   1  17        663.66        783.26       134.63 o                         
   5   1  17         15.51         78.71       111.51 o                         
   7   1  17        704.22        457.38       145.90 o                         
   9   1  17        539.46        635.50       175.31 o                         
  11   1  17        552.20        132.31       132.96 o                         
  13   1  17        370.61        141.21       188.81 o                         
  15   1  17       9394.72       9900.89      1007.27 o                         
  17   1  17        289.51        -50.64       262.17 o                         
  19   1  17       1752.38       1754.75       457.58 o                         
  21   1  17        597.29       -508.60       508.60 o                         
 -38   2  17       5996.36       7225.26      1032.86 o                         
 -36   2  17        111.37        -46.64       302.64 o                         
 -34   2  17       4094.62       4277.46       751.39 o                         
 -32   2  17       6018.12       7228.79       713.64 o                         
 -30   2  17       5766.64       5899.21       550.90 o                         
 -28   2  17        293.86        585.90       162.34 o                         
 -26   2  17       5924.90       6270.83       528.11 o                         
 -24   2  17      28333.00      29814.89      1122.13 o                         
 -22   2  17       9293.19      10498.17       541.01 o                         
 -20   2  17        161.75          9.49        99.80 o                         
 -18   2  17      46938.75      48262.83      1248.96 o                         
 -16   2  17       1558.43       1540.07       152.12 o                         
 -14   2  17        482.66        389.22        94.19 o                         
 -12   2  17      10975.22      11253.61       377.27 o                         
 -10   2  17       1218.59       1118.34       157.02 o                         
  -8   2  17        875.93        823.26       114.30 o                         
  -6   2  17      20201.47      20171.04       646.35 o                         
  -4   2  17      12922.97      12715.87       473.02 o                         
  -2   2  17        236.84         88.47        88.13 o                         
   0   2  17      33018.61      35373.83      1334.83 o                         
   2   2  17      12682.41      13117.90       484.37 o                         
   4   2  17          7.92         42.33        53.02 o                         
   6   2  17       4406.81       4252.50       295.61 o                         
   8   2  17      45512.32      48858.21      1279.95 o                         
  10   2  17        376.99        198.19       120.85 o                         
  12   2  17       4976.44       5839.26      1301.46 o                         
  14   2  17       9474.15       9463.25       969.49 o                         
  16   2  17       1207.84        841.17       276.63 o                         
  18   2  17       3536.27       3931.15       674.71 o                         
  20   2  17       2679.78       2040.18       802.54 o                         
  22   2  17        391.62        709.71       489.26 o                         
 -37   3  17         61.66        -34.91       204.81 o                         
 -35   3  17        680.71        201.20       393.53 o                         
 -33   3  17       2837.15       3713.64      1146.76 o                         
 -31   3  17       4708.75       4999.34       619.74 o                         
 -29   3  17         41.74        -48.21        98.19 o                         
 -27   3  17        802.49        739.03       185.81 o                         
 -25   3  17      19804.68      21443.86       851.62 o                         
 -23   3  17       1891.83       2115.68       252.90 o                         
 -21   3  17      11051.70      12125.73       723.18 o                         
 -19   3  17        138.35         93.14        95.18 o                         
 -17   3  17       1336.55       1705.90       288.71 o                         
 -15   3  17       1916.29       2369.24       595.62 o                         
 -13   3  17       4881.10       5448.05       369.42 o                         
 -11   3  17      10995.28      11229.64       442.62 o                         
  -9   3  17        298.22        238.83        93.72 o                         
  -7   3  17       1735.62       2083.19       273.43 o                         
  -5   3  17      13982.64      13313.36       626.86 o                         
  -3   3  17       5903.05       5481.18       365.42 o                         
  -1   3  17       1559.15       1527.99       230.35 o                         
   1   3  17      26186.33      26584.15       676.60 o                         
   3   3  17       5183.87       5229.45       278.27 o                         
   5   3  17        169.34        201.48        60.79 o                         
   7   3  17      17599.33      18758.56       776.98 o                         
   9   3  17      18285.48      19394.64       801.77 o                         
  11   3  17       8935.87       9121.00       626.60 o                         
  13   3  17       1100.34        922.41       222.97 o                         
  15   3  17       5233.33       5859.80       607.24 o                         
  17   3  17        927.22        722.56       271.65 o                         
  19   3  17         67.16       -375.16       375.16 o                         
 -38   4  17       4435.17       5637.09      1227.98 o                         
 -36   4  17       1598.44       2698.59       643.84 o                         
 -34   4  17         13.98       -144.27       223.96 o                         
 -32   4  17       2289.45       3335.18       451.46 o                         
 -30   4  17       1346.57       1059.48       217.61 o                         
 -28   4  17       1206.93        986.32       228.71 o                         
 -26   4  17       2855.86       3320.84       404.34 o                         
 -24   4  17       1396.43       1336.49       219.43 o                         
 -22   4  17       1415.35       1212.12       198.13 o                         
 -20   4  17         71.64        -13.17       101.34 o                         
 -18   4  17        386.22        264.17       195.32 o                         
 -16   4  17       8046.12       8863.39       859.95 o                         
 -14   4  17       5671.68       5622.60       678.20 o                         
 -12   4  17       1221.90       1389.42       266.91 o                         
 -10   4  17       2479.37       2310.07       318.26 o                         
  -8   4  17      15606.74      14424.87       946.28 o                         
  -6   4  17       2280.79       3056.54       454.24 o                         
  -4   4  17      16145.53      16734.83      1059.91 o                         
  -2   4  17       2446.38       2355.65       338.77 o                         
   0   4  17       3411.09       3478.67       440.15 o                         
   2   4  17       6523.55       7093.87       521.55 o                         
   4   4  17         38.45         26.35        66.56 o                         
   6   4  17       1003.47        705.23       119.98 o                         
   8   4  17       8217.59       7529.84       529.85 o                         
  10   4  17         17.78       -103.90       137.74 o                         
  12   4  17        896.07        688.85       194.36 o                         
  14   4  17       1465.50       1971.05       419.46 o                         
  16   4  17        556.24        854.75       423.51 o                         
  18   4  17       2315.26       2848.52       821.87 o                         
  20   4  17         49.38        419.64       527.93 o                         
 -35   5  17        150.14       1193.17       628.49 o                         
 -33   5  17        480.72        537.11       352.91 o                         
 -31   5  17         37.41       -215.48       215.48 o                         
 -29   5  17        284.29        127.69       138.45 o                         
 -27   5  17        282.39        150.31       103.10 o                         
 -25   5  17        384.56        205.51       144.39 o                         
 -23   5  17        109.67         11.93       145.17 o                         
 -21   5  17       1041.35        880.23       330.35 o                         
 -19   5  17        170.38        192.29       150.20 o                         
 -17   5  17       4276.13       3937.91       497.45 o                         
 -15   5  17       2917.66       3740.50       613.17 o                         
 -13   5  17         20.97         28.42       145.71 o                         
 -11   5  17       1063.08        856.51       221.39 o                         
  -9   5  17       5632.50       6037.05       619.73 o                         
  -7   5  17       1618.24       1812.13       340.03 o                         
  -5   5  17       5635.81       5422.99       519.01 o                         
  -3   5  17       6142.67       6598.92       662.27 o                         
  -1   5  17        439.59        405.18       128.24 o                         
   1   5  17        160.49        110.58       162.35 o                         
   3   5  17       5910.98       5615.09       520.64 o                         
   5   5  17       1407.63       1027.44       187.49 o                         
   7   5  17          2.46        -28.60       138.23 o                         
   9   5  17       1027.06        741.03       283.99 o                         
  11   5  17          2.05        108.30       232.49 o                         
  13   5  17        572.68        340.40       155.90 o                         
  15   5  17          2.50        866.35       506.66 o                         
  17   5  17        767.50        920.50       450.58 o                         
 -32   6  17        296.61        561.84       278.23 o                         
 -30   6  17         39.11        115.28       193.71 o                         
 -28   6  17       3007.28       2958.29       354.51 o                         
 -26   6  17         46.67         31.73       148.82 o                         
 -24   6  17       1765.81       1280.80       365.67 o                         
 -22   6  17       1091.51        894.24       462.18 o                         
 -20   6  17       2852.28       2621.23       727.12 o                         
 -18   6  17        990.77       1234.38       422.49 o                         
 -16   6  17         84.71       -152.57       512.46 o                         
 -14   6  17        206.65         -9.86       192.52 o                         
 -12   6  17       4071.06       4789.74       719.84 o                         
 -10   6  17       1615.92       2019.90       364.28 o                         
  -8   6  17        244.41        202.91       108.20 o                         
  -6   6  17        323.30        273.36       149.01 o                         
  -4   6  17         15.11        163.18       127.91 o                         
  -2   6  17       1457.49       1363.73       316.70 o                         
   0   6  17       2582.45       3285.12       428.11 o                         
   2   6  17         14.35        -20.38       172.05 o                         
   4   6  17       3348.45       3761.58       464.51 o                         
   6   6  17        376.90        448.33       163.55 o                         
   8   6  17        693.99        489.06       503.26 o                         
  10   6  17       1192.56       1869.58       392.10 o                         
  12   6  17        257.53        374.89       220.33 o                         
  14   6  17       1107.17        651.70       377.10 o                         
  16   6  17       1648.94       2177.48       671.04 o                         
 -29   7  17          1.14        -46.41       263.00 o                         
 -27   7  17        400.03        472.36       212.82 o                         
 -25   7  17        640.85        146.95       163.97 o                         
 -23   7  17        869.04        739.61       274.83 o                         
 -21   7  17        701.42        513.93       292.97 o                         
 -19   7  17       6470.81       8068.47      1027.00 o                         
 -17   7  17        641.69        556.49       406.10 o                         
 -15   7  17        672.32        845.45       339.63 o                         
 -13   7  17        116.66        363.16       178.77 o                         
 -11   7  17        696.03        548.92       213.43 o                         
  -9   7  17        362.65        261.72       211.80 o                         
  -7   7  17        485.14        447.42       207.10 o                         
  -5   7  17       2854.90       3013.61       472.58 o                         
  -3   7  17         53.22         75.87       147.72 o                         
  -1   7  17        900.78        873.19       227.88 o                         
   1   7  17       5907.96       5799.83       730.44 o                         
   3   7  17        110.99       -189.64       282.17 o                         
   5   7  17        275.38        -16.55       181.08 o                         
   7   7  17        147.95        436.54       196.55 o                         
   9   7  17       3072.56       3778.74       927.27 o                         
  11   7  17        479.45        272.67       311.35 o                         
  13   7  17        792.14        601.42       456.38 o                         
 -20   8  17         51.26        181.37       266.87 o                         
 -18   8  17       2551.08       2595.91       687.47 o                         
 -16   8  17       3452.43       4800.79       785.11 o                         
 -14   8  17        229.61        280.12       510.53 o                         
 -12   8  17       8755.59      10216.49      1137.85 o                         
 -10   8  17         58.97       -183.63       183.63 o                         
  -8   8  17        215.22        531.44       307.73 o                         
  -6   8  17       2515.34       2095.13       418.48 o                         
  -4   8  17         73.57        266.89       209.53 o                         
  -2   8  17        415.23        237.76       184.24 o                         
   0   8  17       1806.70       1519.95       466.05 o                         
   2   8  17       6161.94       6523.47       936.18 o                         
   4   8  17        417.29        342.03       782.23 o                         
   6   8  17         54.03        -76.92       135.77 o                         
 -15   9  17       1884.45       2713.15       827.68 o                         
 -13   9  17        328.02        444.78       398.37 o                         
 -38   0  18       3208.91       5004.73      1100.34 o                         
 -36   0  18       3213.78       3796.09       926.30 o                         
 -34   0  18       1404.74       1926.09       622.69 o                         
 -32   0  18       3650.80       5122.69      1028.79 o                         
 -30   0  18       3962.50       3190.39       579.86 o                         
 -28   0  18      12538.77      14355.90      1151.78 o                         
 -26   0  18       4092.32       3835.39       467.87 o                         
 -24   0  18      53113.80      52567.62      1773.87 o                         
 -22   0  18       5305.55       5641.60       685.95 o                         
 -20   0  18        147.08        368.82       250.43 o                         
 -18   0  18      70461.72      72661.68      2423.08 o                         
 -16   0  18       1320.38       1402.72       172.91 o                         
 -14   0  18        175.30        455.10       366.46 o                         
 -12   0  18      30634.98      34039.14      2459.82 o                         
 -10   0  18       4483.60       4718.53       910.83 o                         
  -8   0  18       4289.39       3811.56       854.75 o                         
  -6   0  18       2865.40       2005.37       587.88 o                         
  -4   0  18      14816.93      15457.04      1665.02 o                         
  -2   0  18       1636.38       1065.73       204.02 o                         
   0   0  18       8924.41       8893.65      1260.85 o                         
   2   0  18      38975.43      40238.97      2765.37 o                         
   4   0  18      39719.58      40731.34      3499.25 o                         
   6   0  18       8618.03       9685.12       715.91 o                         
   8   0  18      38644.20      38672.93      2123.25 o                         
  10   0  18       3017.36       3157.12      1107.11 o                         
  12   0  18       3699.34       2525.78      1924.15 o                         
  14   0  18       4684.00       3946.89      1862.27 o                         
  16   0  18      12375.86      15776.45      1946.39 o                         
  18   0  18        586.86        185.95       484.42 o                         
 -41   1  18        321.62        -71.55       204.99 o                         
 -39   1  18         16.84       -216.59       545.34 o                         
 -37   1  18       5047.36       6312.18       944.25 o                         
 -35   1  18         47.57       -185.33       281.31 o                         
 -33   1  18        711.97        436.61       221.62 o                         
 -31   1  18      13854.78      14285.98       994.94 o                         
 -29   1  18        830.08        849.61       195.92 o                         
 -27   1  18        101.14        227.67       109.37 o                         
 -25   1  18       4677.99       5427.43       480.97 o                         
 -23   1  18      18100.98      18696.79       779.64 o                         
 -21   1  18       7951.01       7283.40       472.41 o                         
 -19   1  18       2704.82       2758.12       223.96 o                         
 -17   1  18      25755.69      26566.45       615.94 o                         
 -15   1  18        627.29        713.48        92.36 o                         
 -13   1  18       7952.05       7768.76       433.12 o                         
 -11   1  18      33344.94      32120.41      1289.56 o                         
  -9   1  18       5407.79       6120.08       751.13 o                         
  -7   1  18         83.45        151.08       164.83 o                         
  -5   1  18      12115.21      11996.16      1187.37 o                         
  -3   1  18         13.51        -19.11       209.82 o                         
  -1   1  18       2635.13       2865.50       266.82 o                         
   1   1  18       1590.82       1671.49       232.47 o                         
   3   1  18      24571.78      25241.67       839.28 o                         
   5   1  18      17499.14      18064.20       804.50 o                         
   7   1  18        448.09        336.07       168.03 o                         
   9   1  18      25317.67      25474.21      1129.99 o                         
  11   1  18        126.94       -186.12       202.95 o                         
  13   1  18          7.41       -263.45       263.45 o                         
  15   1  18       3934.83       3576.86       607.77 o
[truncated: 122,635 more chars]
